# Supplementary material for: ITRAQ Proteomic Analysis of Yellow and Black Skin in Jinbian Carp (Cyprinus carpio)
Source: Life (Basel). 2020 Sep 30;10(10):226. doi: 10.3390/life10100226 (PMC7601221; doi:10.3390/life10100226)
Supplement: Supplementary file 1 [file life-10-00226-s001.zip]

Archive with 4 entries (3 files):
- NR_annotation/
- NR_annotation/NR_annotation-B vs Y.xls
- NR_annotation/NR_annotation-W vs Y.xls
- Supplemental Table 1.xlsx
