# Supplementary material for: ITRAQ Proteomic Analysis of Yellow and Black Skin in Jinbian Carp (Cyprinus carpio)
Source: Life (Basel). 2020 Sep 30;10(10):226. doi: 10.3390/life10100226 (PMC7601221; doi:10.3390/life10100226)
Supplement: Supplementary file 1 [file life-10-00226-s001.zip › NR_annotation/NR_annotation-B vs Y.xls]

Gene_ID	NR_protein_ID	Description	Identity	Evalue	Score
TRINITY_DN69537_c0_g1_i1	gi|1035233884|ref|XP_016896175.1|	PREDICTED: LOW QUALITY PROTEIN: ryanodine receptor 3-like [Cynoglossus semilaevis]	31.9	4.2e-11	77.4
TRINITY_DN69570_c0_g1_i1	gi|1025081262|ref|XP_016340097.1|	PREDICTED: SLAM family member 5-like [Sinocyclocheilus anshuiensis]	54.4	4.1e-10	73.2
TRINITY_DN69576_c0_g1_i1	gi|966706808|gb|KTG39049.1|	hypothetical protein cypCar_00022203 [Cyprinus carpio]	97.9	1.6e-20	107.8
TRINITY_DN69576_c0_g2_i1	gi|966706808|gb|KTG39049.1|	hypothetical protein cypCar_00022203 [Cyprinus carpio]	62.1	4.7e-24	119.0
TRINITY_DN69551_c0_g2_i1	gi|1024937033|ref|XP_016326190.1|	PREDICTED: probable E3 ubiquitin-protein ligase HERC4 [Sinocyclocheilus anshuiensis]	94.6	5.8e-11	75.5
TRINITY_DN69568_c0_g1_i1	gi|966700168|gb|KTG32409.1|	hypothetical protein cypCar_00002369 [Cyprinus carpio]	96.3	1.7e-05	57.0
TRINITY_DN69562_c0_g1_i1	gi|1025084064|ref|XP_016340862.1|	PREDICTED: ankyrin repeat domain-containing protein 12-like [Sinocyclocheilus anshuiensis]	87.8	3.5e-38	166.0
TRINITY_DN69546_c0_g1_i1	gi|966657890|gb|KTF92744.1|	hypothetical protein cypCar_00021014, partial [Cyprinus carpio]	98.8	4.9e-38	165.2
TRINITY_DN69536_c0_g1_i1	gi|1025025269|ref|XP_016323540.1|	PREDICTED: zona pellucida sperm-binding protein 3-like isoform X1 [Sinocyclocheilus anshuiensis]	89.3	1.4e-35	157.1
TRINITY_DN69543_c0_g1_i1	gi|966642501|gb|KTF77413.1|	hypothetical protein cypCar_00040585 [Cyprinus carpio]	100.0	2.6e-06	61.2
TRINITY_DN69531_c0_g1_i1	gi|1020541832|ref|XP_016107777.1|	PREDICTED: uncharacterized protein LOC107566763, partial [Sinocyclocheilus grahami]	74.6	2.7e-19	102.8
TRINITY_DN69531_c1_g1_i1	gi|1025257040|ref|XP_016370811.1|	PREDICTED: uncharacterized protein LOC107710542 [Sinocyclocheilus rhinocerous]	52.0	6.7e-05	55.5
TRINITY_DN69574_c0_g1_i1	gi|1025085523|ref|XP_016341263.1|	PREDICTED: RNA-directed DNA polymerase from mobile element jockey-like [Sinocyclocheilus anshuiensis]	54.3	2.2e-14	86.7
TRINITY_DN69594_c0_g1_i1	gi|966641322|gb|KTF76236.1|	hypothetical protein cypCar_00036014 [Cyprinus carpio]	94.2	9.9e-37	161.0
TRINITY_DN69588_c0_g1_i1	gi|1024938934|ref|XP_016333453.1|	PREDICTED: uncharacterized protein LOC107681650 [Sinocyclocheilus anshuiensis]	69.5	3.3e-13	82.8
TRINITY_DN69567_c0_g1_i1	gi|1025290361|ref|XP_016381888.1|	PREDICTED: zinc finger protein 501-like isoform X2 [Sinocyclocheilus rhinocerous]	75.6	1.2e-28	134.4
TRINITY_DN69523_c0_g1_i1	gi|966640814|gb|KTF75728.1|	hypothetical protein cypCar_00025040, partial [Cyprinus carpio]	100.0	1.6e-70	273.9
TRINITY_DN69541_c0_g1_i1	gi|1025407015|ref|XP_016409543.1|	PREDICTED: envoplakin-like [Sinocyclocheilus rhinocerous]	72.9	6.0e-17	95.9
TRINITY_DN69579_c0_g1_i1	gi|1020466395|ref|XP_016138150.1|	PREDICTED: transmembrane and immunoglobulin domain-containing protein 1-like [Sinocyclocheilus grahami]	73.2	6.6e-14	85.1
TRINITY_DN69516_c0_g1_i1	gi|213510820|ref|NP_001135189.1|	Serine protease HTRA1 precursor [Salmo salar]	100.0	2.0e-05	56.6
TRINITY_DN69565_c0_g2_i1	gi|1020505941|ref|XP_016091925.1|	PREDICTED: MKL/myocardin-like protein 1 isoform X1 [Sinocyclocheilus grahami]	96.3	9.2e-04	52.0
TRINITY_DN28006_c0_g1_i1	gi|966709428|gb|KTG41666.1|	hypothetical protein cypCar_00012976 [Cyprinus carpio]	95.5	1.7e-28	133.7
TRINITY_DN28099_c0_g1_i1	gi|966668407|gb|KTG01788.1|	hypothetical protein cypCar_00012053, partial [Cyprinus carpio]	100.0	8.5e-05	55.1
TRINITY_DN28022_c0_g1_i1	gi|355566694|gb|EHH23073.1|	40S ribosomal protein S13 [Macaca mulatta]	58.6	3.4e-06	61.2
TRINITY_DN28087_c0_g2_i1	gi|966699675|gb|KTG31916.1|	hypothetical protein cypCar_00001281 [Cyprinus carpio]	100.0	2.4e-14	87.8
TRINITY_DN28002_c0_g1_i1	gi|966660670|gb|KTF95524.1|	hypothetical protein cypCar_00030467 [Cyprinus carpio]	100.0	6.5e-08	65.5
TRINITY_DN28080_c0_g1_i1	gi|966645686|gb|KTF80598.1|	hypothetical protein cypCar_00024794 [Cyprinus carpio]	100.0	1.3e-05	58.2
TRINITY_DN28023_c0_g1_i1	gi|1041059924|ref|XP_017261183.1|	PREDICTED: FRAS1-related extracellular matrix protein 3 [Kryptolebias marmoratus]	58.5	1.3e-04	55.1
TRINITY_DN28013_c0_g1_i1	gi|966669958|gb|KTG03339.1|	hypothetical protein cypCar_00019795 [Cyprinus carpio]	82.8	8.3e-69	268.5
TRINITY_DN28063_c0_g1_i1	gi|966714544|gb|KTG46782.1|	hypothetical protein cypCar_00042879 [Cyprinus carpio]	95.5	6.8e-17	95.5
TRINITY_DN28029_c0_g1_i1	gi|1025085486|ref|XP_016341253.1|	PREDICTED: coatomer subunit beta-like [Sinocyclocheilus anshuiensis]	94.0	1.2e-16	94.7
TRINITY_DN28075_c0_g1_i1	gi|966656655|gb|KTF91509.1|	hypothetical protein cypCar_00028611 [Cyprinus carpio]	100.0	2.2e-19	104.0
TRINITY_DN28040_c0_g1_i1	gi|966653705|gb|KTF88559.1|	hypothetical protein cypCar_00037400 [Cyprinus carpio]	90.6	1.2e-06	61.6
TRINITY_DN28027_c0_g1_i1	gi|1025223276|ref|XP_016430222.1|	PREDICTED: arsenite methyltransferase-like [Sinocyclocheilus rhinocerous]	96.6	1.4e-07	64.3
TRINITY_DN28027_c0_g2_i1	gi|1025223276|ref|XP_016430222.1|	PREDICTED: arsenite methyltransferase-like [Sinocyclocheilus rhinocerous]	100.0	7.5e-17	94.7
TRINITY_DN28036_c0_g1_i1	gi|1020416145|ref|XP_016126934.1|	PREDICTED: DENN domain-containing protein 5A-like, partial [Sinocyclocheilus grahami]	95.0	2.9e-13	84.0
TRINITY_DN28028_c0_g2_i1	gi|1041134798|ref|XP_017291978.1|	PREDICTED: zinc finger BED domain-containing protein 1-like [Kryptolebias marmoratus]	69.1	3.9e-15	89.7
TRINITY_DN28098_c0_g1_i1	gi|763867845|gb|AJR16773.1|	high-affinity iron permease 1 protein [Symbiodinium sp. PCS-2015]	36.4	2.1e-20	109.0
TRINITY_DN28098_c1_g1_i1	gi|760445297|ref|XP_011399717.1|	Plasma membrane iron permease [Auxenochlorella protothecoides]	44.8	1.4e-12	80.9
TRINITY_DN28024_c0_g1_i1	gi|962017416|ref|XP_014880538.1|	PREDICTED: bifunctional endoribonuclease and deubiquitinase ZC3H12A-like [Poecilia formosa]	84.4	1.1e-07	64.3
TRINITY_DN91541_c0_g2_i1	gi|1025140123|ref|XP_016419155.1|	PREDICTED: C-Jun-amino-terminal kinase-interacting protein 4-like [Sinocyclocheilus rhinocerous]	100.0	3.0e-06	59.7
TRINITY_DN91541_c0_g3_i1	gi|1025140123|ref|XP_016419155.1|	PREDICTED: C-Jun-amino-terminal kinase-interacting protein 4-like [Sinocyclocheilus rhinocerous]	81.5	6.4e-34	151.8
TRINITY_DN91541_c0_g4_i1	gi|1025140123|ref|XP_016419155.1|	PREDICTED: C-Jun-amino-terminal kinase-interacting protein 4-like [Sinocyclocheilus rhinocerous]	66.7	3.9e-16	92.4
TRINITY_DN91541_c0_g6_i1	gi|1025140123|ref|XP_016419155.1|	PREDICTED: C-Jun-amino-terminal kinase-interacting protein 4-like [Sinocyclocheilus rhinocerous]	100.0	2.8e-06	59.7
TRINITY_DN91563_c0_g1_i1	gi|1020517908|ref|XP_016098271.1|	PREDICTED: dynactin subunit 3-like [Sinocyclocheilus grahami]	85.2	3.6e-03	49.7
TRINITY_DN91563_c0_g2_i1	gi|1020517908|ref|XP_016098271.1|	PREDICTED: dynactin subunit 3-like [Sinocyclocheilus grahami]	100.0	8.0e-03	48.5
TRINITY_DN91571_c0_g2_i1	gi|966704052|gb|KTG36293.1|	hypothetical protein cypCar_00033051 [Cyprinus carpio]	84.0	4.6e-03	48.9
TRINITY_DN91532_c0_g1_i1	gi|966715273|gb|KTG47511.1|	hypothetical protein cypCar_00017188 [Cyprinus carpio]	85.6	3.7e-34	152.5
TRINITY_DN91534_c0_g1_i1	gi|688560503|ref|XP_009300702.1|	PREDICTED: rootletin-like [Danio rerio]	85.3	4.0e-06	59.3
TRINITY_DN91512_c0_g1_i1	gi|966662043|gb|KTF96543.1|	hypothetical protein cypCar_00039656 [Cyprinus carpio]	70.0	8.8e-03	48.5
TRINITY_DN91529_c0_g1_i1	gi|642081252|emb|CDQ85811.1|	unnamed protein product [Oncorhynchus mykiss]	61.8	7.1e-27	129.0
TRINITY_DN91598_c0_g1_i1	gi|1020407610|ref|XP_016122362.1|	PREDICTED: alsin-like isoform X1 [Sinocyclocheilus grahami]	97.5	3.8e-63	249.2
TRINITY_DN91586_c0_g2_i1	gi|966704886|gb|KTG37127.1|	hypothetical protein cypCar_00002884 [Cyprinus carpio]	82.4	6.6e-14	85.1
TRINITY_DN91506_c0_g1_i1	gi|1025039204|ref|XP_016327143.1|	PREDICTED: mesoderm-specific transcript homolog protein-like isoform X1 [Sinocyclocheilus anshuiensis]	53.3	1.1e-04	54.3
TRINITY_DN91523_c0_g2_i1	gi|966636708|gb|KTF71812.1|	hypothetical protein cypCar_00044193 [Cyprinus carpio]	97.1	1.6e-07	65.9
TRINITY_DN91508_c0_g1_i1	gi|1020532199|ref|XP_016105857.1|	PREDICTED: tripartite motif-containing protein 35-like [Sinocyclocheilus grahami]	82.5	1.5e-09	70.9
TRINITY_DN91519_c0_g1_i1	gi|926524692|ref|XP_013811546.1|	PREDICTED: U6 snRNA-associated Sm-like protein LSm4 [Apteryx australis mantelli]	100.0	1.6e-04	55.1
TRINITY_DN91572_c0_g1_i1	gi|1025277939|ref|XP_016376468.1|	PREDICTED: torsin-1A-like [Sinocyclocheilus rhinocerous]	76.9	8.7e-49	201.8
TRINITY_DN91572_c0_g1_i2	gi|1020398757|ref|XP_016146647.1|	PREDICTED: torsin-1A-like [Sinocyclocheilus grahami]	88.8	5.8e-34	152.5
TRINITY_DN91548_c0_g1_i1	gi|954217566|gb|KRX26457.1|	NADH-ubiquinone oxidoreductase 75 kDa subunit, mitochondrial [Trichinella nelsoni]	81.5	1.3e-03	51.6
TRINITY_DN91581_c0_g1_i1	gi|966669857|gb|KTG03238.1|	hypothetical protein cypCar_00004625 [Cyprinus carpio]	100.0	7.3e-80	305.1
TRINITY_DN91592_c0_g1_i1	gi|1025373470|ref|XP_016398465.1|	PREDICTED: transcriptional regulator ATRX [Sinocyclocheilus rhinocerous]	79.8	1.2e-45	191.0
TRINITY_DN91554_c0_g1_i1	gi|966715597|gb|KTG47835.1|	hypothetical protein cypCar_00003904 [Cyprinus carpio]	100.0	1.4e-38	167.2
TRINITY_DN91565_c0_g1_i1	gi|966702614|gb|KTG34855.1|	hypothetical protein cypCar_00019441, partial [Cyprinus carpio]	93.1	1.5e-70	274.6
TRINITY_DN30189_c0_g1_i1	gi|966699296|gb|KTG31537.1|	hypothetical protein cypCar_00027562 [Cyprinus carpio]	92.9	7.7e-06	58.9
TRINITY_DN30198_c0_g1_i1	gi|966648104|gb|KTF83014.1|	hypothetical protein cypCar_00016587 [Cyprinus carpio]	97.9	4.1e-16	93.2
TRINITY_DN30107_c0_g1_i1	gi|966659166|gb|KTF94020.1|	hypothetical protein cypCar_00009258 [Cyprinus carpio]	100.0	8.6e-05	55.5
TRINITY_DN30171_c0_g1_i1	gi|808872735|gb|KKF22135.1|	Zinc finger MYM-type protein 1 [Larimichthys crocea]	52.5	3.5e-18	100.1
TRINITY_DN30140_c0_g1_i1	gi|966651762|gb|KTF86664.1|	hypothetical protein cypCar_00027064 [Cyprinus carpio]	83.8	5.4e-65	255.8
TRINITY_DN30160_c0_g1_i1	gi|966642913|gb|KTF77825.1|	hypothetical protein cypCar_00024226 [Cyprinus carpio]	99.0	1.4e-47	197.2
TRINITY_DN30184_c0_g2_i1	gi|966674089|gb|KTG07470.1|	hypothetical protein cypCar_00031817 [Cyprinus carpio]	98.4	1.2e-28	134.4
TRINITY_DN30135_c0_g1_i1	gi|966642633|gb|KTF77545.1|	hypothetical protein cypCar_00045695, partial [Cyprinus carpio]	79.6	8.1e-36	158.3
TRINITY_DN30185_c0_g1_i1	gi|1040672195|ref|XP_017206653.1|	PREDICTED: NAD-dependent protein deacylase sirtuin-5, mitochondrial-like [Danio rerio]	88.0	4.4e-03	49.3
TRINITY_DN30100_c0_g1_i1	gi|765167862|ref|XP_011492513.1|	PREDICTED: uncharacterized protein LOC101169091 [Oryzias latipes]	53.8	5.5e-14	85.9
TRINITY_DN30119_c0_g1_i1	gi|966711229|gb|KTG43467.1|	hypothetical protein cypCar_00013576 [Cyprinus carpio]	97.5	4.7e-38	165.6
TRINITY_DN30110_c0_g1_i1	gi|966712944|gb|KTG45182.1|	hypothetical protein cypCar_00044818 [Cyprinus carpio]	80.5	3.8e-51	209.5
TRINITY_DN30120_c0_g1_i1	gi|966640250|gb|KTF75164.1|	hypothetical protein cypCar_00042131 [Cyprinus carpio]	87.1	1.1e-06	62.4
TRINITY_DN30168_c1_g1_i1	gi|966649496|gb|KTF84406.1|	hypothetical protein cypCar_00040920 [Cyprinus carpio]	90.6	7.8e-19	102.1
TRINITY_DN30127_c0_g1_i1	gi|642079494|emb|CDQ86346.1|	unnamed protein product [Oncorhynchus mykiss]	51.6	1.4e-10	74.3
TRINITY_DN159_c0_g1_i1	gi|1020498732|ref|XP_016088075.1|	PREDICTED: coagulation factor VII-like [Sinocyclocheilus grahami]	82.1	3.4e-32	146.4
TRINITY_DN130_c0_g1_i1	gi|966657981|gb|KTF92835.1|	hypothetical protein cypCar_00033166 [Cyprinus carpio]	100.0	2.1e-42	179.9
TRINITY_DN154_c0_g1_i1	gi|966638317|gb|KTF73421.1|	hypothetical protein cypCar_00034944, partial [Cyprinus carpio]	100.0	2.5e-06	60.8
TRINITY_DN194_c0_g1_i1	gi|966645349|gb|KTF80261.1|	hypothetical protein cypCar_00011000, partial [Cyprinus carpio]	78.0	5.7e-45	189.9
TRINITY_DN194_c0_g2_i1	gi|966645349|gb|KTF80261.1|	hypothetical protein cypCar_00011000, partial [Cyprinus carpio]	91.0	3.2e-64	253.4
TRINITY_DN151_c0_g1_i1	gi|1020453522|ref|XP_016133766.1|	PREDICTED: peroxidasin homolog [Sinocyclocheilus grahami]	100.0	7.4e-04	52.4
TRINITY_DN193_c0_g1_i1	gi|317418920|emb|CBN80958.1|	Uncharacterized protein [Dicentrarchus labrax]	90.7	2.1e-36	161.4
TRINITY_DN196_c0_g1_i1	gi|1025096377|ref|XP_016344216.1|	PREDICTED: uncharacterized protein LOC107690397 [Sinocyclocheilus anshuiensis]	63.6	2.4e-24	120.2
TRINITY_DN141_c0_g1_i1	gi|966712167|gb|KTG44405.1|	hypothetical protein cypCar_00026992, partial [Cyprinus carpio]	100.0	5.6e-10	72.4
TRINITY_DN198_c0_g1_i1	gi|1020506709|ref|XP_016092339.1|	PREDICTED: sodium channel protein type 8 subunit alpha-like [Sinocyclocheilus grahami]	98.6	1.3e-31	143.7
TRINITY_DN129_c0_g1_i1	gi|1020555933|ref|XP_016110639.1|	PREDICTED: sodium/potassium-transporting ATPase subunit alpha-1 isoform X2 [Sinocyclocheilus grahami]	98.3	2.0e-56	226.9
TRINITY_DN164_c1_g1_i1	gi|1025346704|ref|XP_016393677.1|	PREDICTED: heat shock protein HSP 90-alpha 1-like [Sinocyclocheilus rhinocerous]	85.3	2.9e-08	66.6
TRINITY_DN114_c0_g1_i1	gi|642129976|emb|CDQ58284.1|	unnamed protein product [Oncorhynchus mykiss]	55.1	1.6e-13	84.0
TRINITY_DN175_c0_g2_i1	gi|966708116|gb|KTG40354.1|	hypothetical protein cypCar_00011511 [Cyprinus carpio]	100.0	6.3e-05	55.8
TRINITY_DN166_c0_g1_i1	gi|1020521276|ref|XP_016100059.1|	PREDICTED: CMP-N-acetylneuraminate-poly-alpha-2,8-sialyltransferase-like [Sinocyclocheilus grahami]	96.6	7.1e-07	62.4
TRINITY_DN107_c0_g1_i1	gi|1020393307|ref|XP_016147037.1|	PREDICTED: protein snail homolog Sna-like [Sinocyclocheilus grahami]	95.5	5.2e-16	92.0
TRINITY_DN156_c0_g1_i1	gi|1025103200|ref|XP_016346081.1|	PREDICTED: uncharacterized protein LOC107691784 [Sinocyclocheilus anshuiensis]	83.7	1.2e-11	77.4
TRINITY_DN148_c0_g1_i1	gi|1020458027|ref|XP_016134401.1|	PREDICTED: polyhomeotic-like protein 3 [Sinocyclocheilus grahami]	76.0	3.7e-32	146.0
TRINITY_DN162_c0_g1_i1	gi|1025232828|ref|XP_016364228.1|	PREDICTED: ATP synthase subunit s, mitochondrial-like [Sinocyclocheilus rhinocerous]	100.0	2.4e-06	60.5
TRINITY_DN171_c0_g1_i1	gi|688541650|ref|XP_009297510.1|	PREDICTED: uncharacterized protein LOC103910221 [Danio rerio]	42.5	4.2e-15	90.5
TRINITY_DN161_c0_g1_i1	gi|620969513|ref|XP_007654678.1|	PREDICTED: TFIIH basal transcription factor complex helicase XPD subunit-like [Ornithorhynchus anatinus]	96.4	1.3e-05	57.8
TRINITY_DN101_c0_g1_i1	gi|657573476|ref|XP_008290398.1|	PREDICTED: calcium-dependent secretion activator 1 [Stegastes partitus]	97.7	6.8e-41	174.9
TRINITY_DN103_c0_g1_i1	gi|1020462146|ref|XP_016135884.1|	PREDICTED: cryptochrome DASH [Sinocyclocheilus grahami]	100.0	3.4e-03	49.7
TRINITY_DN88687_c0_g3_i1	gi|1025318634|ref|XP_016386092.1|	PREDICTED: gastrula zinc finger protein XlCGF8.2DB-like [Sinocyclocheilus rhinocerous]	74.8	7.9e-32	145.2
TRINITY_DN88680_c0_g1_i1	gi|1020614978|ref|XP_016120419.1|	PREDICTED: transforming protein RhoA-like, partial [Sinocyclocheilus grahami]	87.5	7.7e-03	48.1
TRINITY_DN88631_c0_g1_i1	gi|77403696|dbj|BAE46430.1|	reverse transcriptase [Danio rerio]	59.2	2.6e-08	66.2
TRINITY_DN88631_c1_g1_i1	gi|77403696|dbj|BAE46430.1|	reverse transcriptase [Danio rerio]	55.0	1.2e-08	67.4
TRINITY_DN88639_c0_g1_i1	gi|966658788|gb|KTF93642.1|	hypothetical protein cypCar_00000883, partial [Cyprinus carpio]	98.4	1.5e-25	124.0
TRINITY_DN88600_c0_g1_i1	gi|34527389|dbj|BAC85379.1|	unnamed protein product [Homo sapiens]	67.4	4.8e-06	58.9
TRINITY_DN88692_c0_g1_i1	gi|966654467|gb|KTF89321.1|	hypothetical protein cypCar_00019718 [Cyprinus carpio]	95.0	2.9e-38	166.0
TRINITY_DN88667_c0_g1_i1	gi|966702502|gb|KTG34743.1|	hypothetical protein cypCar_00024918 [Cyprinus carpio]	85.7	3.8e-45	189.5
TRINITY_DN88655_c0_g1_i1	gi|966643845|gb|KTF78757.1|	hypothetical protein cypCar_00032296 [Cyprinus carpio]	100.0	4.7e-12	79.3
TRINITY_DN88627_c0_g1_i1	gi|966641853|gb|KTF76767.1|	hypothetical protein cypCar_00028714 [Cyprinus carpio]	59.2	8.6e-10	71.2
TRINITY_DN88647_c0_g1_i1	gi|966709793|gb|KTG42031.1|	hypothetical protein cypCar_00021760 [Cyprinus carpio]	100.0	3.0e-04	52.8
TRINITY_DN88602_c0_g1_i1	gi|1020479365|ref|XP_016145082.1|	PREDICTED: sister chromatid cohesion protein PDS5 homolog A-like [Sinocyclocheilus grahami]	80.6	3.9e-04	52.8
TRINITY_DN88661_c0_g1_i1	gi|1043397980|gb|OCA13873.1|	hypothetical protein XENTR_v900289261mg, partial [Xenopus tropicalis]	47.2	1.6e-08	67.4
TRINITY_DN88604_c0_g2_i1	gi|47225308|emb|CAG09808.1|	unnamed protein product, partial [Tetraodon nigroviridis]	50.7	6.4e-08	65.1
TRINITY_DN88636_c0_g1_i1	gi|1020556454|ref|XP_016110748.1|	PREDICTED: zinc finger protein 850-like [Sinocyclocheilus grahami]	71.4	2.4e-50	206.8
TRINITY_DN88669_c0_g2_i1	gi|999967495|gb|KXJ06669.1|	Retrovirus-related Pol polyprotein from transposon 17.6 [Exaiptasia pallida]	63.3	3.1e-03	50.1
TRINITY_DN88617_c0_g1_i1	gi|1007726917|ref|XP_015804709.1|	PREDICTED: uncharacterized protein LOC107378811 [Nothobranchius furzeri]	65.2	7.9e-07	62.0
TRINITY_DN88677_c0_g1_i1	gi|966651763|gb|KTF86665.1|	hypothetical protein cypCar_00027063 [Cyprinus carpio]	99.1	5.4e-53	215.3
TRINITY_DN88688_c0_g1_i1	gi|1020516404|ref|XP_016097514.1|	PREDICTED: integral membrane protein GPR137B-like [Sinocyclocheilus grahami]	93.2	1.3e-23	117.1
TRINITY_DN88623_c0_g1_i1	gi|966656243|gb|KTF91097.1|	hypothetical protein cypCar_00024298, partial [Cyprinus carpio]	100.0	1.4e-13	84.3
TRINITY_DN88696_c0_g1_i1	gi|1020470934|ref|XP_016140576.1|	PREDICTED: protein RMD5 homolog B-like [Sinocyclocheilus grahami]	100.0	2.0e-43	183.3
TRINITY_DN88689_c0_g2_i1	gi|966711093|gb|KTG43331.1|	hypothetical protein cypCar_00006704 [Cyprinus carpio]	93.1	1.2e-06	60.8
TRINITY_DN88649_c0_g1_i1	gi|966661649|gb|KTF96237.1|	hypothetical protein cypCar_00003598 [Cyprinus carpio]	98.8	1.7e-38	166.8
TRINITY_DN88612_c0_g1_i1	gi|1025033029|ref|XP_016325479.1|	PREDICTED: decaprenyl-diphosphate synthase subunit 2-like [Sinocyclocheilus anshuiensis]	91.2	1.2e-26	127.1
TRINITY_DN88638_c0_g1_i1	gi|966642874|gb|KTF77786.1|	hypothetical protein cypCar_00036299 [Cyprinus carpio]	100.0	3.3e-08	66.2
TRINITY_DN57078_c0_g1_i1	gi|515481|gb|AAA21578.1|	kainate receptor alpha subunit [Carassius auratus]	85.6	9.0e-43	181.4
TRINITY_DN57060_c0_g1_i1	gi|966715268|gb|KTG47506.1|	hypothetical protein cypCar_00005838 [Cyprinus carpio]	82.7	1.6e-73	284.3
TRINITY_DN57032_c0_g1_i1	gi|966666787|gb|KTG00454.1|	hypothetical protein cypCar_00043992 [Cyprinus carpio]	70.6	3.5e-31	142.9
TRINITY_DN57073_c0_g1_i1	gi|966653271|gb|KTF88173.1|	hypothetical protein cypCar_00037985 [Cyprinus carpio]	100.0	3.2e-50	206.5
TRINITY_DN57076_c0_g1_i1	gi|1025037559|ref|XP_016326684.1|	PREDICTED: uncharacterized protein LOC107676615 [Sinocyclocheilus anshuiensis]	88.0	4.4e-14	85.9
TRINITY_DN57045_c0_g1_i1	gi|1025274681|ref|XP_016375575.1|	PREDICTED: leukocyte tyrosine kinase receptor-like, partial [Sinocyclocheilus rhinocerous]	97.4	5.0e-105	389.0
TRINITY_DN57001_c0_g1_i2	gi|966671273|gb|KTG04654.1|	hypothetical protein cypCar_00020479 [Cyprinus carpio]	81.6	3.0e-09	70.1
TRINITY_DN57069_c0_g1_i1	gi|954239879|gb|KRX35741.1|	Transposon Ty3-I Gag-Pol polyprotein, partial [Trichinella murrelli]	55.2	7.9e-35	155.2
TRINITY_DN57000_c0_g1_i1	gi|326675541|ref|XP_003200380.1|	PREDICTED: uncharacterized protein si:ch73-204p21.2 isoform X1 [Danio rerio]	64.8	1.1e-19	104.4
TRINITY_DN57000_c0_g2_i1	gi|326675541|ref|XP_003200380.1|	PREDICTED: uncharacterized protein si:ch73-204p21.2 isoform X1 [Danio rerio]	73.3	1.8e-11	77.0
TRINITY_DN57007_c0_g1_i1	gi|1020594573|ref|XP_016116840.1|	PREDICTED: LOW QUALITY PROTEIN: interferon-induced very large GTPase 1-like [Sinocyclocheilus grahami]	81.4	6.3e-50	205.3
TRINITY_DN57021_c0_g1_i1	gi|966703284|gb|KTG35525.1|	hypothetical protein cypCar_00024979 [Cyprinus carpio]	92.9	1.7e-07	63.9
TRINITY_DN57050_c0_g1_i1	gi|966657120|gb|KTF91974.1|	hypothetical protein cypCar_00018581 [Cyprinus carpio]	100.0	3.3e-06	60.1
TRINITY_DN57050_c0_g2_i1	gi|966657120|gb|KTF91974.1|	hypothetical protein cypCar_00018581 [Cyprinus carpio]	100.0	3.3e-06	60.1
TRINITY_DN57028_c0_g1_i1	gi|966670356|gb|KTG03737.1|	hypothetical protein cypCar_00007041 [Cyprinus carpio]	81.8	5.6e-10	72.4
TRINITY_DN57027_c0_g1_i1	gi|1024953432|ref|XP_016297519.1|	PREDICTED: palmitoyltransferase ZDHHC15-like isoform X1 [Sinocyclocheilus anshuiensis]	83.5	9.3e-39	167.9
TRINITY_DN57027_c0_g2_i1	gi|1024953432|ref|XP_016297519.1|	PREDICTED: palmitoyltransferase ZDHHC15-like isoform X1 [Sinocyclocheilus anshuiensis]	92.3	6.3e-21	108.2
TRINITY_DN59570_c1_g1_i1	gi|966715155|gb|KTG47393.1|	hypothetical protein cypCar_00027893 [Cyprinus carpio]	78.8	1.9e-06	60.1
TRINITY_DN59531_c0_g1_i1	gi|1025134184|ref|XP_016352190.1|	PREDICTED: ubiquitin-conjugating enzyme E2 C-like [Sinocyclocheilus anshuiensis]	96.9	1.2e-08	67.4
TRINITY_DN59511_c0_g1_i1	gi|1025084754|ref|XP_016341056.1|	PREDICTED: uncharacterized protein LOC107693786 [Sinocyclocheilus anshuiensis]	76.5	1.8e-06	60.1
TRINITY_DN59518_c0_g1_i1	gi|966704272|gb|KTG36513.1|	hypothetical protein cypCar_00022762 [Cyprinus carpio]	96.0	9.2e-31	141.0
TRINITY_DN59590_c0_g1_i1	gi|1020458287|ref|XP_016134462.1|	PREDICTED: phospholipid phosphatase-related protein type 5-like isoform X2 [Sinocyclocheilus grahami]	79.4	4.6e-19	102.1
TRINITY_DN59553_c0_g1_i1	gi|966645591|gb|KTF80503.1|	hypothetical protein cypCar_00019335, partial [Cyprinus carpio]	86.2	3.0e-04	53.1
TRINITY_DN59564_c0_g1_i1	gi|966702331|gb|KTG34572.1|	hypothetical protein cypCar_00014457 [Cyprinus carpio]	85.5	5.3e-30	139.0
TRINITY_DN59541_c0_g1_i1	gi|808870960|gb|KKF20735.1|	putative RNA-directed DNA polymerase from transposon X-element [Larimichthys crocea]	68.0	2.3e-09	70.1
TRINITY_DN59577_c0_g1_i1	gi|1042350767|ref|XP_017319150.1|	PREDICTED: kinesin light chain 1 isoform X1 [Ictalurus punctatus]	88.9	2.9e-03	50.1
TRINITY_DN59535_c0_g2_i1	gi|1025377887|ref|XP_016399657.1|	PREDICTED: LOW QUALITY PROTEIN: acyl-CoA desaturase-like [Sinocyclocheilus rhinocerous]	72.7	1.1e-03	52.0
TRINITY_DN59520_c0_g1_i1	gi|1020564179|ref|XP_016112308.1|	PREDICTED: zinc finger protein 721-like [Sinocyclocheilus grahami]	83.9	3.5e-40	172.6
TRINITY_DN59509_c0_g1_i1	gi|966703018|gb|KTG35259.1|	hypothetical protein cypCar_00009224 [Cyprinus carpio]	94.7	2.3e-40	173.7
TRINITY_DN59538_c0_g1_i1	gi|966715572|gb|KTG47810.1|	hypothetical protein cypCar_00034901 [Cyprinus carpio]	100.0	1.1e-15	91.7
TRINITY_DN59508_c0_g1_i1	gi|966649025|gb|KTF83935.1|	hypothetical protein cypCar_00013959 [Cyprinus carpio]	89.7	1.2e-28	134.0
TRINITY_DN59555_c0_g1_i1	gi|966711338|gb|KTG43576.1|	hypothetical protein cypCar_00028296 [Cyprinus carpio]	83.3	1.9e-24	120.6
TRINITY_DN59551_c0_g1_i1	gi|966657018|gb|KTF91872.1|	hypothetical protein cypCar_00023728 [Cyprinus carpio]	100.0	4.9e-43	182.2
TRINITY_DN18781_c0_g2_i1	gi|1020468215|ref|XP_016139135.1|	PREDICTED: abl interactor 1-like isoform X2 [Sinocyclocheilus grahami]	83.3	4.1e-06	59.7
TRINITY_DN18736_c0_g1_i1	gi|966700356|gb|KTG32597.1|	hypothetical protein cypCar_00036808, partial [Cyprinus carpio]	75.9	4.2e-12	80.5
TRINITY_DN18716_c0_g1_i1	gi|972953587|ref|XP_006626633.2|	PREDICTED: SOSS complex subunit C isoform X1 [Lepisosteus oculatus]	93.1	2.1e-05	57.4
TRINITY_DN18740_c0_g1_i1	gi|974069390|ref|XP_015232277.1|	PREDICTED: density-regulated protein isoform X1 [Cyprinodon variegatus]	93.9	2.0e-08	66.6
TRINITY_DN18737_c0_g1_i1	gi|1020591231|ref|XP_016116183.1|	PREDICTED: serine/threonine-protein phosphatase 4 regulatory subunit 1-like [Sinocyclocheilus grahami]	100.0	6.2e-07	62.0
TRINITY_DN18737_c0_g2_i1	gi|1020591231|ref|XP_016116183.1|	PREDICTED: serine/threonine-protein phosphatase 4 regulatory subunit 1-like [Sinocyclocheilus grahami]	100.0	5.2e-07	62.0
TRINITY_DN18794_c0_g1_i1	gi|642098327|emb|CDQ78176.1|	unnamed protein product [Oncorhynchus mykiss]	77.4	1.8e-03	50.4
TRINITY_DN18707_c0_g1_i1	gi|966669119|gb|KTG02500.1|	hypothetical protein cypCar_00046234 [Cyprinus carpio]	100.0	1.3e-03	50.8
TRINITY_DN18714_c0_g1_i1	gi|1024985807|ref|XP_016314676.1|	PREDICTED: adhesion G-protein coupled receptor F1-like [Sinocyclocheilus anshuiensis]	67.8	1.7e-53	217.6
TRINITY_DN18730_c0_g1_i1	gi|966672677|gb|KTG06058.1|	hypothetical protein cypCar_00005917 [Cyprinus carpio]	90.6	3.0e-06	60.1
TRINITY_DN18709_c0_g2_i1	gi|1020528286|ref|XP_016103794.1|	PREDICTED: E3 ubiquitin-protein ligase RNF43-like [Sinocyclocheilus grahami]	68.3	1.9e-11	77.0
TRINITY_DN18706_c0_g1_i1	gi|410901825|ref|XP_003964395.1|	PREDICTED: general transcription factor II-I repeat domain-containing protein 2-like [Takifugu rubripes]	58.2	4.3e-19	103.6
TRINITY_DN18745_c0_g1_i1	gi|966641386|gb|KTF76300.1|	hypothetical protein cypCar_00035082, partial [Cyprinus carpio]	75.0	7.7e-03	48.1
TRINITY_DN18703_c0_g1_i1	gi|1025035167|ref|XP_016326058.1|	PREDICTED: protein FAM134A-like isoform X1 [Sinocyclocheilus anshuiensis]	100.0	2.3e-04	53.5
TRINITY_DN18723_c0_g1_i1	gi|966714666|gb|KTG46904.1|	hypothetical protein cypCar_00043109, partial [Cyprinus carpio]	93.3	6.9e-07	61.6
TRINITY_DN18755_c0_g1_i1	gi|1024938290|ref|XP_016330728.1|	PREDICTED: uncharacterized protein LOC107679627 [Sinocyclocheilus anshuiensis]	84.7	6.6e-49	202.2
TRINITY_DN18766_c0_g1_i1	gi|966668537|gb|KTG01918.1|	hypothetical protein cypCar_00016696, partial [Cyprinus carpio]	53.5	1.6e-08	67.0
TRINITY_DN18732_c0_g2_i1	gi|1020553077|ref|XP_016110070.1|	PREDICTED: receptor-interacting serine/threonine-protein kinase 2-like [Sinocyclocheilus grahami]	49.4	2.5e-12	80.5
TRINITY_DN18782_c0_g1_i1	gi|1025255381|ref|XP_016370368.1|	PREDICTED: zinc finger protein ZXDC-like [Sinocyclocheilus rhinocerous]	85.4	3.5e-31	142.5
TRINITY_DN18743_c0_g1_i1	gi|1024991822|ref|XP_016316063.1|	PREDICTED: armadillo repeat protein deleted in velo-cardio-facial syndrome-like [Sinocyclocheilus anshuiensis]	84.6	7.0e-51	208.4
TRINITY_DN18724_c0_g1_i1	gi|966643966|gb|KTF78878.1|	hypothetical protein cypCar_00022115 [Cyprinus carpio]	100.0	2.9e-30	139.8
TRINITY_DN18720_c0_g1_i1	gi|966712089|gb|KTG44327.1|	hypothetical protein cypCar_00009590 [Cyprinus carpio]	100.0	8.7e-36	157.9
TRINITY_DN18784_c0_g2_i1	gi|966656635|gb|KTF91489.1|	hypothetical protein cypCar_00019236, partial [Cyprinus carpio]	84.9	4.1e-36	159.1
TRINITY_DN22877_c0_g1_i1	gi|1025253892|ref|XP_016369972.1|	PREDICTED: NMDA receptor synaptonuclear signaling and neuronal migration factor isoform X3 [Sinocyclocheilus rhinocerous]	85.7	8.1e-08	65.1
TRINITY_DN22888_c0_g1_i1	gi|597776385|ref|XP_007251877.1|	PREDICTED: tRNA (guanine(10)-N2)-methyltransferase homolog [Astyanax mexicanus]	100.0	4.3e-04	52.8
TRINITY_DN22865_c0_g2_i1	gi|828224437|ref|XP_012562965.1|	PREDICTED: uncharacterized protein LOC105847750 [Hydra vulgaris]	30.2	6.0e-13	83.2
TRINITY_DN22862_c0_g1_i1	gi|1025287560|ref|XP_016374381.1|	PREDICTED: LOW QUALITY PROTEIN: SCO-spondin [Sinocyclocheilus rhinocerous]	97.7	2.3e-77	296.6
TRINITY_DN22815_c0_g1_i1	gi|966659706|gb|KTF94560.1|	hypothetical protein cypCar_00000396 [Cyprinus carpio]	98.2	1.1e-23	118.2
TRINITY_DN22807_c0_g1_i1	gi|1025269978|ref|XP_016374304.1|	PREDICTED: molybdopterin synthase sulfur carrier subunit-like [Sinocyclocheilus rhinocerous]	88.9	4.0e-13	82.8
TRINITY_DN22867_c0_g1_i1	gi|1020397640|ref|XP_016140610.1|	PREDICTED: toll-like receptor 12 isoform X1 [Sinocyclocheilus grahami]	86.0	6.4e-12	79.0
TRINITY_DN22867_c0_g2_i1	gi|1020397640|ref|XP_016140610.1|	PREDICTED: toll-like receptor 12 isoform X1 [Sinocyclocheilus grahami]	85.0	1.1e-08	67.8
TRINITY_DN22833_c0_g1_i1	gi|795474352|ref|XP_011768580.1|	PREDICTED: uncharacterized protein LOC105498282, partial [Macaca nemestrina]	71.4	2.6e-08	66.6
TRINITY_DN22811_c0_g1_i1	gi|966700093|gb|KTG32334.1|	hypothetical protein cypCar_00004937 [Cyprinus carpio]	97.0	1.0e-29	137.5
TRINITY_DN22893_c0_g1_i1	gi|966711739|gb|KTG43977.1|	hypothetical protein cypCar_00009427 [Cyprinus carpio]	79.1	3.4e-19	103.2
TRINITY_DN22893_c0_g1_i2	gi|1020506404|ref|XP_016092174.1|	PREDICTED: L-cystatin-like [Sinocyclocheilus grahami]	75.9	9.2e-28	131.7
TRINITY_DN22805_c0_g1_i1	gi|966709529|gb|KTG41767.1|	hypothetical protein cypCar_00003556 [Cyprinus carpio]	100.0	7.7e-08	65.1
TRINITY_DN22872_c0_g1_i1	gi|966714177|gb|KTG46415.1|	hypothetical protein cypCar_00004346 [Cyprinus carpio]	100.0	2.7e-35	156.0
TRINITY_DN60454_c0_g1_i1	gi|1024946383|ref|XP_016362250.1|	PREDICTED: tripartite motif-containing protein 16-like [Sinocyclocheilus anshuiensis]	78.9	3.7e-08	65.9
TRINITY_DN60461_c0_g1_i1	gi|966651711|gb|KTF86613.1|	hypothetical protein cypCar_00045794 [Cyprinus carpio]	98.0	2.7e-19	103.2
TRINITY_DN60474_c0_g1_i1	gi|77403696|dbj|BAE46430.1|	reverse transcriptase [Danio rerio]	60.0	1.7e-07	63.9
TRINITY_DN60480_c0_g1_i1	gi|1020396699|ref|XP_016135527.1|	PREDICTED: uncharacterized protein LOC107591033 [Sinocyclocheilus grahami]	62.7	4.6e-10	73.6
TRINITY_DN60488_c0_g1_i1	gi|657590372|ref|XP_008299621.1|	PREDICTED: probable GPI-anchored adhesin-like protein PGA55 isoform X1 [Stegastes partitus]	67.6	2.5e-06	60.1
TRINITY_DN60405_c0_g1_i1	gi|47202123|emb|CAF87340.1|	unnamed protein product, partial [Tetraodon nigroviridis]	100.0	1.2e-07	64.7
TRINITY_DN60432_c0_g1_i1	gi|929290645|ref|XP_014022488.1|	PREDICTED: uncharacterized protein LOC106583157 isoform X2 [Salmo salar]	53.8	1.5e-12	80.5
TRINITY_DN60483_c0_g1_i1	gi|1020606735|ref|XP_016118853.1|	PREDICTED: 5-hydroxytryptamine receptor 1F-like [Sinocyclocheilus grahami]	78.7	1.3e-91	344.7
TRINITY_DN60408_c0_g2_i1	gi|966643844|gb|KTF78756.1|	hypothetical protein cypCar_00045484 [Cyprinus carpio]	90.7	3.9e-13	82.8
TRINITY_DN60493_c0_g1_i1	gi|34392560|dbj|BAC82609.1|	pol-like protein [Danio rerio]	53.7	3.5e-13	82.4
TRINITY_DN60423_c0_g1_i1	gi|966650532|gb|KTF85434.1|	hypothetical protein cypCar_00007367 [Cyprinus carpio]	96.8	5.3e-07	63.2
TRINITY_DN60434_c0_g1_i1	gi|642007121|emb|CDQ97225.1|	unnamed protein product [Oncorhynchus mykiss]	100.0	1.4e-05	59.3
TRINITY_DN60473_c0_g1_i1	gi|1025237373|ref|XP_016365475.1|	PREDICTED: probable G-protein coupled receptor 160 [Sinocyclocheilus rhinocerous]	92.6	1.9e-66	260.4
TRINITY_DN60496_c0_g2_i1	gi|1020598876|ref|XP_016117643.1|	PREDICTED: tripartite motif-containing protein 16-like [Sinocyclocheilus grahami]	94.5	3.2e-72	279.6
TRINITY_DN60494_c0_g1_i1	gi|966656999|gb|KTF91853.1|	hypothetical protein cypCar_00014867 [Cyprinus carpio]	96.0	8.9e-04	51.6
TRINITY_DN60467_c0_g1_i1	gi|1025131871|ref|XP_016414717.1|	PREDICTED: formin-1-like [Sinocyclocheilus rhinocerous]	69.0	1.8e-59	237.7
TRINITY_DN84323_c0_g1_i1	gi|966659508|gb|KTF94362.1|	hypothetical protein cypCar_00014527 [Cyprinus carpio]	100.0	3.8e-05	55.8
TRINITY_DN84323_c0_g2_i1	gi|966659508|gb|KTF94362.1|	hypothetical protein cypCar_00014527 [Cyprinus carpio]	100.0	4.3e-05	55.8
TRINITY_DN84378_c0_g1_i1	gi|1020473004|ref|XP_016141687.1|	PREDICTED: stromelysin-3-like [Sinocyclocheilus grahami]	74.6	1.3e-17	99.4
TRINITY_DN84361_c0_g1_i1	gi|966638975|gb|KTF74079.1|	hypothetical protein cypCar_00023658 [Cyprinus carpio]	76.7	3.5e-26	125.9
TRINITY_DN84359_c0_g1_i1	gi|966648555|gb|KTF83465.1|	hypothetical protein cypCar_00021825 [Cyprinus carpio]	63.3	1.1e-06	61.2
TRINITY_DN84350_c0_g1_i1	gi|1024956098|ref|XP_016298932.1|	PREDICTED: interleukin-6 receptor subunit beta-like [Sinocyclocheilus anshuiensis]	91.2	2.4e-27	129.8
TRINITY_DN84350_c0_g1_i2	gi|1025271671|ref|XP_016374758.1|	PREDICTED: interleukin-6 receptor subunit beta-like isoform X1 [Sinocyclocheilus rhinocerous]	88.2	1.2e-34	154.1
TRINITY_DN84325_c0_g1_i1	gi|966658731|gb|KTF93585.1|	hypothetical protein cypCar_00035404 [Cyprinus carpio]	97.7	1.2e-15	92.0
TRINITY_DN84306_c0_g1_i1	gi|1020534430|ref|XP_016106269.1|	PREDICTED: myotonin-protein kinase-like [Sinocyclocheilus grahami]	95.8	1.2e-04	55.1
TRINITY_DN84317_c0_g1_i1	gi|1043437672|gb|OCA50298.1|	hypothetical protein XENTR_v90002226mg [Xenopus tropicalis]	63.2	9.0e-04	51.6
TRINITY_DN84372_c0_g2_i1	gi|3746499|gb|AAD02928.1|	reverse transcriptase [Oryzias latipes]	36.9	2.6e-76	294.7
TRINITY_DN84388_c0_g2_i1	gi|47223315|emb|CAF98699.1|	unnamed protein product, partial [Tetraodon nigroviridis]	65.8	4.2e-04	52.8
TRINITY_DN84388_c1_g1_i1	gi|966637986|gb|KTF73090.1|	hypothetical protein cypCar_00028100 [Cyprinus carpio]	100.0	7.4e-39	167.9
TRINITY_DN84366_c0_g1_i1	gi|1024968592|ref|XP_016305607.1|	PREDICTED: echinoderm microtubule-associated protein-like 3 [Sinocyclocheilus anshuiensis]	93.3	2.9e-06	60.1
TRINITY_DN84385_c0_g1_i1	gi|966652440|gb|KTF87342.1|	hypothetical protein cypCar_00033133 [Cyprinus carpio]	79.3	1.8e-18	100.1
TRINITY_DN84309_c0_g1_i1	gi|966652583|gb|KTF87485.1|	hypothetical protein cypCar_00040270, partial [Cyprinus carpio]	70.7	4.6e-29	136.0
TRINITY_DN84333_c0_g1_i1	gi|966641354|gb|KTF76268.1|	hypothetical protein cypCar_00036499 [Cyprinus carpio]	88.0	1.6e-03	50.8
TRINITY_DN84347_c0_g1_i1	gi|1024978630|ref|XP_016310881.1|	PREDICTED: LOW QUALITY PROTEIN: neuroblast differentiation-associated protein AHNAK-like [Sinocyclocheilus anshuiensis]	94.9	1.2e-46	194.1
TRINITY_DN84347_c0_g3_i1	gi|1024978630|ref|XP_016310881.1|	PREDICTED: LOW QUALITY PROTEIN: neuroblast differentiation-associated protein AHNAK-like [Sinocyclocheilus anshuiensis]	87.3	7.4e-63	248.4
TRINITY_DN84313_c2_g1_i1	gi|77403696|dbj|BAE46430.1|	reverse transcriptase [Danio rerio]	77.1	8.8e-06	58.2
TRINITY_DN84313_c2_g2_i1	gi|77403696|dbj|BAE46430.1|	reverse transcriptase [Danio rerio]	65.3	1.1e-08	67.8
TRINITY_DN84398_c0_g2_i1	gi|1020408295|ref|XP_016122728.1|	PREDICTED: complement C4-like [Sinocyclocheilus grahami]	91.7	5.7e-03	48.9
TRINITY_DN84319_c0_g1_i1	gi|966649617|gb|KTF84527.1|	hypothetical protein cypCar_00031120 [Cyprinus carpio]	100.0	5.9e-41	175.3
TRINITY_DN84318_c0_g1_i1	gi|1020473151|ref|XP_016141765.1|	PREDICTED: glutamate receptor U1-like [Sinocyclocheilus grahami]	100.0	2.0e-05	57.4
TRINITY_DN84308_c0_g1_i1	gi|1025094124|ref|XP_016343614.1|	PREDICTED: PAXIP1-associated glutamate-rich protein 1-like [Sinocyclocheilus anshuiensis]	70.3	3.4e-06	60.5
TRINITY_DN84307_c0_g1_i1	gi|1025309115|ref|XP_016383509.1|	PREDICTED: uncharacterized protein LOC107720344 [Sinocyclocheilus rhinocerous]	95.7	1.4e-17	97.1
TRINITY_DN84307_c0_g2_i1	gi|1025309115|ref|XP_016383509.1|	PREDICTED: uncharacterized protein LOC107720344 [Sinocyclocheilus rhinocerous]	84.3	1.2e-44	187.6
TRINITY_DN3016_c0_g1_i1	gi|426327761|ref|XP_004024680.1|	PREDICTED: zinc finger protein 714-like [Gorilla gorilla gorilla]	70.7	1.2e-05	57.8
TRINITY_DN3049_c0_g1_i1	gi|1025261821|ref|XP_016372093.1|	PREDICTED: uncharacterized protein LOC107711605 [Sinocyclocheilus rhinocerous]	61.2	8.4e-07	61.6
TRINITY_DN3097_c0_g1_i1	gi|966670541|gb|KTG03922.1|	hypothetical protein cypCar_00006518 [Cyprinus carpio]	87.5	1.7e-24	120.9
TRINITY_DN3022_c0_g1_i1	gi|930770935|ref|XP_014185840.1|	PREDICTED: uncharacterized protein LOC102309729 isoform X1 [Haplochromis burtoni]	51.9	6.7e-07	61.6
TRINITY_DN3007_c0_g1_i1	gi|1020594444|ref|XP_016116812.1|	PREDICTED: LOW QUALITY PROTEIN: interferon-induced very large GTPase 1-like [Sinocyclocheilus grahami]	92.6	9.4e-37	161.0
TRINITY_DN3007_c0_g2_i1	gi|1020594444|ref|XP_016116812.1|	PREDICTED: LOW QUALITY PROTEIN: interferon-induced very large GTPase 1-like [Sinocyclocheilus grahami]	84.5	1.9e-32	146.7
TRINITY_DN3084_c0_g1_i1	gi|1024958762|ref|XP_016300359.1|	PREDICTED: metal transporter CNNM2-like [Sinocyclocheilus anshuiensis]	66.7	1.2e-04	54.7
TRINITY_DN3080_c0_g1_i1	gi|113679618|ref|NP_001038936.1|	Zgc:153165 [Danio rerio]	100.0	1.9e-13	84.0
TRINITY_DN3021_c0_g1_i1	gi|929258399|ref|XP_014005589.1|	PREDICTED: glycogen synthase kinase-3 beta-like isoform X1 [Salmo salar]	85.7	7.7e-05	55.1
TRINITY_DN3095_c0_g1_i1	gi|167621558|ref|NP_001108020.1|	voltage-dependent N-type calcium channel subunit alpha-1B [Danio rerio]	100.0	3.5e-42	179.1
TRINITY_DN3094_c0_g1_i1	gi|642069857|emb|CDQ88861.1|	unnamed protein product [Oncorhynchus mykiss]	48.4	7.7e-05	55.1
TRINITY_DN3066_c0_g1_i1	gi|966657996|gb|KTF92850.1|	hypothetical protein cypCar_00034756 [Cyprinus carpio]	100.0	3.7e-70	272.7
TRINITY_DN3066_c0_g2_i1	gi|966657996|gb|KTF92850.1|	hypothetical protein cypCar_00034756 [Cyprinus carpio]	100.0	1.7e-22	113.6
TRINITY_DN3026_c0_g1_i1	gi|966646169|gb|KTF81081.1|	hypothetical protein cypCar_00029576 [Cyprinus carpio]	95.6	3.2e-47	196.4
TRINITY_DN58636_c0_g1_i1	gi|966715597|gb|KTG47835.1|	hypothetical protein cypCar_00003904 [Cyprinus carpio]	84.1	3.5e-30	139.4
TRINITY_DN58624_c0_g1_i1	gi|966644938|gb|KTF79850.1|	hypothetical protein cypCar_00006420 [Cyprinus carpio]	100.0	1.3e-04	54.3
TRINITY_DN58659_c0_g1_i1	gi|1020578684|ref|XP_016115175.1|	PREDICTED: E3 ubiquitin-protein ligase MIB2-like [Sinocyclocheilus grahami]	77.4	3.3e-03	49.7
TRINITY_DN58635_c0_g1_i1	gi|528468499|ref|XP_005160433.1|	PREDICTED: uncharacterized protein LOC101882617 [Danio rerio]	78.7	3.3e-100	373.2
TRINITY_DN58631_c0_g1_i1	gi|1020472836|ref|XP_016141595.1|	PREDICTED: methyltransferase-like protein 9 isoform X1 [Sinocyclocheilus grahami]	96.6	4.0e-07	62.8
TRINITY_DN58671_c0_g1_i1	gi|1020475236|ref|XP_016142862.1|	PREDICTED: uncharacterized protein LOC107596619 isoform X1 [Sinocyclocheilus grahami]	89.3	3.0e-31	142.5
TRINITY_DN58671_c1_g1_i1	gi|1020479676|ref|XP_016145245.1|	PREDICTED: uncharacterized protein LOC107598429 isoform X1 [Sinocyclocheilus grahami]	93.5	7.2e-53	214.9
TRINITY_DN58615_c0_g2_i1	gi|966709455|gb|KTG41693.1|	hypothetical protein cypCar_00020920, partial [Cyprinus carpio]	67.4	3.7e-51	209.9
TRINITY_DN58648_c0_g1_i1	gi|37589807|gb|AAH59632.1|	Zgc:77123 protein [Danio rerio]	78.0	3.3e-18	100.1
TRINITY_DN58656_c0_g1_i1	gi|966638605|gb|KTF73709.1|	hypothetical protein cypCar_00036535 [Cyprinus carpio]	57.7	2.2e-05	57.0
TRINITY_DN58692_c0_g1_i1	gi|642119725|emb|CDQ65353.1|	unnamed protein product [Oncorhynchus mykiss]	100.0	7.1e-04	51.6
TRINITY_DN58674_c0_g1_i1	gi|966637887|gb|KTF72991.1|	hypothetical protein cypCar_00034096, partial [Cyprinus carpio]	98.6	1.5e-36	160.6
TRINITY_DN58602_c0_g1_i1	gi|938075464|gb|KPP72516.1|	hippocampus abundant transcript 1 protein-like, partial [Scleropages formosus]	96.7	5.9e-07	63.5
TRINITY_DN58647_c0_g1_i1	gi|1025148577|ref|XP_016416158.1|	PREDICTED: ankyrin-3-like [Sinocyclocheilus rhinocerous]	82.1	7.4e-50	205.3
TRINITY_DN16145_c0_g1_i1	gi|921273989|ref|NP_001299842.1|	sequestosome 1 [Danio rerio]	100.0	2.0e-03	50.4
TRINITY_DN16157_c0_g1_i1	gi|1025264094|ref|XP_016372714.1|	PREDICTED: UPF0739 protein C1orf74 homolog [Sinocyclocheilus rhinocerous]	100.0	1.3e-23	117.5
TRINITY_DN16103_c0_g1_i1	gi|966670371|gb|KTG03752.1|	hypothetical protein cypCar_00030933 [Cyprinus carpio]	95.0	1.9e-14	87.0
TRINITY_DN16149_c0_g1_i1	gi|1024955683|ref|XP_016298716.1|	PREDICTED: protocadherin gamma-A12-like isoform X2 [Sinocyclocheilus anshuiensis]	94.8	3.5e-98	366.3
TRINITY_DN16125_c0_g2_i1	gi|1025094084|ref|XP_016343602.1|	PREDICTED: fructose-bisphosphate aldolase A-like isoform X1 [Sinocyclocheilus anshuiensis]	94.7	5.0e-22	112.1
TRINITY_DN16105_c0_g1_i1	gi|966643391|gb|KTF78303.1|	hypothetical protein cypCar_00021852 [Cyprinus carpio]	100.0	1.7e-06	60.5
TRINITY_DN16154_c0_g1_i1	gi|966652644|gb|KTF87546.1|	hypothetical protein cypCar_00011164 [Cyprinus carpio]	100.0	3.5e-05	56.2
TRINITY_DN16168_c0_g1_i1	gi|1025261837|ref|XP_016372097.1|	PREDICTED: transmembrane protein 200A [Sinocyclocheilus rhinocerous]	94.9	5.8e-11	76.3
TRINITY_DN16172_c0_g1_i1	gi|1020537631|ref|XP_016106922.1|	PREDICTED: CUB and sushi domain-containing protein 1-like [Sinocyclocheilus grahami]	100.0	1.5e-33	150.2
TRINITY_DN16156_c0_g1_i1	gi|688532092|ref|XP_009305646.1|	PREDICTED: folliculin-interacting protein 2 isoform X2 [Danio rerio]	73.2	4.2e-13	82.8
TRINITY_DN16111_c0_g1_i1	gi|1025096796|ref|XP_016344330.1|	PREDICTED: hemopexin isoform X1 [Sinocyclocheilus anshuiensis]	81.5	6.5e-23	115.5
TRINITY_DN16165_c0_g1_i1	gi|1020410080|ref|XP_016123666.1|	PREDICTED: sortilin [Sinocyclocheilus grahami]	96.6	1.1e-62	247.7
TRINITY_DN16123_c0_g1_i1	gi|1040659649|ref|XP_017213992.1|	PREDICTED: RNA-directed DNA polymerase from mobile element jockey-like [Danio rerio]	66.2	3.9e-45	189.5
TRINITY_DN16131_c0_g1_i1	gi|939294145|ref|XP_014266220.1|	PREDICTED: uncharacterized protein LOC106675657 [Maylandia zebra]	72.8	3.1e-37	162.9
TRINITY_DN16177_c0_g1_i1	gi|975104679|ref|XP_015267639.1|	PREDICTED: E3 ubiquitin-protein ligase BRE1B [Gekko japonicus]	96.2	3.1e-05	56.6
TRINITY_DN16122_c0_g1_i1	gi|966640779|gb|KTF75693.1|	hypothetical protein cypCar_00033799 [Cyprinus carpio]	88.5	1.4e-03	51.2
TRINITY_DN16119_c0_g1_i1	gi|642016319|emb|CDQ95904.1|	unnamed protein product, partial [Oncorhynchus mykiss]	90.6	7.8e-07	62.8
TRINITY_DN16104_c0_g1_i1	gi|765159694|ref|XP_011489431.1|	PREDICTED: uncharacterized protein LOC105357089 [Oryzias latipes]	64.3	1.2e-22	115.2
TRINITY_DN16175_c0_g2_i1	gi|395531657|ref|XP_003767891.1|	PREDICTED: polypeptide N-acetylgalactosaminyltransferase 2 [Sarcophilus harrisii]	77.1	1.7e-04	54.3
TRINITY_DN16174_c0_g1_i1	gi|929108616|ref|XP_014065551.1|	PREDICTED: transposon Tf2-1 polyprotein [Salmo salar]	46.9	3.6e-50	207.2
TRINITY_DN16142_c0_g1_i1	gi|966714701|gb|KTG46939.1|	hypothetical protein cypCar_00046245 [Cyprinus carpio]	100.0	2.0e-21	110.2
TRINITY_DN94890_c0_g1_i1	gi|966668947|gb|KTG02328.1|	hypothetical protein cypCar_00013574, partial [Cyprinus carpio]	98.3	8.0e-63	248.4
TRINITY_DN94883_c0_g3_i1	gi|688566026|ref|XP_009301861.1|	PREDICTED: transcriptional enhancer factor TEF-1 isoform X4 [Danio rerio]	100.0	9.5e-09	68.9
TRINITY_DN94846_c0_g3_i1	gi|156398315|ref|XP_001638134.1|	predicted protein [Nematostella vectensis]	45.6	3.5e-07	62.8
TRINITY_DN94856_c0_g1_i1	gi|1025051723|ref|XP_016330504.1|	PREDICTED: GTPase IMAP family member 8-like [Sinocyclocheilus anshuiensis]	67.5	6.6e-34	152.5
TRINITY_DN94877_c0_g1_i1	gi|1020460275|ref|XP_016134889.1|	PREDICTED: xylosyltransferase 1-like [Sinocyclocheilus grahami]	93.7	4.8e-62	246.1
TRINITY_DN94853_c0_g1_i1	gi|667281931|ref|XP_008574595.1|	PREDICTED: cyclin-L1 isoform X1 [Galeopterus variegatus]	67.3	4.2e-10	72.8
TRINITY_DN94839_c0_g1_i1	gi|966700144|gb|KTG32385.1|	hypothetical protein cypCar_00027396 [Cyprinus carpio]	83.6	2.1e-24	119.8
TRINITY_DN94893_c0_g2_i1	gi|1020424923|ref|XP_016131401.1|	PREDICTED: calmodulin-regulated spectrin-associated protein 3-like isoform X1 [Sinocyclocheilus grahami]	98.9	2.3e-47	196.4
TRINITY_DN94858_c0_g1_i1	gi|966706990|gb|KTG39231.1|	hypothetical protein cypCar_00007578, partial [Cyprinus carpio]	83.0	1.2e-34	154.5
TRINITY_DN94858_c0_g2_i1	gi|966706990|gb|KTG39231.1|	hypothetical protein cypCar_00007578, partial [Cyprinus carpio]	97.2	2.4e-30	140.2
TRINITY_DN94858_c0_g4_i1	gi|1025393788|ref|XP_016405977.1|	PREDICTED: DNA-binding protein SMUBP-2-like [Sinocyclocheilus rhinocerous]	84.1	2.7e-41	176.4
TRINITY_DN94850_c0_g1_i1	gi|966700887|gb|KTG33128.1|	hypothetical protein cypCar_00042341 [Cyprinus carpio]	96.2	2.4e-20	106.7
TRINITY_DN94843_c0_g1_i1	gi|1020468069|ref|XP_016139055.1|	PREDICTED: meckelin-like [Sinocyclocheilus grahami]	92.0	2.2e-39	169.9
TRINITY_DN94815_c0_g1_i1	gi|1020492262|ref|XP_016084577.1|	PREDICTED: 5'-3' exoribonuclease 2-like isoform X1 [Sinocyclocheilus grahami]	100.0	3.6e-05	56.2
TRINITY_DN94803_c0_g1_i1	gi|1024971247|ref|XP_016307047.1|	PREDICTED: NADH dehydrogenase [ubiquinone] 1 alpha subcomplex subunit 2-like [Sinocyclocheilus anshuiensis]	96.4	4.7e-05	55.5
TRINITY_DN94803_c0_g3_i1	gi|1024971247|ref|XP_016307047.1|	PREDICTED: NADH dehydrogenase [ubiquinone] 1 alpha subcomplex subunit 2-like [Sinocyclocheilus anshuiensis]	96.4	8.3e-05	55.5
TRINITY_DN94892_c0_g1_i1	gi|966714897|gb|KTG47135.1|	hypothetical protein cypCar_00012742, partial [Cyprinus carpio]	100.0	5.5e-05	55.5
TRINITY_DN94826_c0_g1_i2	gi|1020400472|ref|XP_016088032.1|	PREDICTED: GTPase IMAP family member 4-like [Sinocyclocheilus grahami]	42.4	9.4e-08	65.1
TRINITY_DN94895_c1_g1_i1	gi|966637221|gb|KTF72325.1|	hypothetical protein cypCar_00038606, partial [Cyprinus carpio]	89.0	1.3e-33	150.6
TRINITY_DN94895_c1_g3_i1	gi|966637221|gb|KTF72325.1|	hypothetical protein cypCar_00038606, partial [Cyprinus carpio]	83.8	2.2e-30	139.8
TRINITY_DN94895_c1_g4_i1	gi|966637221|gb|KTF72325.1|	hypothetical protein cypCar_00038606, partial [Cyprinus carpio]	87.2	1.2e-13	84.0
TRINITY_DN94837_c0_g1_i1	gi|1025317720|ref|XP_016385837.1|	PREDICTED: nesprin-1-like [Sinocyclocheilus rhinocerous]	73.6	5.5e-27	128.6
TRINITY_DN94852_c0_g1_i1	gi|34392559|dbj|BAC82608.1|	gag-like protein [Danio rerio]	56.8	1.4e-35	157.9
TRINITY_DN94891_c0_g1_i1	gi|966712660|gb|KTG44898.1|	hypothetical protein cypCar_00024365 [Cyprinus carpio]	97.6	8.2e-38	166.4
TRINITY_DN94813_c0_g1_i1	gi|966658053|gb|KTF92907.1|	hypothetical protein cypCar_00004117 [Cyprinus carpio]	87.2	7.6e-48	198.4
TRINITY_DN94866_c0_g1_i1	gi|966700205|gb|KTG32446.1|	hypothetical protein cypCar_00022407 [Cyprinus carpio]	85.7	4.0e-36	159.1
TRINITY_DN94868_c0_g1_i1	gi|1020481647|ref|XP_016146302.1|	PREDICTED: pituitary adenylate cyclase-activating polypeptide type I receptor-like [Sinocyclocheilus grahami]	98.1	2.3e-21	109.8
TRINITY_DN94868_c0_g2_i1	gi|1020481647|ref|XP_016146302.1|	PREDICTED: pituitary adenylate cyclase-activating polypeptide type I receptor-like [Sinocyclocheilus grahami]	98.4	9.0e-28	131.0
TRINITY_DN94816_c0_g2_i1	gi|1020518555|ref|XP_016098602.1|	PREDICTED: sphingosine-1-phosphate lyase 1-like [Sinocyclocheilus grahami]	94.4	5.1e-12	79.3
TRINITY_DN94835_c0_g1_i1	gi|966704359|gb|KTG36600.1|	hypothetical protein cypCar_00011520 [Cyprinus carpio]	75.8	1.6e-16	94.0
TRINITY_DN94804_c0_g1_i1	gi|1025079020|ref|XP_016339487.1|	PREDICTED: transcriptional enhancer factor TEF-1-like [Sinocyclocheilus anshuiensis]	78.8	1.2e-04	55.1
TRINITY_DN94897_c0_g1_i2	gi|966670745|gb|KTG04126.1|	hypothetical protein cypCar_00023363 [Cyprinus carpio]	100.0	1.6e-06	60.8
TRINITY_DN93822_c1_g1_i1	gi|1024950156|ref|XP_016295777.1|	PREDICTED: FRAS1-related extracellular matrix protein 1-like [Sinocyclocheilus anshuiensis]	100.0	1.9e-04	53.9
TRINITY_DN93830_c0_g1_i1	gi|975134188|ref|XP_015283233.1|	PREDICTED: S-methyl-5'-thioadenosine phosphorylase [Gekko japonicus]	78.9	2.6e-07	63.9
TRINITY_DN93878_c0_g1_i1	gi|1025107733|ref|XP_016347329.1|	PREDICTED: uncharacterized protein LOC107692676 [Sinocyclocheilus anshuiensis]	49.6	3.7e-17	96.3
TRINITY_DN93861_c0_g1_i1	gi|966664310|gb|KTF98356.1|	hypothetical protein cypCar_00032060 [Cyprinus carpio]	100.0	1.4e-26	127.5
TRINITY_DN93848_c0_g1_i1	gi|1024940658|ref|XP_016359454.1|	PREDICTED: rhomboid-related protein 3-like isoform X1 [Sinocyclocheilus anshuiensis]	99.5	5.1e-119	435.6
TRINITY_DN93842_c0_g1_i1	gi|765165711|ref|XP_011491780.1|	PREDICTED: olfactory receptor 52I2-like [Oryzias latipes]	77.4	9.4e-19	100.9
TRINITY_DN93873_c0_g1_i1	gi|966657183|gb|KTF92037.1|	hypothetical protein cypCar_00046685, partial [Cyprinus carpio]	100.0	8.0e-03	48.5
TRINITY_DN93886_c0_g1_i1	gi|589983050|ref|XP_006997473.1|	PREDICTED: gastrula zinc finger protein XlCGF26.1-like [Peromyscus maniculatus bairdii]	62.3	3.0e-23	116.7
TRINITY_DN93880_c0_g1_i1	gi|808858030|gb|KKF10496.1|	RNA-directed DNA polymerase from mobile element jockey [Larimichthys crocea]	59.4	9.2e-11	74.7
TRINITY_DN93880_c0_g2_i1	gi|808858030|gb|KKF10496.1|	RNA-directed DNA polymerase from mobile element jockey [Larimichthys crocea]	60.5	8.4e-21	108.2
TRINITY_DN93823_c0_g1_i1	gi|966657265|gb|KTF92119.1|	hypothetical protein cypCar_00039242 [Cyprinus carpio]	73.8	7.0e-07	62.0
TRINITY_DN93846_c0_g1_i1	gi|966660551|gb|KTF95405.1|	hypothetical protein cypCar_00022035 [Cyprinus carpio]	92.0	3.3e-47	196.1
TRINITY_DN93888_c0_g1_i1	gi|966650578|gb|KTF85480.1|	hypothetical protein cypCar_00007697 [Cyprinus carpio]	81.8	1.8e-05	57.0
TRINITY_DN93888_c0_g2_i1	gi|966650578|gb|KTF85480.1|	hypothetical protein cypCar_00007697 [Cyprinus carpio]	81.8	2.8e-05	57.0
TRINITY_DN93802_c0_g1_i1	gi|765165711|ref|XP_011491780.1|	PREDICTED: olfactory receptor 52I2-like [Oryzias latipes]	91.3	5.2e-16	92.0
TRINITY_DN93820_c0_g2_i1	gi|1024945610|ref|XP_016361844.1|	PREDICTED: lysozyme g [Sinocyclocheilus anshuiensis]	77.5	2.1e-07	63.9
TRINITY_DN93859_c0_g1_i1	gi|939285394|ref|XP_014264226.1|	PREDICTED: zinc finger BED domain-containing protein 1-like [Maylandia zebra]	49.6	1.4e-18	101.7
TRINITY_DN93891_c0_g1_i1	gi|1020590372|ref|XP_016116018.1|	PREDICTED: tyrosine-protein kinase Tec-like [Sinocyclocheilus grahami]	90.0	4.3e-08	65.9
TRINITY_DN93851_c0_g1_i1	gi|1020399519|ref|XP_016150619.1|	PREDICTED: uncharacterized protein LOC107602589 [Sinocyclocheilus grahami]	76.6	3.2e-33	149.4
TRINITY_DN82930_c0_g1_i1	gi|432096364|gb|ELK27120.1|	Mucin-19 [Myotis davidii]	51.0	7.4e-07	62.4
TRINITY_DN82915_c0_g1_i1	gi|944219544|gb|KQK84648.1|	V-type proton ATPase subunit H isoform X2 [Amazona aestiva]	94.9	1.9e-11	76.6
TRINITY_DN82909_c0_g1_i1	gi|1020452165|ref|XP_016133559.1|	PREDICTED: tumor necrosis factor alpha-induced protein 2-like [Sinocyclocheilus grahami]	100.0	3.3e-06	59.7
TRINITY_DN82995_c0_g1_i1	gi|1020416380|ref|XP_016127065.1|	PREDICTED: dedicator of cytokinesis protein 9-like [Sinocyclocheilus grahami]	99.0	1.2e-49	204.1
TRINITY_DN82924_c0_g1_i1	gi|77403696|dbj|BAE46430.1|	reverse transcriptase [Danio rerio]	67.4	1.8e-24	120.6
TRINITY_DN82943_c0_g1_i1	gi|1042779640|ref|NP_001316226.1|	cytochrome P450 CYP2Y7 [Ictalurus punctatus]	53.2	1.9e-06	60.1
TRINITY_DN82943_c0_g2_i1	gi|1043409493|gb|OCA22127.1|	hypothetical protein XENTR_v90023022mg [Xenopus tropicalis]	55.9	2.2e-07	63.5
TRINITY_DN82962_c0_g1_i2	gi|1020613418|ref|XP_016120123.1|	PREDICTED: calpain-1 catalytic subunit-like [Sinocyclocheilus grahami]	61.4	9.0e-14	84.7
TRINITY_DN82993_c0_g1_i1	gi|966670641|gb|KTG04022.1|	hypothetical protein cypCar_00005211 [Cyprinus carpio]	58.7	4.1e-21	109.4
TRINITY_DN82975_c1_g1_i1	gi|1024961441|ref|XP_016301779.1|	PREDICTED: LOW QUALITY PROTEIN: echinoderm microtubule-associated protein-like 6 [Sinocyclocheilus anshuiensis]	88.1	1.4e-42	180.6
TRINITY_DN82972_c0_g1_i1	gi|966699905|gb|KTG32146.1|	hypothetical protein cypCar_00022222 [Cyprinus carpio]	86.7	1.2e-40	174.1
TRINITY_DN82980_c0_g1_i1	gi|966650395|gb|KTF85305.1|	hypothetical protein cypCar_00016009 [Cyprinus carpio]	100.0	2.3e-53	216.5
TRINITY_DN82929_c1_g1_i1	gi|119627389|gb|EAX06984.1|	hCG1780060, isoform CRA_a [Homo sapiens]	63.9	1.2e-03	50.8
TRINITY_DN82914_c0_g1_i1	gi|34392560|dbj|BAC82609.1|	pol-like protein [Danio rerio]	56.5	3.2e-23	116.3
TRINITY_DN82935_c0_g1_i1	gi|1025034908|ref|XP_016325992.1|	PREDICTED: poly [ADP-ribose] polymerase 14-like [Sinocyclocheilus anshuiensis]	80.7	5.1e-33	148.7
TRINITY_DN82984_c0_g1_i1	gi|1025173060|ref|XP_016358205.1|	PREDICTED: putative methyltransferase NSUN7 [Sinocyclocheilus anshuiensis]	64.5	3.0e-35	156.8
TRINITY_DN82908_c0_g3_i1	gi|966671236|gb|KTG04617.1|	hypothetical protein cypCar_00026078 [Cyprinus carpio]	100.0	1.9e-29	136.7
TRINITY_DN82910_c0_g1_i1	gi|966670929|gb|KTG04310.1|	hypothetical protein cypCar_00011686 [Cyprinus carpio]	70.3	1.8e-29	137.1
TRINITY_DN82979_c0_g1_i1	gi|1020491357|ref|XP_016151478.1|	PREDICTED: calcium signal-modulating cyclophilin ligand-like isoform X1 [Sinocyclocheilus grahami]	93.4	4.5e-33	148.7
TRINITY_DN82979_c0_g2_i1	gi|966641176|gb|KTF76090.1|	hypothetical protein cypCar_00046494 [Cyprinus carpio]	84.7	8.2e-25	121.3
TRINITY_DN82991_c0_g1_i1	gi|966660669|gb|KTF95523.1|	hypothetical protein cypCar_00026557 [Cyprinus carpio]	100.0	3.3e-14	87.0
TRINITY_DN82967_c0_g2_i1	gi|1020598801|ref|XP_016117631.1|	PREDICTED: uncharacterized protein LOC107575814 [Sinocyclocheilus grahami]	73.5	2.4e-11	76.6
TRINITY_DN82989_c0_g1_i1	gi|966643375|gb|KTF78287.1|	hypothetical protein cypCar_00011757 [Cyprinus carpio]	64.9	5.0e-13	82.0
TRINITY_DN82900_c0_g1_i1	gi|808875690|gb|KKF24438.1|	hypothetical protein EH28_05400 [Larimichthys crocea]	68.1	1.5e-11	77.0
TRINITY_DN82906_c0_g1_i1	gi|966673500|gb|KTG06881.1|	hypothetical protein cypCar_00002125 [Cyprinus carpio]	99.1	4.9e-53	215.7
TRINITY_DN82976_c0_g1_i1	gi|593781325|ref|XP_007153703.1|	hypothetical protein PHAVU_003G057700g [Phaseolus vulgaris]	85.7	7.2e-05	55.1
TRINITY_DN82964_c0_g1_i1	gi|966656425|gb|KTF91279.1|	hypothetical protein cypCar_00003282 [Cyprinus carpio]	100.0	6.6e-08	65.1
TRINITY_DN49646_c0_g1_i1	gi|1024945061|ref|XP_016361544.1|	PREDICTED: protein turtle homolog B-like [Sinocyclocheilus anshuiensis]	48.5	5.7e-13	82.4
TRINITY_DN49634_c0_g1_i1	gi|1040660404|ref|XP_017214114.1|	PREDICTED: uncharacterized protein wu:fj85e01 [Danio rerio]	39.4	2.0e-30	141.4
TRINITY_DN49669_c0_g1_i1	gi|962015718|ref|XP_014832459.1|	PREDICTED: zinc finger MYM-type protein 1-like [Poecilia mexicana]	60.4	2.1e-11	77.0
TRINITY_DN49677_c0_g1_i1	gi|966699858|gb|KTG32099.1|	hypothetical protein cypCar_00010881 [Cyprinus carpio]	90.6	2.0e-51	210.3
TRINITY_DN49671_c0_g1_i1	gi|1025207469|ref|XP_016427788.1|	PREDICTED: nuclear prelamin A recognition factor-like [Sinocyclocheilus rhinocerous]	95.5	3.9e-17	96.3
TRINITY_DN49683_c0_g1_i1	gi|1020483314|ref|XP_016147195.1|	PREDICTED: arf-GAP with Rho-GAP domain, ANK repeat and PH domain-containing protein 1-like isoform X1 [Sinocyclocheilus grahami]	96.6	2.9e-25	122.9
TRINITY_DN49683_c0_g1_i2	gi|1025159130|ref|XP_016417921.1|	PREDICTED: arf-GAP with Rho-GAP domain, ANK repeat and PH domain-containing protein 1-like isoform X1 [Sinocyclocheilus rhinocerous]	95.2	1.7e-38	166.8
TRINITY_DN49668_c0_g4_i1	gi|1024925242|ref|XP_016351789.1|	PREDICTED: ankyrin repeat domain-containing protein 12-like [Sinocyclocheilus anshuiensis]	54.2	4.0e-03	49.7
TRINITY_DN49651_c0_g1_i1	gi|1025238990|ref|XP_016365911.1|	PREDICTED: abl interactor 2-like isoform X4 [Sinocyclocheilus rhinocerous]	96.4	5.1e-40	172.2
TRINITY_DN49678_c0_g1_i1	gi|1020487247|ref|XP_016149269.1|	PREDICTED: ecto-ADP-ribosyltransferase 4-like [Sinocyclocheilus grahami]	64.0	1.0e-25	124.8
TRINITY_DN74465_c0_g1_i1	gi|966661655|gb|KTF96243.1|	hypothetical protein cypCar_00003587 [Cyprinus carpio]	96.0	3.9e-05	56.2
TRINITY_DN74460_c0_g1_i1	gi|1025390344|ref|XP_016405041.1|	PREDICTED: zinc finger protein 865-like isoform X3 [Sinocyclocheilus rhinocerous]	44.6	5.4e-17	95.9
TRINITY_DN74476_c0_g1_i1	gi|966711658|gb|KTG43896.1|	hypothetical protein cypCar_00020228 [Cyprinus carpio]	84.6	2.5e-42	179.9
TRINITY_DN74405_c0_g1_i1	gi|1025080574|ref|XP_016339909.1|	PREDICTED: ubiquitin carboxyl-terminal hydrolase 24-like [Sinocyclocheilus anshuiensis]	66.7	1.3e-03	50.8
TRINITY_DN74428_c0_g1_i1	gi|1020490943|ref|XP_016151251.1|	PREDICTED: centromere protein J-like [Sinocyclocheilus grahami]	63.1	1.1e-12	81.3
TRINITY_DN74473_c0_g2_i1	gi|929329526|ref|XP_014038733.1|	PREDICTED: leucine-rich repeat extensin-like protein 1, partial [Salmo salar]	43.2	2.4e-03	50.1
TRINITY_DN74440_c0_g1_i1	gi|1020528271|ref|XP_016103786.1|	PREDICTED: colorectal mutant cancer protein isoform X1 [Sinocyclocheilus grahami]	96.3	7.5e-05	55.8
TRINITY_DN74472_c0_g1_i1	gi|1020480279|ref|XP_016145568.1|	PREDICTED: myosin light chain kinase 3-like isoform X1 [Sinocyclocheilus grahami]	92.6	2.9e-05	56.6
TRINITY_DN74489_c0_g1_i1	gi|1025131599|ref|XP_016414671.1|	PREDICTED: band 4.1-like protein 1 isoform X5 [Sinocyclocheilus rhinocerous]	88.9	5.4e-03	49.7
TRINITY_DN74496_c0_g2_i1	gi|1020466570|ref|XP_016138248.1|	PREDICTED: bcl-2-like protein 15 [Sinocyclocheilus grahami]	100.0	8.8e-04	52.0
TRINITY_DN74454_c0_g1_i1	gi|528500949|ref|XP_005173404.1|	PREDICTED: P450 (cytochrome) oxidoreductase b isoform X1 [Danio rerio]	79.6	1.3e-10	75.5
TRINITY_DN74491_c0_g2_i1	gi|1020412157|ref|XP_016124793.1|	PREDICTED: probable E3 ubiquitin-protein ligase HERC6 [Sinocyclocheilus grahami]	75.6	8.0e-08	65.9
TRINITY_DN74406_c0_g1_i1	gi|966701990|gb|KTG34231.1|	hypothetical protein cypCar_00013023 [Cyprinus carpio]	98.0	6.3e-51	208.4
TRINITY_DN74459_c0_g1_i1	gi|966639744|gb|KTF74658.1|	hypothetical protein cypCar_00043296 [Cyprinus carpio]	100.0	3.3e-05	56.2
TRINITY_DN74493_c0_g1_i1	gi|1024952683|ref|XP_016297113.1|	PREDICTED: uncharacterized protein C17orf53 homolog isoform X1 [Sinocyclocheilus anshuiensis]	46.1	1.9e-07	64.3
TRINITY_DN74451_c0_g1_i1	gi|642077685|emb|CDQ86866.1|	unnamed protein product [Oncorhynchus mykiss]	93.8	2.0e-07	64.3
TRINITY_DN74456_c0_g1_i1	gi|1025250545|ref|XP_016369055.1|	PREDICTED: gastrula zinc finger protein XlCGF26.1-like [Sinocyclocheilus rhinocerous]	69.1	1.4e-20	107.1
TRINITY_DN74438_c0_g2_i1	gi|938083558|gb|KPP78550.1|	G protein-activated inward rectifier potassium channel 3-like, partial [Scleropages formosus]	100.0	3.8e-48	199.1
TRINITY_DN74437_c0_g1_i1	gi|923831193|ref|XP_013767948.1|	PREDICTED: uncharacterized protein LOC106456303 [Pundamilia nyererei]	68.0	8.8e-10	71.6
TRINITY_DN74499_c0_g1_i1	gi|966658788|gb|KTF93642.1|	hypothetical protein cypCar_00000883, partial [Cyprinus carpio]	100.0	2.2e-18	100.1
TRINITY_DN74402_c0_g1_i1	gi|1025312835|ref|XP_016384500.1|	PREDICTED: uncharacterized protein LOC107721146 [Sinocyclocheilus rhinocerous]	72.2	5.1e-12	79.0
TRINITY_DN74455_c0_g1_i1	gi|992221175|ref|XP_015463249.1|	PREDICTED: microtubule-associated protein 4-like isoform X1 [Astyanax mexicanus]	96.0	3.6e-04	53.1
TRINITY_DN74416_c0_g1_i1	gi|1040687903|ref|XP_017211000.1|	PREDICTED: uncharacterized protein si:dkey-208k4.3 isoform X1 [Danio rerio]	48.1	5.3e-20	105.5
TRINITY_DN74418_c0_g1_i1	gi|966661134|gb|KTF95869.1|	hypothetical protein cypCar_00042591, partial [Cyprinus carpio]	100.0	1.8e-04	53.5
TRINITY_DN74480_c0_g1_i1	gi|966710195|gb|KTG42433.1|	hypothetical protein cypCar_00015124 [Cyprinus carpio]	96.4	1.4e-22	114.4
TRINITY_DN74471_c0_g1_i1	gi|6179936|gb|AAF05718.1|AF191562_1	coatomer protein gamma2-COP [Danio rerio]	73.2	7.7e-07	61.6
TRINITY_DN74410_c0_g1_i1	gi|966651513|gb|KTF86415.1|	hypothetical protein cypCar_00026141 [Cyprinus carpio]	100.0	1.5e-05	58.2
TRINITY_DN77482_c0_g2_i1	gi|966698989|gb|KTG31230.1|	hypothetical protein cypCar_00011497, partial [Cyprinus carpio]	89.2	7.3e-27	128.6
TRINITY_DN77459_c0_g1_i1	gi|966642850|gb|KTF77762.1|	hypothetical protein cypCar_00038811 [Cyprinus carpio]	100.0	1.2e-12	82.0
TRINITY_DN77423_c0_g1_i1	gi|966698420|gb|KTG30693.1|	hypothetical protein cypCar_00012819 [Cyprinus carpio]	98.9	2.6e-43	183.0
TRINITY_DN77475_c0_g1_i1	gi|923797027|ref|XP_013765132.1|	PREDICTED: uncharacterized protein LOC102195377 [Pundamilia nyererei]	68.7	2.3e-19	103.2
TRINITY_DN77440_c0_g1_i1	gi|1025001338|ref|XP_016319626.1|	PREDICTED: transmembrane channel-like protein 6, partial [Sinocyclocheilus anshuiensis]	85.9	2.5e-57	230.3
TRINITY_DN77465_c0_g1_i1	gi|1020579398|ref|XP_016115309.1|	PREDICTED: uncharacterized protein LOC107573387 [Sinocyclocheilus grahami]	60.7	7.5e-08	66.6
TRINITY_DN77453_c0_g2_i1	gi|966655323|gb|KTF90177.1|	hypothetical protein cypCar_00030698 [Cyprinus carpio]	100.0	1.8e-04	54.3
TRINITY_DN77462_c0_g1_i1	gi|966659204|gb|KTF94058.1|	hypothetical protein cypCar_00027847 [Cyprinus carpio]	95.5	9.8e-03	47.8
TRINITY_DN77488_c0_g1_i1	gi|1020521455|ref|XP_016100153.1|	PREDICTED: lethal(3)malignant brain tumor-like protein 3 [Sinocyclocheilus grahami]	100.0	1.4e-33	150.2
TRINITY_DN77488_c0_g2_i1	gi|1020521455|ref|XP_016100153.1|	PREDICTED: lethal(3)malignant brain tumor-like protein 3 [Sinocyclocheilus grahami]	100.0	3.0e-17	95.9
TRINITY_DN77443_c0_g2_i1	gi|1020446786|ref|XP_016132736.1|	PREDICTED: LOW QUALITY PROTEIN: multiple C2 and transmembrane domain-containing protein 1-like [Sinocyclocheilus grahami]	78.2	5.0e-41	175.6
TRINITY_DN77403_c0_g1_i1	gi|966705099|gb|KTG37340.1|	hypothetical protein cypCar_00034139 [Cyprinus carpio]	92.6	1.3e-05	57.4
TRINITY_DN77408_c0_g1_i1	gi|1025109882|ref|XP_016347905.1|	PREDICTED: cTAGE family member 5-like isoform X2 [Sinocyclocheilus anshuiensis]	96.3	8.5e-08	64.7
TRINITY_DN77473_c0_g2_i1	gi|1025001670|ref|XP_016319801.1|	PREDICTED: uncharacterized protein C2orf47, mitochondrial-like isoform X1 [Sinocyclocheilus anshuiensis]	57.8	8.3e-12	78.2
TRINITY_DN77436_c0_g1_i1	gi|966657224|gb|KTF92078.1|	hypothetical protein cypCar_00032695 [Cyprinus carpio]	100.0	4.8e-12	79.0
TRINITY_DN77487_c0_g1_i1	gi|736217748|ref|XP_010779020.1|	PREDICTED: uncharacterized protein LOC104953734, partial [Notothenia coriiceps]	58.1	1.2e-39	171.4
TRINITY_DN77456_c0_g1_i1	gi|831313304|ref|XP_012689175.1|	PREDICTED: putative nuclease HARBI1 [Clupea harengus]	63.2	1.4e-03	50.8
TRINITY_DN77456_c0_g2_i1	gi|831313304|ref|XP_012689175.1|	PREDICTED: putative nuclease HARBI1 [Clupea harengus]	59.1	2.3e-08	66.6
TRINITY_DN77446_c0_g1_i1	gi|597777700|ref|XP_007252502.1|	PREDICTED: solute carrier family 12 member 2 isoform X1 [Astyanax mexicanus]	100.0	1.9e-07	64.3
TRINITY_DN77400_c0_g1_i1	gi|966640783|gb|KTF75697.1|	hypothetical protein cypCar_00020555 [Cyprinus carpio]	100.0	1.4e-18	101.7
TRINITY_DN77407_c0_g1_i1	gi|966708555|gb|KTG40793.1|	hypothetical protein cypCar_00008119 [Cyprinus carpio]	83.1	3.1e-29	136.3
TRINITY_DN77467_c0_g1_i1	gi|1024925954|ref|XP_016355524.1|	PREDICTED: oocyte zinc finger protein XlCOF6-like [Sinocyclocheilus anshuiensis]	66.0	2.6e-33	149.8
TRINITY_DN77493_c0_g1_i1	gi|966645870|gb|KTF80782.1|	hypothetical protein cypCar_00032347 [Cyprinus carpio]	98.8	1.3e-36	160.6
TRINITY_DN77477_c0_g1_i1	gi|966704096|gb|KTG36337.1|	hypothetical protein cypCar_00018334 [Cyprinus carpio]	100.0	1.2e-70	274.2
TRINITY_DN87841_c0_g1_i1	gi|966653312|gb|KTF88214.1|	hypothetical protein cypCar_00010608 [Cyprinus carpio]	98.8	8.0e-36	157.9
TRINITY_DN87850_c0_g1_i1	gi|966646195|gb|KTF81107.1|	hypothetical protein cypCar_00036252 [Cyprinus carpio]	98.8	6.2e-40	173.3
TRINITY_DN87889_c0_g1_i1	gi|966653284|gb|KTF88186.1|	hypothetical protein cypCar_00008355 [Cyprinus carpio]	100.0	6.3e-06	58.5
TRINITY_DN87881_c0_g1_i1	gi|966668993|gb|KTG02374.1|	hypothetical protein cypCar_00009648 [Cyprinus carpio]	96.6	2.8e-06	59.7
TRINITY_DN87821_c0_g1_i1	gi|1020416077|ref|XP_016126897.1|	PREDICTED: tetranectin-like protein isoform X1 [Sinocyclocheilus grahami]	79.3	2.1e-03	50.4
TRINITY_DN87824_c0_g1_i1	gi|1020567170|ref|XP_016112905.1|	PREDICTED: NACHT, LRR and PYD domains-containing protein 12-like [Sinocyclocheilus grahami]	82.8	1.4e-27	130.6
TRINITY_DN87853_c0_g1_i1	gi|966645919|gb|KTF80831.1|	hypothetical protein cypCar_00019145, partial [Cyprinus carpio]	77.9	3.2e-43	183.0
TRINITY_DN87853_c0_g1_i2	gi|966645919|gb|KTF80831.1|	hypothetical protein cypCar_00019145, partial [Cyprinus carpio]	64.5	2.2e-34	153.7
TRINITY_DN87820_c0_g1_i1	gi|966697924|gb|KTG30239.1|	hypothetical protein cypCar_00027344 [Cyprinus carpio]	96.2	1.4e-04	55.1
TRINITY_DN87886_c0_g1_i1	gi|1020568003|ref|XP_016113074.1|	PREDICTED: collagen alpha-1(XIV) chain-like [Sinocyclocheilus grahami]	92.1	4.2e-31	142.1
TRINITY_DN87886_c0_g2_i1	gi|966644572|gb|KTF79484.1|	hypothetical protein cypCar_00045958, partial [Cyprinus carpio]	97.1	3.2e-30	139.0
TRINITY_DN87862_c0_g1_i1	gi|873327997|gb|AKP40998.1|	ORF2 protein [Salmo salar]	57.5	7.2e-03	48.5
TRINITY_DN87802_c0_g1_i1	gi|1025105366|ref|XP_016346662.1|	PREDICTED: gastrula zinc finger protein XlCGF57.1-like isoform X1 [Sinocyclocheilus anshuiensis]	92.8	9.1e-59	234.6
TRINITY_DN87897_c0_g1_i1	gi|1025179985|ref|XP_016421257.1|	PREDICTED: gastrula zinc finger protein XlCGF8.2DB-like [Sinocyclocheilus rhinocerous]	85.5	1.4e-22	113.6
TRINITY_DN87852_c0_g1_i1	gi|966708005|gb|KTG40245.1|	hypothetical protein cypCar_00025482 [Cyprinus carpio]	97.9	1.1e-54	220.7
TRINITY_DN87868_c0_g2_i1	gi|1020511597|ref|XP_016094930.1|	PREDICTED: 60S ribosomal protein L30-like [Sinocyclocheilus grahami]	68.3	1.3e-05	57.8
TRINITY_DN87810_c0_g1_i1	gi|966715155|gb|KTG47393.1|	hypothetical protein cypCar_00027893 [Cyprinus carpio]	82.4	3.8e-08	66.2
TRINITY_DN87827_c0_g1_i1	gi|1020591418|ref|XP_016116222.1|	PREDICTED: F-actin-uncapping protein LRRC16A [Sinocyclocheilus grahami]	100.0	1.3e-05	57.4
TRINITY_DN87813_c0_g1_i1	gi|966710903|gb|KTG43141.1|	hypothetical protein cypCar_00034727 [Cyprinus carpio]	98.6	1.2e-32	147.1
TRINITY_DN87869_c0_g1_i1	gi|1020562298|ref|XP_016111921.1|	PREDICTED: zinc finger CCHC domain-containing protein 7 [Sinocyclocheilus grahami]	58.9	3.0e-12	79.7
TRINITY_DN87887_c0_g1_i1	gi|1020423206|ref|XP_016130720.1|	PREDICTED: Na(+)/H(+) exchange regulatory cofactor NHE-RF4-like [Sinocyclocheilus grahami]	75.0	3.3e-04	52.8
TRINITY_DN87867_c0_g1_i1	gi|966651922|gb|KTF86824.1|	hypothetical protein cypCar_00044687 [Cyprinus carpio]	100.0	3.3e-32	145.6
TRINITY_DN87840_c0_g1_i1	gi|77403696|dbj|BAE46430.1|	reverse transcriptase [Danio rerio]	63.5	3.4e-15	89.4
TRINITY_DN87818_c0_g1_i1	gi|1024924201|ref|XP_016346189.1|	PREDICTED: nectin-1-like isoform X3 [Sinocyclocheilus anshuiensis]	97.3	2.1e-58	233.4
TRINITY_DN87803_c0_g1_i1	gi|966648281|gb|KTF83191.1|	hypothetical protein cypCar_00007140 [Cyprinus carpio]	83.1	2.6e-48	199.9
TRINITY_DN87816_c0_g1_i1	gi|1025148322|ref|XP_016416111.1|	PREDICTED: ceramide-1-phosphate transfer protein-like [Sinocyclocheilus rhinocerous]	98.6	2.8e-31	142.9
TRINITY_DN87839_c0_g1_i1	gi|966706574|gb|KTG38815.1|	hypothetical protein cypCar_00011196 [Cyprinus carpio]	66.7	4.3e-26	125.9
TRINITY_DN87828_c0_g1_i1	gi|1020531400|ref|XP_016105442.1|	PREDICTED: IQ motif and SEC7 domain-containing protein 1-like isoform X2 [Sinocyclocheilus grahami]	96.7	7.7e-07	61.6
TRINITY_DN87828_c0_g2_i1	gi|1020531400|ref|XP_016105442.1|	PREDICTED: IQ motif and SEC7 domain-containing protein 1-like isoform X2 [Sinocyclocheilus grahami]	96.3	2.4e-05	56.6
TRINITY_DN58033_c0_g1_i1	gi|642060065|emb|CDQ90828.1|	unnamed protein product [Oncorhynchus mykiss]	92.9	1.4e-04	55.1
TRINITY_DN58070_c0_g1_i1	gi|1020393109|ref|XP_016136038.1|	PREDICTED: coiled-coil domain-containing protein 87-like [Sinocyclocheilus grahami]	79.8	3.5e-34	152.9
TRINITY_DN58070_c0_g2_i1	gi|1020393109|ref|XP_016136038.1|	PREDICTED: coiled-coil domain-containing protein 87-like [Sinocyclocheilus grahami]	74.0	5.7e-21	108.6
TRINITY_DN58059_c0_g1_i1	gi|1024998752|ref|XP_016318813.1|	PREDICTED: uncharacterized protein LOC107670649 [Sinocyclocheilus anshuiensis]	52.8	1.6e-33	151.0
TRINITY_DN58063_c0_g1_i1	gi|1020463014|ref|XP_016136357.1|	PREDICTED: uncharacterized protein LOC107591651 [Sinocyclocheilus grahami]	90.6	5.2e-08	65.5
TRINITY_DN58034_c0_g1_i1	gi|966671372|gb|KTG04753.1|	hypothetical protein cypCar_00002715 [Cyprinus carpio]	100.0	2.6e-43	183.0
TRINITY_DN58011_c0_g2_i1	gi|1020525668|ref|XP_016102398.1|	PREDICTED: LOW QUALITY PROTEIN: ornithine decarboxylase antizyme 2-like [Sinocyclocheilus grahami]	83.6	1.7e-19	104.0
TRINITY_DN58031_c0_g1_i1	gi|966643427|gb|KTF78339.1|	hypothetical protein cypCar_00026357 [Cyprinus carpio]	91.6	8.2e-172	611.7
TRINITY_DN58020_c0_g1_i1	gi|966666704|gb|KTG00395.1|	hypothetical protein cypCar_00042158 [Cyprinus carpio]	95.1	1.9e-11	77.4
TRINITY_DN58093_c1_g1_i1	gi|966711573|gb|KTG43811.1|	hypothetical protein cypCar_00020415 [Cyprinus carpio]	100.0	6.4e-21	108.2
TRINITY_DN58015_c0_g1_i1	gi|678135591|gb|KFV04773.1|	Protein RUFY3 [Tauraco erythrolophus]	84.4	1.3e-03	50.8
TRINITY_DN58043_c0_g1_i1	gi|966649301|gb|KTF84211.1|	hypothetical protein cypCar_00019057 [Cyprinus carpio]	100.0	1.4e-05	57.8
TRINITY_DN58030_c0_g1_i1	gi|1025003542|ref|XP_016320790.1|	PREDICTED: protein-glutamine gamma-glutamyltransferase 2-like [Sinocyclocheilus anshuiensis]	89.7	9.6e-20	104.4
TRINITY_DN58096_c0_g1_i1	gi|966712052|gb|KTG44290.1|	hypothetical protein cypCar_00004654 [Cyprinus carpio]	77.3	3.3e-08	66.2
TRINITY_DN58095_c0_g1_i1	gi|928081465|ref|XP_013855557.1|	PREDICTED: uncharacterized protein LOC106511348 [Austrofundulus limnaeus]	60.4	3.1e-43	183.3
TRINITY_DN58050_c0_g1_i1	gi|1020604067|ref|XP_016118335.1|	PREDICTED: interferon-induced very large GTPase 1-like [Sinocyclocheilus grahami]	86.5	5.9e-30	138.3
TRINITY_DN2441_c0_g1_i1	gi|170295884|gb|ACB13198.1|	aromatase [Cyprinus carpio]	100.0	2.8e-48	199.5
TRINITY_DN2441_c0_g2_i1	gi|1020568359|ref|XP_016113141.1|	PREDICTED: brain aromatase [Sinocyclocheilus grahami]	97.9	1.6e-45	190.7
TRINITY_DN2458_c0_g1_i1	gi|1020396946|ref|XP_016136839.1|	PREDICTED: ribonuclease P protein subunit p25-like protein [Sinocyclocheilus grahami]	100.0	1.4e-30	140.6
TRINITY_DN2486_c0_g1_i1	gi|966670610|gb|KTG03991.1|	hypothetical protein cypCar_00007932, partial [Cyprinus carpio]	100.0	2.4e-03	50.1
TRINITY_DN2476_c0_g1_i1	gi|1042370090|ref|XP_017329261.1|	PREDICTED: large neutral amino acids transporter small subunit 3-like [Ictalurus punctatus]	100.0	9.6e-04	51.6
TRINITY_DN2477_c0_g1_i1	gi|1020477676|ref|XP_016144177.1|	PREDICTED: low-density lipoprotein receptor-related protein 1B [Sinocyclocheilus grahami]	100.0	1.5e-61	243.8
TRINITY_DN2467_c0_g1_i1	gi|966670791|gb|KTG04172.1|	hypothetical protein cypCar_00024762 [Cyprinus carpio]	100.0	4.3e-12	79.3
TRINITY_DN2412_c0_g1_i1	gi|1007717251|ref|XP_015800209.1|	PREDICTED: uncharacterized protein LOC107375903, partial [Nothobranchius furzeri]	64.7	1.7e-11	77.0
TRINITY_DN2473_c0_g2_i1	gi|1025317338|ref|XP_016385737.1|	PREDICTED: uracil nucleotide/cysteinyl leukotriene receptor-like [Sinocyclocheilus rhinocerous]	95.9	4.7e-43	182.2
TRINITY_DN2484_c0_g1_i1	gi|426351377|ref|XP_004043225.1|	PREDICTED: 50S ribosomal protein L6P-like [Gorilla gorilla gorilla]	62.5	1.3e-05	57.4
TRINITY_DN2485_c0_g2_i1	gi|1025179422|ref|XP_016421108.1|	PREDICTED: LOW QUALITY PROTEIN: A disintegrin and metalloproteinase with thrombospondin motifs 12-like [Sinocyclocheilus rhinocerous]	83.9	1.1e-04	55.5
TRINITY_DN583_c0_g1_i1	gi|1024972671|ref|XP_016307818.1|	PREDICTED: nuclear factor 7, ovary-like [Sinocyclocheilus anshuiensis]	92.7	2.9e-58	233.0
TRINITY_DN583_c1_g1_i1	gi|966704454|gb|KTG36695.1|	hypothetical protein cypCar_00009619 [Cyprinus carpio]	98.5	4.1e-30	138.7
TRINITY_DN533_c0_g1_i1	gi|966632000|gb|KTF67216.1|	hypothetical protein cypCar_00045073 [Cyprinus carpio]	86.2	3.0e-04	53.1
TRINITY_DN516_c0_g1_i1	gi|966650255|gb|KTF85165.1|	hypothetical protein cypCar_00018246 [Cyprinus carpio]	53.6	1.3e-07	63.9
TRINITY_DN581_c0_g1_i1	gi|966643601|gb|KTF78513.1|	hypothetical protein cypCar_00042941 [Cyprinus carpio]	55.2	2.1e-17	97.1
TRINITY_DN521_c0_g1_i1	gi|966644055|gb|KTF78967.1|	hypothetical protein cypCar_00042957, partial [Cyprinus carpio]	100.0	6.5e-41	174.9
TRINITY_DN587_c0_g2_i1	gi|1020522477|ref|XP_016100712.1|	PREDICTED: bcl-2-like protein 1 [Sinocyclocheilus grahami]	96.3	2.2e-05	56.6
TRINITY_DN541_c0_g1_i1	gi|966672387|gb|KTG05768.1|	hypothetical protein cypCar_00035008 [Cyprinus carpio]	100.0	5.0e-04	52.0
TRINITY_DN504_c0_g1_i1	gi|742160066|ref|XP_010882836.1|	PREDICTED: homeobox protein Hox-A10b-like [Esox lucius]	57.1	4.7e-03	48.9
TRINITY_DN525_c0_g1_i1	gi|966714139|gb|KTG46377.1|	hypothetical protein cypCar_00001919 [Cyprinus carpio]	100.0	4.1e-110	406.0
TRINITY_DN527_c0_g1_i1	gi|1020505602|ref|XP_016091747.1|	PREDICTED: cadherin-22-like [Sinocyclocheilus grahami]	98.8	2.5e-40	172.9
TRINITY_DN568_c0_g1_i1	gi|1020508958|ref|XP_016093523.1|	PREDICTED: neurexin-3b-like [Sinocyclocheilus grahami]	77.8	5.1e-04	52.8
TRINITY_DN559_c0_g1_i1	gi|972960146|ref|XP_015197577.1|	PREDICTED: leucine-rich repeat-containing G-protein coupled receptor 6 isoform X2 [Lepisosteus oculatus]	100.0	1.8e-03	52.0
TRINITY_DN45151_c0_g1_i1	gi|966646364|gb|KTF81276.1|	hypothetical protein cypCar_00040472, partial [Cyprinus carpio]	62.8	1.5e-14	87.4
TRINITY_DN45170_c0_g1_i1	gi|1020523005|ref|XP_016100995.1|	PREDICTED: von Willebrand factor A domain-containing protein 5A-like [Sinocyclocheilus grahami]	92.3	2.2e-03	50.4
TRINITY_DN45126_c0_g1_i1	gi|1025412898|ref|XP_016411140.1|	PREDICTED: vacuolar protein sorting-associated protein 13B-like [Sinocyclocheilus rhinocerous]	91.9	8.4e-10	71.2
TRINITY_DN45198_c0_g1_i1	gi|676382445|ref|XP_009034501.1|	hypothetical protein AURANDRAFT_59926 [Aureococcus anophagefferens]	81.0	1.7e-39	170.6
TRINITY_DN45163_c0_g1_i1	gi|1020410570|ref|XP_016123929.1|	PREDICTED: disks large homolog 5-like [Sinocyclocheilus grahami]	100.0	2.5e-03	50.1
TRINITY_DN45131_c0_g1_i1	gi|998708269|ref|XP_015491868.1|	PREDICTED: G-protein-signaling modulator 2 isoform X1 [Parus major]	100.0	4.2e-05	57.0
TRINITY_DN45192_c0_g1_i1	gi|1025000644|ref|XP_016319251.1|	PREDICTED: uncharacterized protein LOC107670948 [Sinocyclocheilus anshuiensis]	65.2	5.6e-19	101.7
TRINITY_DN45100_c0_g1_i1	gi|641956486|emb|CDR01298.1|	unnamed protein product [Oncorhynchus mykiss]	85.2	8.8e-05	55.5
TRINITY_DN45144_c0_g1_i1	gi|966713930|gb|KTG46168.1|	hypothetical protein cypCar_00010317 [Cyprinus carpio]	97.7	1.6e-16	93.6
TRINITY_DN45193_c0_g1_i1	gi|1025323558|ref|XP_016387394.1|	PREDICTED: heat shock protein beta-1-like isoform X1 [Sinocyclocheilus rhinocerous]	91.1	6.2e-16	93.2
TRINITY_DN45133_c0_g1_i1	gi|974054857|ref|XP_015253430.1|	PREDICTED: LOW QUALITY PROTEIN: voltage-dependent L-type calcium channel subunit alpha-1F-like [Cyprinodon variegatus]	98.5	6.4e-31	141.4
TRINITY_DN45173_c0_g2_i1	gi|1020517246|ref|XP_016097920.1|	PREDICTED: dihydroxyacetone phosphate acyltransferase [Sinocyclocheilus grahami]	100.0	7.7e-49	201.4
TRINITY_DN45104_c0_g1_i1	gi|317418769|emb|CBN80807.1|	Uncharacterized protein [Dicentrarchus labrax]	50.0	2.4e-14	86.7
TRINITY_DN45172_c0_g2_i1	gi|1020547812|ref|XP_016109009.1|	PREDICTED: collagen alpha-3(VI) chain-like [Sinocyclocheilus grahami]	39.8	3.5e-03	50.1
TRINITY_DN45115_c0_g1_i1	gi|966701537|gb|KTG33778.1|	hypothetical protein cypCar_00031247 [Cyprinus carpio]	88.3	1.1e-66	261.2
TRINITY_DN45150_c0_g1_i1	gi|565319684|gb|ETE70735.1|	Autophagy-related protein 9A, partial [Ophiophagus hannah]	49.4	3.7e-05	55.8
TRINITY_DN99999_c0_g1_i1	gi|966669404|gb|KTG02785.1|	hypothetical protein cypCar_00026472 [Cyprinus carpio]	100.0	1.3e-60	240.7
TRINITY_DN99985_c0_g1_i1	gi|1040694176|ref|XP_017212355.1|	PREDICTED: tumor suppressor p53-binding protein 1 isoform X1 [Danio rerio]	100.0	7.9e-06	58.2
TRINITY_DN99913_c0_g1_i1	gi|966699857|gb|KTG32098.1|	hypothetical protein cypCar_00010882, partial [Cyprinus carpio]	100.0	6.7e-04	52.8
TRINITY_DN99961_c0_g1_i1	gi|1025364723|ref|XP_016396121.1|	PREDICTED: zinc finger protein 585A-like isoform X1 [Sinocyclocheilus rhinocerous]	70.8	6.4e-47	195.3
TRINITY_DN99972_c0_g1_i2	gi|1025198337|ref|XP_016425339.1|	PREDICTED: inositol hexakisphosphate and diphosphoinositol-pentakisphosphate kinase 1-like [Sinocyclocheilus rhinocerous]	51.8	1.2e-10	75.9
TRINITY_DN99928_c0_g1_i1	gi|1024990885|ref|XP_016315551.1|	PREDICTED: LOW QUALITY PROTEIN: FGFR1 oncogene partner-like [Sinocyclocheilus anshuiensis]	96.4	3.9e-04	53.9
TRINITY_DN99965_c0_g1_i1	gi|1020541832|ref|XP_016107777.1|	PREDICTED: uncharacterized protein LOC107566763, partial [Sinocyclocheilus grahami]	93.8	4.2e-37	162.2
TRINITY_DN99965_c0_g2_i1	gi|1020541832|ref|XP_016107777.1|	PREDICTED: uncharacterized protein LOC107566763, partial [Sinocyclocheilus grahami]	90.0	4.0e-24	119.0
TRINITY_DN99992_c0_g1_i1	gi|85823001|gb|ABC85741.1|	actin, partial [Thraustochytrium aureum]	100.0	1.1e-53	217.6
TRINITY_DN99963_c0_g1_i1	gi|966705308|gb|KTG37549.1|	hypothetical protein cypCar_00036325 [Cyprinus carpio]	81.5	3.5e-39	169.5
TRINITY_DN99989_c0_g1_i1	gi|642109178|emb|CDQ72042.1|	unnamed protein product [Oncorhynchus mykiss]	74.2	3.6e-03	49.3
TRINITY_DN99931_c0_g1_i1	gi|1020484268|ref|XP_016147688.1|	PREDICTED: B-cadherin-like [Sinocyclocheilus grahami]	86.3	1.4e-39	170.6
TRINITY_DN99931_c0_g2_i1	gi|1024974264|ref|XP_016308663.1|	PREDICTED: B-cadherin-like isoform X2 [Sinocyclocheilus anshuiensis]	90.4	1.7e-62	247.3
TRINITY_DN99916_c0_g1_i1	gi|1020528975|ref|XP_016104157.1|	PREDICTED: phospholipase B-like 1 isoform X1 [Sinocyclocheilus grahami]	87.9	1.3e-55	224.2
TRINITY_DN99927_c0_g1_i1	gi|77403694|dbj|BAE46429.1|	ORF2-encoded protein [Danio rerio]	46.2	6.8e-07	62.0
TRINITY_DN99927_c1_g1_i1	gi|736155818|ref|XP_010771435.1|	PREDICTED: LOW QUALITY PROTEIN: uncharacterized protein LOC104947167, partial [Notothenia coriiceps]	57.7	2.7e-08	66.2
TRINITY_DN99964_c0_g1_i1	gi|966713035|gb|KTG45273.1|	hypothetical protein cypCar_00005373 [Cyprinus carpio]	90.9	1.0e-08	67.8
TRINITY_DN99987_c0_g1_i1	gi|642058606|emb|CDQ91046.1|	unnamed protein product [Oncorhynchus mykiss]	96.4	1.2e-05	57.4
TRINITY_DN99904_c0_g3_i1	gi|966651485|gb|KTF86387.1|	hypothetical protein cypCar_00004011 [Cyprinus carpio]	100.0	1.8e-63	250.4
TRINITY_DN99934_c0_g1_i1	gi|1020493272|ref|XP_016085135.1|	PREDICTED: mediator of RNA polymerase II transcription subunit 13-like [Sinocyclocheilus grahami]	96.1	1.4e-19	104.4
TRINITY_DN99917_c0_g1_i1	gi|688531829|ref|XP_005159911.2|	PREDICTED: piggyBac transposable element-derived protein 4-like isoform X3 [Danio rerio]	50.7	1.9e-12	80.1
TRINITY_DN99946_c0_g1_i2	gi|1020530191|ref|XP_016104812.1|	PREDICTED: peroxisome proliferator-activated receptor gamma [Sinocyclocheilus grahami]	100.0	4.2e-11	76.3
TRINITY_DN100000_c0_g1_i1	gi|1020491187|ref|XP_016151383.1|	PREDICTED: acetyl-CoA carboxylase 1-like isoform X1 [Sinocyclocheilus grahami]	95.1	1.0e-12	82.8
TRINITY_DN99912_c0_g1_i1	gi|828201649|ref|XP_002167321.3|	PREDICTED: DNA helicase INO80-like [Hydra vulgaris]	67.5	1.9e-05	57.0
TRINITY_DN5943_c0_g1_i1	gi|966640307|gb|KTF75221.1|	hypothetical protein cypCar_00031455 [Cyprinus carpio]	97.7	3.5e-42	179.1
TRINITY_DN5950_c0_g1_i1	gi|1025191203|ref|XP_016423812.1|	PREDICTED: C-type lectin domain family 10 member A-like [Sinocyclocheilus rhinocerous]	93.9	3.2e-09	70.1
TRINITY_DN5950_c0_g2_i1	gi|1025191203|ref|XP_016423812.1|	PREDICTED: C-type lectin domain family 10 member A-like [Sinocyclocheilus rhinocerous]	93.9	4.5e-09	70.1
TRINITY_DN5996_c0_g1_i1	gi|1024924804|ref|XP_016349442.1|	PREDICTED: uncharacterized protein LOC107694292 [Sinocyclocheilus anshuiensis]	50.5	2.2e-09	70.5
TRINITY_DN5926_c0_g1_i1	gi|966707955|gb|KTG40195.1|	hypothetical protein cypCar_00003101 [Cyprinus carpio]	72.4	3.7e-20	105.9
TRINITY_DN5922_c0_g1_i1	gi|808873158|gb|KKF22516.1|	Thioredoxin reductase 3 [Larimichthys crocea]	92.6	2.2e-03	50.1
TRINITY_DN5975_c0_g1_i1	gi|1020418216|ref|XP_016128057.1|	PREDICTED: isthmin-1-like [Sinocyclocheilus grahami]	100.0	4.6e-06	60.8
TRINITY_DN5923_c0_g1_i1	gi|966660313|gb|KTF95167.1|	hypothetical protein cypCar_00022318 [Cyprinus carpio]	96.2	7.8e-52	211.5
TRINITY_DN5959_c0_g1_i1	gi|966711174|gb|KTG43412.1|	hypothetical protein cypCar_00005031 [Cyprinus carpio]	100.0	5.0e-44	185.3
TRINITY_DN5903_c0_g1_i1	gi|1025305272|ref|XP_016382439.1|	PREDICTED: mis18-binding protein 1-like [Sinocyclocheilus rhinocerous]	92.0	4.0e-79	302.8
TRINITY_DN5989_c0_g1_i1	gi|966667118|gb|KTG00698.1|	hypothetical protein cypCar_00025282 [Cyprinus carpio]	100.0	1.2e-55	224.2
TRINITY_DN5994_c0_g1_i1	gi|966649727|gb|KTF84637.1|	hypothetical protein cypCar_00018623 [Cyprinus carpio]	100.0	3.0e-20	108.2
TRINITY_DN5978_c0_g1_i1	gi|1025113397|ref|XP_016371639.1|	PREDICTED: uncharacterized protein LOC107711183 [Sinocyclocheilus rhinocerous]	70.5	3.8e-26	126.3
TRINITY_DN5951_c0_g2_i1	gi|966651360|gb|KTF86262.1|	hypothetical protein cypCar_00021683 [Cyprinus carpio]	97.5	7.4e-11	75.1
TRINITY_DN5944_c0_g1_i1	gi|1025042339|ref|XP_016328000.1|	PREDICTED: transcription factor Sp3-like isoform X1 [Sinocyclocheilus anshuiensis]	62.2	1.9e-04	53.5
TRINITY_DN5990_c0_g1_i1	gi|908547689|ref|XP_005462901.2|	PREDICTED: sialic acid-binding Ig-like lectin 7 [Oreochromis niloticus]	72.3	3.8e-10	73.9
TRINITY_DN5940_c0_g1_i1	gi|966649232|gb|KTF84142.1|	hypothetical protein cypCar_00034107 [Cyprinus carpio]	100.0	1.2e-42	180.6
TRINITY_DN84515_c0_g2_i1	gi|966715155|gb|KTG47393.1|	hypothetical protein cypCar_00027893 [Cyprinus carpio]	66.7	1.8e-05	57.4
TRINITY_DN84515_c0_g2_i2	gi|966715155|gb|KTG47393.1|	hypothetical protein cypCar_00027893 [Cyprinus carpio]	66.7	1.7e-05	57.4
TRINITY_DN84534_c0_g2_i1	gi|1020503714|ref|XP_016090730.1|	PREDICTED: uncharacterized protein LOC107553123 [Sinocyclocheilus grahami]	83.1	1.1e-20	109.0
TRINITY_DN84557_c0_g1_i1	gi|966663906|gb|KTF97997.1|	hypothetical protein cypCar_00028604 [Cyprinus carpio]	99.1	9.8e-53	216.1
TRINITY_DN84589_c0_g1_i1	gi|966653203|gb|KTF88105.1|	hypothetical protein cypCar_00014030 [Cyprinus carpio]	100.0	8.2e-64	251.5
TRINITY_DN84589_c1_g1_i1	gi|966636130|gb|KTF71238.1|	hypothetical protein cypCar_00048856, partial [Cyprinus carpio]	98.7	2.7e-33	149.4
TRINITY_DN84533_c0_g1_i1	gi|966706756|gb|KTG38997.1|	hypothetical protein cypCar_00003976 [Cyprinus carpio]	47.3	1.5e-04	53.9
TRINITY_DN84599_c0_g1_i1	gi|966707844|gb|KTG40084.1|	hypothetical protein cypCar_00009286 [Cyprinus carpio]	78.9	3.5e-18	99.4
TRINITY_DN84599_c0_g2_i1	gi|966707844|gb|KTG40084.1|	hypothetical protein cypCar_00009286 [Cyprinus carpio]	89.8	4.4e-17	97.4
TRINITY_DN84587_c0_g1_i1	gi|966712503|gb|KTG44741.1|	hypothetical protein cypCar_00006091 [Cyprinus carpio]	100.0	1.1e-21	112.5
TRINITY_DN84582_c0_g1_i1	gi|966655748|gb|KTF90602.1|	hypothetical protein cypCar_00035549 [Cyprinus carpio]	100.0	5.5e-64	251.9
TRINITY_DN84542_c0_g1_i1	gi|966638813|gb|KTF73917.1|	hypothetical protein cypCar_00049074 [Cyprinus carpio]	98.8	2.0e-105	390.2
TRINITY_DN84524_c0_g1_i1	gi|966700834|gb|KTG33075.1|	hypothetical protein cypCar_00004042 [Cyprinus carpio]	66.1	6.0e-09	68.9
TRINITY_DN84532_c0_g1_i1	gi|1020486750|ref|XP_016149004.1|	PREDICTED: synaptotagmin-2-like isoform X1 [Sinocyclocheilus grahami]	82.1	7.3e-38	166.4
TRINITY_DN84539_c0_g1_i1	gi|966649354|gb|KTF84264.1|	hypothetical protein cypCar_00045108, partial [Cyprinus carpio]	100.0	8.1e-74	285.0
TRINITY_DN84539_c1_g1_i1	gi|1020427569|ref|XP_016131815.1|	PREDICTED: protein phosphatase 1 regulatory subunit 37-like [Sinocyclocheilus grahami]	99.0	1.0e-48	201.1
TRINITY_DN84544_c0_g1_i1	gi|1024944254|ref|XP_016361111.1|	PREDICTED: probable ubiquitin carboxyl-terminal hydrolase FAF-X [Sinocyclocheilus anshuiensis]	84.3	3.9e-59	236.1
TRINITY_DN84566_c0_g1_i1	gi|1025187983|ref|XP_016422871.1|	PREDICTED: uncharacterized protein LOC107751645 [Sinocyclocheilus rhinocerous]	96.3	3.6e-88	332.8
TRINITY_DN84540_c0_g1_i2	gi|966643611|gb|KTF78523.1|	hypothetical protein cypCar_00011239 [Cyprinus carpio]	100.0	1.4e-05	58.5
TRINITY_DN84559_c1_g1_i1	gi|1025284647|ref|XP_016378271.1|	PREDICTED: LOW QUALITY PROTEIN: vicilin-like seed storage protein At2g18540 [Sinocyclocheilus rhinocerous]	48.6	1.5e-05	58.5
TRINITY_DN84576_c0_g1_i1	gi|1040659649|ref|XP_017213992.1|	PREDICTED: RNA-directed DNA polymerase from mobile element jockey-like [Danio rerio]	71.9	2.6e-03	50.8
TRINITY_DN84576_c1_g1_i1	gi|908539913|ref|XP_013132520.1|	PREDICTED: RNA-directed DNA polymerase from mobile element jockey-like [Oreochromis niloticus]	42.1	1.6e-19	104.8
TRINITY_DN84546_c0_g1_i1	gi|966699675|gb|KTG31916.1|	hypothetical protein cypCar_00001281 [Cyprinus carpio]	85.0	5.1e-78	299.3
TRINITY_DN84514_c0_g1_i1	gi|1020481425|ref|XP_016146180.1|	PREDICTED: heat shock protein beta-3-like [Sinocyclocheilus grahami]	87.3	1.8e-71	278.1
TRINITY_DN84513_c0_g1_i1	gi|966658755|gb|KTF93609.1|	hypothetical protein cypCar_00006291 [Cyprinus carpio]	75.6	1.0e-26	127.9
TRINITY_DN84553_c0_g1_i1	gi|966662941|gb|KTF97221.1|	hypothetical protein cypCar_00022592 [Cyprinus carpio]	100.0	1.2e-49	204.1
TRINITY_DN84596_c0_g1_i1	gi|966666547|gb|KTG00270.1|	hypothetical protein cypCar_00025175, partial [Cyprinus carpio]	100.0	3.8e-93	349.4
TRINITY_DN84508_c0_g1_i1	gi|1020594103|ref|XP_016116747.1|	PREDICTED: methylosome protein 50 [Sinocyclocheilus grahami]	61.9	3.1e-03	50.4
TRINITY_DN84508_c0_g1_i2	gi|1020594103|ref|XP_016116747.1|	PREDICTED: methylosome protein 50 [Sinocyclocheilus grahami]	61.9	3.9e-03	50.4
TRINITY_DN84500_c0_g1_i1	gi|966656398|gb|KTF91252.1|	hypothetical protein cypCar_00033948 [Cyprinus carpio]	100.0	1.0e-13	85.9
TRINITY_DN84529_c0_g1_i1	gi|1025070178|ref|XP_016337037.1|	PREDICTED: large neutral amino acids transporter small subunit 4-like isoform X3 [Sinocyclocheilus anshuiensis]	96.3	4.5e-05	55.5
TRINITY_DN84591_c0_g1_i1	gi|966649137|gb|KTF84047.1|	hypothetical protein cypCar_00008541 [Cyprinus carpio]	100.0	3.2e-08	67.8
TRINITY_DN52193_c0_g1_i1	gi|641957707|emb|CDR01094.1|	unnamed protein product, partial [Oncorhynchus mykiss]	56.7	9.5e-11	74.3
TRINITY_DN52188_c0_g1_i1	gi|1025140977|ref|XP_016353428.1|	PREDICTED: guanine nucleotide-binding protein subunit beta-like protein 1 isoform X1 [Sinocyclocheilus anshuiensis]	97.7	4.3e-68	265.8
TRINITY_DN52129_c0_g1_i1	gi|966702264|gb|KTG34505.1|	hypothetical protein cypCar_00037314 [Cyprinus carpio]	85.4	1.6e-31	143.7
TRINITY_DN52159_c0_g1_i1	gi|966669699|gb|KTG03080.1|	hypothetical protein cypCar_00031683 [Cyprinus carpio]	100.0	3.2e-04	53.1
TRINITY_DN52118_c0_g1_i1	gi|432879463|ref|XP_004073483.1|	PREDICTED: rho guanine nucleotide exchange factor 9 isoform X6 [Oryzias latipes]	80.0	3.0e-23	116.3
TRINITY_DN52156_c0_g1_i1	gi|966654227|gb|KTF89081.1|	hypothetical protein cypCar_00040385 [Cyprinus carpio]	95.1	2.7e-36	159.5
TRINITY_DN52119_c0_g1_i1	gi|1020397279|ref|XP_016138632.1|	PREDICTED: caprin-1-like [Sinocyclocheilus grahami]	63.2	2.5e-14	87.4
TRINITY_DN52167_c0_g1_i1	gi|966648105|gb|KTF83015.1|	hypothetical protein cypCar_00032810 [Cyprinus carpio]	79.0	2.9e-21	109.8
TRINITY_DN52139_c0_g1_i1	gi|1040687170|ref|XP_017210879.1|	PREDICTED: uncharacterized protein LOC103910966 [Danio rerio]	82.9	9.2e-82	311.6
TRINITY_DN52162_c0_g1_i1	gi|966659054|gb|KTF93908.1|	hypothetical protein cypCar_00001888 [Cyprinus carpio]	100.0	4.6e-04	52.4
TRINITY_DN52104_c0_g1_i1	gi|966702961|gb|KTG35202.1|	hypothetical protein cypCar_00008266 [Cyprinus carpio]	67.8	1.4e-31	144.4
TRINITY_DN52101_c0_g1_i1	gi|1024996416|ref|XP_016317579.1|	PREDICTED: XIAP-associated factor 1-like [Sinocyclocheilus anshuiensis]	88.0	7.3e-04	52.0
TRINITY_DN52138_c0_g1_i1	gi|1020548964|ref|XP_016109257.1|	PREDICTED: leucine zipper putative tumor suppressor 3-like [Sinocyclocheilus grahami]	80.3	5.8e-21	108.2
TRINITY_DN52154_c0_g1_i1	gi|966706900|gb|KTG39141.1|	hypothetical protein cypCar_00027270, partial [Cyprinus carpio]	90.0	3.1e-07	63.2
TRINITY_DN52137_c0_g1_i1	gi|966660391|gb|KTF95245.1|	hypothetical protein cypCar_00042124 [Cyprinus carpio]	100.0	5.2e-09	68.9
TRINITY_DN52186_c0_g1_i1	gi|966650566|gb|KTF85468.1|	hypothetical protein cypCar_00048487 [Cyprinus carpio]	98.2	9.3e-24	118.2
TRINITY_DN52121_c0_g1_i1	gi|966708080|gb|KTG40320.1|	hypothetical protein cypCar_00008474 [Cyprinus carpio]	98.9	6.2e-48	198.4
TRINITY_DN52116_c0_g2_i1	gi|1024975656|ref|XP_016309304.1|	PREDICTED: cyclin-dependent kinase 16-like isoform X1 [Sinocyclocheilus anshuiensis]	96.9	3.1e-87	329.7
TRINITY_DN52149_c0_g1_i1	gi|966645948|gb|KTF80860.1|	hypothetical protein cypCar_00027922 [Cyprinus carpio]	100.0	7.1e-03	49.3
TRINITY_DN70793_c0_g1_i1	gi|966672242|gb|KTG05623.1|	hypothetical protein cypCar_00022841 [Cyprinus carpio]	98.9	1.5e-46	193.7
TRINITY_DN70770_c0_g1_i1	gi|928083188|ref|XP_013856479.1|	PREDICTED: uncharacterized protein LOC106512397 [Austrofundulus limnaeus]	42.0	3.8e-15	89.7
TRINITY_DN70770_c1_g1_i1	gi|928083188|ref|XP_013856479.1|	PREDICTED: uncharacterized protein LOC106512397 [Austrofundulus limnaeus]	67.6	2.2e-18	101.7
TRINITY_DN70770_c2_g1_i1	gi|928047837|ref|XP_013872936.1|	PREDICTED: LOW QUALITY PROTEIN: uncharacterized protein LOC106523904 [Austrofundulus limnaeus]	50.0	2.8e-30	140.2
TRINITY_DN70715_c0_g1_i1	gi|966657216|gb|KTF92070.1|	hypothetical protein cypCar_00031561 [Cyprinus carpio]	100.0	2.5e-56	226.5
TRINITY_DN70715_c0_g2_i1	gi|966657216|gb|KTF92070.1|	hypothetical protein cypCar_00031561 [Cyprinus carpio]	77.8	3.9e-39	169.5
TRINITY_DN70709_c0_g1_i1	gi|961498616|emb|CDS27243.2|	beta catenin [Hymenolepis microstoma]	88.5	2.3e-03	50.4
TRINITY_DN70709_c0_g2_i1	gi|961498616|emb|CDS27243.2|	beta catenin [Hymenolepis microstoma]	88.5	2.2e-03	50.4
TRINITY_DN70735_c0_g1_i1	gi|129270167|ref|NP_001034894.2|	Trinucleotide repeat containing 5 [Danio rerio]	90.9	1.7e-08	67.4
TRINITY_DN70759_c0_g1_i1	gi|1024961528|ref|XP_016301828.1|	PREDICTED: choline transporter-like protein 1 [Sinocyclocheilus anshuiensis]	96.2	4.4e-55	222.2
TRINITY_DN70756_c0_g1_i1	gi|1040698769|ref|XP_017213248.1|	PREDICTED: protein MAATS1 isoform X1 [Danio rerio]	68.9	5.9e-09	68.6
TRINITY_DN70713_c0_g1_i1	gi|966702151|gb|KTG34392.1|	hypothetical protein cypCar_00018016 [Cyprinus carpio]	98.1	1.4e-48	200.7
TRINITY_DN70716_c0_g1_i1	gi|824376816|gb|KLJ13874.1|	hypothetical protein EMPG_11218 [Emmonsia parva UAMH 139]	36.5	2.1e-04	54.7
TRINITY_DN70785_c0_g1_i1	gi|1025362018|ref|XP_016403847.1|	PREDICTED: tripartite motif-containing protein 35-like [Sinocyclocheilus rhinocerous]	83.3	1.1e-10	74.3
TRINITY_DN70785_c0_g2_i1	gi|1025030934|ref|XP_016324895.1|	PREDICTED: tripartite motif-containing protein 35-like [Sinocyclocheilus anshuiensis]	93.1	5.0e-40	172.2
TRINITY_DN70785_c0_g2_i2	gi|1025030934|ref|XP_016324895.1|	PREDICTED: tripartite motif-containing protein 35-like [Sinocyclocheilus anshuiensis]	83.2	1.4e-59	237.7
TRINITY_DN70785_c0_g3_i1	gi|966659620|gb|KTF94474.1|	hypothetical protein cypCar_00026857, partial [Cyprinus carpio]	70.2	2.2e-10	73.2
TRINITY_DN70717_c0_g2_i1	gi|966708868|gb|KTG41106.1|	hypothetical protein cypCar_00014465 [Cyprinus carpio]	100.0	2.7e-75	290.0
TRINITY_DN70717_c0_g3_i1	gi|966708868|gb|KTG41106.1|	hypothetical protein cypCar_00014465 [Cyprinus carpio]	88.1	3.3e-62	246.5
TRINITY_DN70747_c0_g1_i1	gi|1024951404|ref|XP_016296433.1|	PREDICTED: cGMP-dependent protein kinase 1-like [Sinocyclocheilus anshuiensis]	100.0	3.4e-36	159.1
TRINITY_DN70747_c0_g2_i1	gi|1040659611|ref|XP_009304717.2|	PREDICTED: cGMP-dependent protein kinase 1 isoform X1 [Danio rerio]	98.6	4.4e-33	148.7
TRINITY_DN70701_c1_g1_i1	gi|1020488487|ref|XP_016149941.1|	PREDICTED: RNA/RNP complex-1-interacting phosphatase-like isoform X1 [Sinocyclocheilus grahami]	100.0	5.0e-06	58.9
TRINITY_DN70771_c0_g1_i1	gi|966654704|gb|KTF89558.1|	hypothetical protein cypCar_00016787 [Cyprinus carpio]	100.0	2.8e-42	179.5
TRINITY_DN70743_c0_g1_i1	gi|966641440|gb|KTF76354.1|	hypothetical protein cypCar_00040094 [Cyprinus carpio]	93.1	8.1e-59	235.0
TRINITY_DN70731_c0_g1_i1	gi|966673725|gb|KTG07106.1|	hypothetical protein cypCar_00000043 [Cyprinus carpio]	99.2	3.4e-71	276.6
TRINITY_DN70706_c0_g1_i1	gi|765121709|ref|XP_011474035.1|	PREDICTED: dihydrolipoyl dehydrogenase, mitochondrial [Oryzias latipes]	100.0	3.1e-05	56.2
TRINITY_DN70705_c0_g1_i1	gi|657526217|ref|XP_008283279.1|	PREDICTED: uncharacterized protein LOC103359624 [Stegastes partitus]	54.6	3.9e-29	136.3
TRINITY_DN70755_c0_g1_i1	gi|1024958662|ref|XP_016300305.1|	PREDICTED: eukaryotic initiation factor 4A-II-like [Sinocyclocheilus anshuiensis]	90.3	3.6e-05	56.2
TRINITY_DN70755_c0_g2_i1	gi|1024958662|ref|XP_016300305.1|	PREDICTED: eukaryotic initiation factor 4A-II-like [Sinocyclocheilus anshuiensis]	96.2	2.1e-03	50.8
TRINITY_DN70757_c0_g2_i1	gi|966649098|gb|KTF84008.1|	hypothetical protein cypCar_00028398, partial [Cyprinus carpio]	96.3	2.1e-06	60.5
TRINITY_DN70739_c0_g1_i1	gi|1025051788|ref|XP_016330525.1|	PREDICTED: androglobin [Sinocyclocheilus anshuiensis]	88.1	1.3e-46	194.1
TRINITY_DN70739_c1_g1_i1	gi|1025051788|ref|XP_016330525.1|	PREDICTED: androglobin [Sinocyclocheilus anshuiensis]	97.4	5.6e-56	225.3
TRINITY_DN958_c0_g1_i1	gi|966989511|ref|XP_014971702.1|	PREDICTED: protein GVQW1-like, partial [Macaca mulatta]	80.0	9.7e-24	117.5
TRINITY_DN931_c0_g1_i1	gi|939314175|ref|XP_014262899.1|	PREDICTED: uncharacterized protein K02A2.6-like [Maylandia zebra]	70.4	2.9e-36	160.2
TRINITY_DN931_c1_g1_i1	gi|939314175|ref|XP_014262899.1|	PREDICTED: uncharacterized protein K02A2.6-like [Maylandia zebra]	55.4	5.0e-21	109.0
TRINITY_DN953_c0_g1_i1	gi|582020675|gb|AHI24017.1|	hypothetical protein H845_2781 [Komagataeibacter xylinus E25]	63.6	3.2e-09	69.3
TRINITY_DN946_c0_g2_i1	gi|966640147|gb|KTF75061.1|	hypothetical protein cypCar_00042475, partial [Cyprinus carpio]	98.9	4.4e-45	189.1
TRINITY_DN974_c0_g1_i1	gi|657741119|ref|XP_008305632.1|	PREDICTED: uncharacterized protein LOC103376870 [Cynoglossus semilaevis]	51.5	2.0e-15	90.9
TRINITY_DN976_c0_g1_i1	gi|1020485093|ref|XP_016148127.1|	PREDICTED: potassium voltage-gated channel subfamily H member 7-like [Sinocyclocheilus grahami]	96.3	2.0e-21	110.2
TRINITY_DN987_c0_g1_i1	gi|966643318|gb|KTF78230.1|	hypothetical protein cypCar_00047437 [Cyprinus carpio]	84.2	1.8e-10	73.6
TRINITY_DN956_c0_g1_i1	gi|966707260|gb|KTG39501.1|	hypothetical protein cypCar_00002325 [Cyprinus carpio]	94.7	9.0e-32	144.4
TRINITY_DN956_c0_g1_i2	gi|966707260|gb|KTG39501.1|	hypothetical protein cypCar_00002325 [Cyprinus carpio]	100.0	2.0e-43	183.3
TRINITY_DN920_c0_g1_i1	gi|966644944|gb|KTF79856.1|	hypothetical protein cypCar_00034835 [Cyprinus carpio]	100.0	2.6e-39	169.5
TRINITY_DN915_c0_g1_i1	gi|1020541832|ref|XP_016107777.1|	PREDICTED: uncharacterized protein LOC107566763, partial [Sinocyclocheilus grahami]	73.6	3.2e-20	105.9
TRINITY_DN986_c0_g1_i1	gi|697025681|ref|XP_009574630.1|	PREDICTED: calmodulin-alpha-like, partial [Fulmarus glacialis]	95.8	5.2e-04	52.4
TRINITY_DN933_c0_g1_i1	gi|966656462|gb|KTF91316.1|	hypothetical protein cypCar_00012577, partial [Cyprinus carpio]	96.4	2.5e-37	162.9
TRINITY_DN992_c0_g1_i1	gi|1025158974|ref|XP_016355622.1|	PREDICTED: LOW QUALITY PROTEIN: titin-like [Sinocyclocheilus anshuiensis]	97.1	5.7e-30	138.3
TRINITY_DN992_c0_g2_i1	gi|1025158974|ref|XP_016355622.1|	PREDICTED: LOW QUALITY PROTEIN: titin-like [Sinocyclocheilus anshuiensis]	94.1	9.0e-10	71.2
TRINITY_DN942_c0_g1_i1	gi|1020472992|ref|XP_016141680.1|	PREDICTED: voltage-dependent N-type calcium channel subunit alpha-1B-like [Sinocyclocheilus grahami]	85.6	5.5e-64	252.3
TRINITY_DN906_c0_g1_i1	gi|966700830|gb|KTG33071.1|	hypothetical protein cypCar_00004045 [Cyprinus carpio]	100.0	8.2e-07	62.8
TRINITY_DN74110_c0_g2_i1	gi|966698559|gb|KTG30820.1|	hypothetical protein cypCar_00026752, partial [Cyprinus carpio]	81.0	4.4e-17	95.5
TRINITY_DN74191_c0_g2_i1	gi|831294039|ref|XP_012678688.1|	PREDICTED: histone H3.3 isoform X1 [Clupea harengus]	100.0	9.3e-10	71.2
TRINITY_DN74180_c0_g1_i1	gi|966649013|gb|KTF83923.1|	hypothetical protein cypCar_00019381 [Cyprinus carpio]	100.0	1.8e-05	57.4
TRINITY_DN74177_c0_g1_i1	gi|966660782|gb|KTF95604.1|	hypothetical protein cypCar_00031934 [Cyprinus carpio]	99.0	3.1e-50	206.1
TRINITY_DN74197_c0_g4_i1	gi|77403696|dbj|BAE46430.1|	reverse transcriptase [Danio rerio]	78.0	6.0e-09	68.6
TRINITY_DN74144_c0_g1_i1	gi|1020418291|ref|XP_016128096.1|	PREDICTED: zinc finger protein 883-like [Sinocyclocheilus grahami]	95.7	5.0e-20	106.3
TRINITY_DN74194_c0_g1_i1	gi|966656221|gb|KTF91075.1|	hypothetical protein cypCar_00019013 [Cyprinus carpio]	100.0	3.4e-03	49.7
TRINITY_DN74129_c0_g1_i1	gi|966650160|gb|KTF85070.1|	hypothetical protein cypCar_00021708 [Cyprinus carpio]	100.0	2.2e-06	60.8
TRINITY_DN74192_c0_g1_i1	gi|966671356|gb|KTG04737.1|	hypothetical protein cypCar_00014768 [Cyprinus carpio]	100.0	1.1e-27	130.6
TRINITY_DN74159_c0_g1_i1	gi|966672426|gb|KTG05807.1|	hypothetical protein cypCar_00019613 [Cyprinus carpio]	66.7	8.4e-08	64.7
TRINITY_DN74168_c0_g1_i1	gi|966651614|gb|KTF86516.1|	hypothetical protein cypCar_00038922 [Cyprinus carpio]	72.5	8.0e-07	62.4
TRINITY_DN74108_c0_g2_i1	gi|1024936220|ref|XP_016322462.1|	PREDICTED: leucine-rich repeat-containing G-protein coupled receptor 6-like [Sinocyclocheilus anshuiensis]	91.1	4.1e-18	100.5
TRINITY_DN74117_c1_g1_i1	gi|642123122|emb|CDQ63109.1|	unnamed protein product [Oncorhynchus mykiss]	83.6	4.4e-24	118.6
TRINITY_DN74173_c0_g1_i1	gi|734630730|ref|XP_010743720.1|	PREDICTED: uncharacterized protein LOC104930589 [Larimichthys crocea]	57.3	5.8e-14	85.1
TRINITY_DN74173_c0_g2_i1	gi|77403694|dbj|BAE46429.1|	ORF2-encoded protein [Danio rerio]	76.6	8.5e-28	131.3
TRINITY_DN74118_c0_g1_i1	gi|966687150|gb|KTG20092.1|	hypothetical protein cypCar_00018428, partial [Cyprinus carpio]	100.0	2.3e-19	103.6
TRINITY_DN74156_c0_g2_i1	gi|551523456|ref|XP_005813215.1|	PREDICTED: serine palmitoyltransferase 1 [Xiphophorus maculatus]	88.2	5.8e-07	62.4
TRINITY_DN74170_c0_g1_i1	gi|1025222745|ref|XP_016428773.1|	PREDICTED: LOW QUALITY PROTEIN: complement C4-like [Sinocyclocheilus rhinocerous]	84.8	2.4e-22	113.2
TRINITY_DN74120_c0_g1_i1	gi|1025155882|ref|XP_016417444.1|	PREDICTED: methylcytosine dioxygenase TET3-like isoform X1 [Sinocyclocheilus rhinocerous]	92.7	8.9e-60	238.0
TRINITY_DN74127_c0_g1_i1	gi|928082221|ref|XP_013855967.1|	PREDICTED: uncharacterized protein LOC106511775 [Austrofundulus limnaeus]	70.0	3.2e-07	63.2
TRINITY_DN74175_c0_g1_i1	gi|966646617|gb|KTF81529.1|	hypothetical protein cypCar_00034523, partial [Cyprinus carpio]	100.0	2.6e-56	226.5
TRINITY_DN74139_c0_g1_i1	gi|5579033|emb|CAB51371.1|	transposase [Pleuronectes platessa]	45.0	2.0e-11	76.6
TRINITY_DN74139_c0_g2_i1	gi|5579033|emb|CAB51371.1|	transposase [Pleuronectes platessa]	69.4	2.8e-21	109.8
TRINITY_DN34753_c0_g1_i1	gi|1024936662|ref|XP_016324779.1|	PREDICTED: probable arginine--tRNA ligase, mitochondrial [Sinocyclocheilus anshuiensis]	95.8	1.3e-18	100.9
TRINITY_DN34798_c0_g1_i1	gi|966636747|gb|KTF71851.1|	hypothetical protein cypCar_00045094 [Cyprinus carpio]	100.0	4.3e-09	68.9
TRINITY_DN34755_c0_g2_i1	gi|1025135810|ref|XP_016352502.1|	PREDICTED: uncharacterized protein LOC107696596 isoform X1 [Sinocyclocheilus anshuiensis]	93.0	5.9e-30	139.0
TRINITY_DN34721_c0_g1_i1	gi|966656869|gb|KTF91723.1|	hypothetical protein cypCar_00012625, partial [Cyprinus carpio]	100.0	8.8e-05	55.5
TRINITY_DN34742_c0_g1_i1	gi|1025148834|ref|XP_016416208.1|	PREDICTED: uncharacterized protein F13E9.13, mitochondrial-like [Sinocyclocheilus rhinocerous]	96.3	1.4e-04	54.7
TRINITY_DN34714_c0_g1_i1	gi|1025126528|ref|XP_016413767.1|	PREDICTED: disks large homolog 3 [Sinocyclocheilus rhinocerous]	97.6	1.1e-14	89.0
TRINITY_DN34775_c0_g1_i1	gi|1020412224|ref|XP_016124830.1|	PREDICTED: nuclear factor 1 X-type-like isoform X1 [Sinocyclocheilus grahami]	75.9	1.7e-03	50.4
TRINITY_DN34764_c0_g1_i1	gi|154318566|ref|XP_001558601.1|	putative ap-2 complex subunit sigma protein [Botrytis cinerea BcDW1]	98.6	6.5e-34	151.4
TRINITY_DN34703_c0_g1_i1	gi|966701971|gb|KTG34212.1|	hypothetical protein cypCar_00016554 [Cyprinus carpio]	100.0	1.5e-53	217.2
TRINITY_DN34759_c0_g1_i1	gi|1025259165|ref|XP_016371384.1|	PREDICTED: collagen alpha-1(VII) chain [Sinocyclocheilus rhinocerous]	72.3	2.5e-47	196.8
TRINITY_DN34746_c0_g1_i1	gi|992179904|ref|XP_015457249.1|	PREDICTED: proteasome activator complex subunit 1 [Astyanax mexicanus]	81.8	4.8e-06	58.9
TRINITY_DN34752_c0_g1_i1	gi|1025134400|ref|XP_016352233.1|	PREDICTED: uncharacterized protein LOC107696430 isoform X1 [Sinocyclocheilus anshuiensis]	95.8	3.8e-04	52.8
TRINITY_DN34712_c0_g1_i1	gi|1025244574|ref|XP_016367435.1|	PREDICTED: E3 ubiquitin-protein ligase CHFR isoform X1 [Sinocyclocheilus rhinocerous]	93.1	1.8e-53	216.9
TRINITY_DN34725_c0_g1_i1	gi|1020415774|ref|XP_016126738.1|	PREDICTED: serine/threonine-protein kinase Nek6-like isoform X2 [Sinocyclocheilus grahami]	80.0	1.8e-03	50.4
TRINITY_DN34792_c0_g1_i1	gi|1020480224|ref|XP_016145538.1|	PREDICTED: NACHT, LRR and PYD domains-containing protein 12-like [Sinocyclocheilus grahami]	93.1	5.9e-31	142.5
TRINITY_DN34793_c0_g1_i1	gi|966706619|gb|KTG38860.1|	hypothetical protein cypCar_00036436 [Cyprinus carpio]	100.0	1.1e-07	64.3
TRINITY_DN34789_c0_g2_i1	gi|966702331|gb|KTG34572.1|	hypothetical protein cypCar_00014457 [Cyprinus carpio]	89.3	6.3e-04	52.0
TRINITY_DN12390_c0_g1_i1	gi|1020493667|ref|XP_016085348.1|	PREDICTED: tip elongation aberrant protein 1-like [Sinocyclocheilus grahami]	65.7	3.1e-14	87.4
TRINITY_DN12353_c0_g1_i1	gi|966655570|gb|KTF90424.1|	hypothetical protein cypCar_00023530 [Cyprinus carpio]	82.8	4.2e-33	149.1
TRINITY_DN12302_c0_g1_i1	gi|1042371306|ref|XP_017329922.1|	PREDICTED: histone deacetylase 3 [Ictalurus punctatus]	87.0	8.5e-03	49.3
TRINITY_DN12302_c0_g2_i1	gi|1035250920|ref|XP_008325671.2|	PREDICTED: histone deacetylase 3 isoform X1 [Cynoglossus semilaevis]	54.7	1.8e-07	64.7
TRINITY_DN12300_c0_g1_i1	gi|966673308|gb|KTG06689.1|	hypothetical protein cypCar_00026181 [Cyprinus carpio]	100.0	3.9e-03	49.7
TRINITY_DN12317_c0_g1_i1	gi|966648910|gb|KTF83820.1|	hypothetical protein cypCar_00043035, partial [Cyprinus carpio]	99.1	6.0e-52	211.8
TRINITY_DN12372_c0_g1_i1	gi|1025001327|ref|XP_016319622.1|	PREDICTED: uncharacterized protein LOC107671234 [Sinocyclocheilus anshuiensis]	77.8	1.5e-08	67.4
TRINITY_DN12334_c0_g2_i1	gi|1025137045|ref|XP_016352718.1|	PREDICTED: LOW QUALITY PROTEIN: E3 ubiquitin-protein ligase RNF168-like [Sinocyclocheilus anshuiensis]	91.9	2.8e-09	70.1
TRINITY_DN12381_c0_g1_i1	gi|966701463|gb|KTG33704.1|	hypothetical protein cypCar_00037601, partial [Cyprinus carpio]	100.0	2.7e-03	50.1
TRINITY_DN12326_c0_g1_i1	gi|966704117|gb|KTG36358.1|	hypothetical protein cypCar_00019148, partial [Cyprinus carpio]	95.8	8.1e-03	48.1
TRINITY_DN12377_c0_g1_i1	gi|966646430|gb|KTF81342.1|	hypothetical protein cypCar_00046242, partial [Cyprinus carpio]	96.4	2.4e-05	57.0
TRINITY_DN12388_c0_g1_i1	gi|966672148|gb|KTG05529.1|	hypothetical protein cypCar_00008690, partial [Cyprinus carpio]	92.3	2.0e-03	50.4
TRINITY_DN12341_c0_g1_i1	gi|966651201|gb|KTF86103.1|	hypothetical protein cypCar_00015403 [Cyprinus carpio]	96.8	6.4e-07	61.6
TRINITY_DN12373_c0_g1_i1	gi|673018156|ref|XP_008863039.1|	tryptophan synthase, beta subunit [Aphanomyces invadans]	71.2	1.6e-25	123.6
TRINITY_DN12374_c0_g1_i1	gi|966708661|gb|KTG40899.1|	hypothetical protein cypCar_00001058 [Cyprinus carpio]	100.0	4.9e-18	99.0
TRINITY_DN12362_c0_g1_i1	gi|966705182|gb|KTG37423.1|	hypothetical protein cypCar_00005272 [Cyprinus carpio]	100.0	7.4e-10	71.6
TRINITY_DN12375_c0_g1_i1	gi|1020586594|ref|XP_016121738.1|	PREDICTED: transmembrane protein 82-like [Sinocyclocheilus grahami]	97.8	7.9e-16	91.7
TRINITY_DN12399_c0_g1_i1	gi|966636719|gb|KTF71823.1|	hypothetical protein cypCar_00045818, partial [Cyprinus carpio]	99.2	8.5e-63	248.1
TRINITY_DN33412_c0_g1_i1	gi|966708777|gb|KTG41015.1|	hypothetical protein cypCar_00016274 [Cyprinus carpio]	87.9	1.2e-90	341.3
TRINITY_DN33458_c0_g2_i1	gi|1025239373|ref|XP_016366014.1|	PREDICTED: uncharacterized protein LOC107706719 [Sinocyclocheilus rhinocerous]	63.9	8.6e-15	89.0
TRINITY_DN33498_c0_g1_i1	gi|1024965109|ref|XP_016303732.1|	PREDICTED: complement C3-like [Sinocyclocheilus anshuiensis]	99.1	1.1e-53	217.6
TRINITY_DN33423_c0_g1_i1	gi|966649069|gb|KTF83979.1|	hypothetical protein cypCar_00018363, partial [Cyprinus carpio]	86.2	7.1e-18	98.6
TRINITY_DN33423_c0_g2_i1	gi|688616936|ref|XP_009296288.1|	PREDICTED: uncharacterized protein LOC678543 isoform X1 [Danio rerio]	75.7	1.3e-05	58.5
TRINITY_DN33426_c0_g1_i1	gi|966712795|gb|KTG45033.1|	hypothetical protein cypCar_00041771 [Cyprinus carpio]	92.9	4.9e-03	49.3
TRINITY_DN33461_c0_g1_i1	gi|1020475540|ref|XP_016143021.1|	PREDICTED: C-Jun-amino-terminal kinase-interacting protein 3-like [Sinocyclocheilus grahami]	92.6	2.7e-05	56.6
TRINITY_DN33402_c0_g1_i1	gi|1025071694|ref|XP_016337455.1|	PREDICTED: gastrula zinc finger protein XlCGF57.1-like [Sinocyclocheilus anshuiensis]	89.4	4.4e-46	192.2
TRINITY_DN33449_c0_g1_i1	gi|966708762|gb|KTG41000.1|	hypothetical protein cypCar_00019303 [Cyprinus carpio]	100.0	3.0e-04	54.3
TRINITY_DN33410_c0_g1_i1	gi|1025408523|ref|XP_016409956.1|	PREDICTED: piggyBac transposable element-derived protein 4-like, partial [Sinocyclocheilus rhinocerous]	66.4	4.5e-47	196.1
TRINITY_DN33492_c0_g1_i1	gi|966673155|gb|KTG06536.1|	hypothetical protein cypCar_00024496 [Cyprinus carpio]	93.5	9.9e-05	55.8
TRINITY_DN33472_c0_g1_i1	gi|1020516721|ref|XP_016097668.1|	PREDICTED: cytochrome c oxidase subunit 4 isoform 1, mitochondrial-like [Sinocyclocheilus grahami]	100.0	7.8e-03	49.3
TRINITY_DN33439_c0_g1_i1	gi|1025079108|ref|XP_016339509.1|	PREDICTED: D(4) dopamine receptor-like [Sinocyclocheilus anshuiensis]	73.0	1.1e-20	107.5
TRINITY_DN33444_c0_g1_i1	gi|642090130|emb|CDQ82267.1|	unnamed protein product [Oncorhynchus mykiss]	82.9	2.0e-06	60.5
TRINITY_DN33481_c0_g1_i1	gi|966654077|gb|KTF88931.1|	hypothetical protein cypCar_00033705 [Cyprinus carpio]	96.0	1.5e-04	55.1
TRINITY_DN33481_c0_g2_i1	gi|966654077|gb|KTF88931.1|	hypothetical protein cypCar_00033705 [Cyprinus carpio]	96.0	1.2e-04	55.1
TRINITY_DN33489_c0_g1_i1	gi|17066696|gb|AAL35360.1|AF442732_3	reverse transcriptase/ribonuclease H/putative methyltransferase, partial [Tetraodon nigroviridis]	52.7	1.5e-11	77.4
TRINITY_DN33432_c0_g1_i1	gi|1020496649|ref|XP_016086955.1|	PREDICTED: nuclear factor 1 X-type-like [Sinocyclocheilus grahami]	44.6	8.6e-03	49.3
TRINITY_DN41356_c0_g1_i1	gi|961864904|ref|XP_014893581.1|	PREDICTED: DNA-directed RNA polymerase III subunit RPC2 [Poecilia latipinna]	94.6	2.3e-09	70.1
TRINITY_DN41356_c0_g2_i1	gi|961864904|ref|XP_014893581.1|	PREDICTED: DNA-directed RNA polymerase III subunit RPC2 [Poecilia latipinna]	94.4	2.1e-19	104.0
TRINITY_DN41356_c0_g3_i1	gi|961864904|ref|XP_014893581.1|	PREDICTED: DNA-directed RNA polymerase III subunit RPC2 [Poecilia latipinna]	94.6	2.0e-09	70.1
TRINITY_DN41345_c0_g1_i1	gi|966668577|gb|KTG01958.1|	hypothetical protein cypCar_00009100 [Cyprinus carpio]	59.5	5.0e-32	146.0
TRINITY_DN41362_c0_g1_i1	gi|966636130|gb|KTF71238.1|	hypothetical protein cypCar_00048856, partial [Cyprinus carpio]	100.0	1.2e-46	194.1
TRINITY_DN41337_c1_g1_i1	gi|966644017|gb|KTF78929.1|	hypothetical protein cypCar_00033522 [Cyprinus carpio]	89.7	9.9e-13	81.3
TRINITY_DN41368_c0_g1_i1	gi|736220319|ref|XP_010779679.1|	PREDICTED: zyxin-like [Notothenia coriiceps]	67.5	4.7e-06	59.3
TRINITY_DN41324_c0_g1_i1	gi|736250554|ref|XP_010787883.1|	PREDICTED: centrosomal protein of 162 kDa-like [Notothenia coriiceps]	45.0	2.0e-08	68.2
TRINITY_DN41329_c0_g1_i1	gi|1025179422|ref|XP_016421108.1|	PREDICTED: LOW QUALITY PROTEIN: A disintegrin and metalloproteinase with thrombospondin motifs 12-like [Sinocyclocheilus rhinocerous]	81.6	1.4e-07	64.7
TRINITY_DN41349_c0_g1_i1	gi|1020521682|ref|XP_016100281.1|	PREDICTED: breast cancer anti-estrogen resistance protein 3-like [Sinocyclocheilus grahami]	75.0	1.1e-34	154.5
TRINITY_DN41359_c0_g1_i1	gi|928046547|ref|XP_013872245.1|	PREDICTED: uncharacterized protein LOC106523394, partial [Austrofundulus limnaeus]	47.9	5.9e-09	68.6
TRINITY_DN41372_c0_g1_i1	gi|966651319|gb|KTF86221.1|	hypothetical protein cypCar_00024460 [Cyprinus carpio]	91.5	1.9e-37	163.7
TRINITY_DN41344_c0_g1_i1	gi|966709689|gb|KTG41927.1|	hypothetical protein cypCar_00017824 [Cyprinus carpio]	69.2	2.4e-10	73.6
TRINITY_DN41339_c0_g1_i1	gi|966657930|gb|KTF92784.1|	hypothetical protein cypCar_00003710 [Cyprinus carpio]	100.0	8.9e-35	154.8
TRINITY_DN41399_c0_g1_i1	gi|966668047|gb|KTG01428.1|	hypothetical protein cypCar_00005538 [Cyprinus carpio]	50.0	7.1e-03	48.9
TRINITY_DN41378_c0_g1_i1	gi|966657509|gb|KTF92363.1|	hypothetical protein cypCar_00015977 [Cyprinus carpio]	52.9	1.0e-24	122.5
TRINITY_DN41378_c0_g2_i1	gi|966657509|gb|KTF92363.1|	hypothetical protein cypCar_00015977 [Cyprinus carpio]	71.2	5.9e-22	112.1
TRINITY_DN51097_c0_g1_i1	gi|1020528747|ref|XP_016104041.1|	PREDICTED: protein LMBR1L isoform X1 [Sinocyclocheilus grahami]	64.6	3.4e-05	56.6
TRINITY_DN51077_c0_g1_i1	gi|966636274|gb|KTF71382.1|	hypothetical protein cypCar_00048517, partial [Cyprinus carpio]	67.3	6.3e-10	72.0
TRINITY_DN51077_c0_g3_i1	gi|966636274|gb|KTF71382.1|	hypothetical protein cypCar_00048517, partial [Cyprinus carpio]	67.5	3.1e-19	102.8
TRINITY_DN51045_c0_g1_i1	gi|966715592|gb|KTG47830.1|	hypothetical protein cypCar_00007910 [Cyprinus carpio]	98.5	2.4e-27	129.4
TRINITY_DN51030_c0_g1_i1	gi|1020599231|ref|XP_016117711.1|	PREDICTED: uncharacterized protein LOC107575914 isoform X1 [Sinocyclocheilus grahami]	58.2	8.4e-12	77.8
TRINITY_DN51095_c0_g1_i1	gi|966708484|gb|KTG40722.1|	hypothetical protein cypCar_00005650 [Cyprinus carpio]	100.0	3.9e-35	155.6
TRINITY_DN51027_c0_g1_i1	gi|1020492712|ref|XP_016084826.1|	PREDICTED: cytochrome P450 2M1-like [Sinocyclocheilus grahami]	44.8	2.5e-15	92.4
TRINITY_DN51055_c0_g1_i1	gi|1024952498|ref|XP_016297012.1|	PREDICTED: tubulin gamma-1 chain-like [Sinocyclocheilus anshuiensis]	86.5	4.4e-07	62.8
TRINITY_DN51013_c0_g1_i1	gi|966672879|gb|KTG06260.1|	hypothetical protein cypCar_00032672, partial [Cyprinus carpio]	100.0	8.0e-75	288.5
TRINITY_DN51078_c0_g1_i1	gi|966668250|gb|KTG01631.1|	hypothetical protein cypCar_00047494, partial [Cyprinus carpio]	99.0	2.7e-49	203.4
TRINITY_DN51070_c0_g1_i1	gi|1025325453|ref|XP_016387924.1|	PREDICTED: zinc transporter ZIP5-like isoform X1 [Sinocyclocheilus rhinocerous]	64.1	1.6e-12	80.5
TRINITY_DN51064_c0_g1_i1	gi|1024961129|ref|XP_016301611.1|	PREDICTED: obscurin-like [Sinocyclocheilus anshuiensis]	95.8	3.7e-29	135.6
TRINITY_DN51086_c0_g2_i1	gi|1024936562|ref|XP_016324225.1|	PREDICTED: uncharacterized protein LOC107674674 [Sinocyclocheilus anshuiensis]	84.9	1.0e-50	208.8
TRINITY_DN51087_c0_g2_i1	gi|908482150|ref|XP_013124995.1|	PREDICTED: RNA-directed DNA polymerase from mobile element jockey-like [Oreochromis niloticus]	63.3	9.8e-08	64.7
TRINITY_DN11902_c0_g1_i1	gi|1020417944|ref|XP_016127908.1|	PREDICTED: lymphocyte antigen 6D-like [Sinocyclocheilus grahami]	88.9	1.1e-04	54.7
TRINITY_DN11972_c0_g1_i1	gi|966671899|gb|KTG05280.1|	hypothetical protein cypCar_00002670 [Cyprinus carpio]	93.1	2.6e-07	63.2
TRINITY_DN11981_c0_g1_i1	gi|966660920|gb|KTF95703.1|	hypothetical protein cypCar_00034299 [Cyprinus carpio]	100.0	7.6e-52	211.5
TRINITY_DN11923_c0_g1_i1	gi|974053290|ref|XP_015245097.1|	PREDICTED: transcription factor AP-2-alpha isoform X1 [Cyprinodon variegatus]	100.0	2.3e-04	54.3
TRINITY_DN11929_c0_g1_i1	gi|966647469|gb|KTF82379.1|	hypothetical protein cypCar_00032394 [Cyprinus carpio]	84.1	1.4e-103	384.4
TRINITY_DN11951_c0_g1_i1	gi|1020492511|ref|XP_016084717.1|	PREDICTED: S-adenosylmethionine synthase-like [Sinocyclocheilus grahami]	97.9	4.8e-73	282.3
TRINITY_DN11999_c0_g1_i1	gi|908547689|ref|XP_005462901.2|	PREDICTED: sialic acid-binding Ig-like lectin 7 [Oreochromis niloticus]	46.5	1.4e-15	90.9
TRINITY_DN11918_c1_g1_i1	gi|292611220|ref|XP_002661023.1|	PREDICTED: DNA-directed RNA polymerases I, II, and III subunit RPABC1-like [Danio rerio]	100.0	4.1e-05	55.8
TRINITY_DN11966_c0_g1_i1	gi|966710526|gb|KTG42764.1|	hypothetical protein cypCar_00019697 [Cyprinus carpio]	100.0	2.2e-44	186.4
TRINITY_DN11907_c0_g2_i1	gi|966653792|gb|KTF88646.1|	hypothetical protein cypCar_00015215 [Cyprinus carpio]	97.7	3.1e-15	89.7
TRINITY_DN11913_c0_g1_i1	gi|966713990|gb|KTG46228.1|	hypothetical protein cypCar_00033320 [Cyprinus carpio]	84.6	2.0e-15	90.1
TRINITY_DN11953_c0_g1_i1	gi|1025247277|ref|XP_016368170.1|	PREDICTED: WASH complex subunit FAM21A-like isoform X1 [Sinocyclocheilus rhinocerous]	75.0	3.5e-05	56.2
TRINITY_DN11921_c0_g1_i1	gi|966655818|gb|KTF90672.1|	hypothetical protein cypCar_00032616 [Cyprinus carpio]	100.0	1.6e-07	63.9
TRINITY_DN11954_c0_g1_i1	gi|1020611905|ref|XP_016119832.1|	PREDICTED: uncharacterized protein KIAA1109-like [Sinocyclocheilus grahami]	93.3	5.0e-06	59.3
TRINITY_DN11936_c0_g1_i1	gi|966713492|gb|KTG45730.1|	hypothetical protein cypCar_00003647 [Cyprinus carpio]	100.0	2.9e-51	209.5
TRINITY_DN75015_c0_g1_i1	gi|966698943|gb|KTG31184.1|	hypothetical protein cypCar_00019577 [Cyprinus carpio]	98.1	1.3e-80	307.8
TRINITY_DN75015_c0_g2_i1	gi|1025384838|ref|XP_016401540.1|	PREDICTED: meiosis-specific with OB domain-containing protein-like [Sinocyclocheilus rhinocerous]	94.0	5.2e-27	128.6
TRINITY_DN75055_c0_g1_i1	gi|966700834|gb|KTG33075.1|	hypothetical protein cypCar_00004042 [Cyprinus carpio]	75.5	5.2e-12	78.6
TRINITY_DN75087_c0_g1_i1	gi|808848108|gb|KKF09099.1|	Transposon-derived Buster3 transposase-like protein [Larimichthys crocea]	51.4	6.7e-38	165.6
TRINITY_DN75063_c0_g1_i1	gi|1025377283|ref|XP_016399501.1|	PREDICTED: coiled-coil alpha-helical rod protein 1-like isoform X1 [Sinocyclocheilus rhinocerous]	94.7	5.4e-31	141.7
TRINITY_DN75092_c0_g1_i1	gi|808870434|gb|KKF20281.1|	hypothetical protein EH28_18286 [Larimichthys crocea]	53.1	6.0e-22	112.1
TRINITY_DN75096_c0_g2_i1	gi|1020399519|ref|XP_016150619.1|	PREDICTED: uncharacterized protein LOC107602589 [Sinocyclocheilus grahami]	69.4	9.0e-34	153.7
TRINITY_DN75059_c0_g1_i1	gi|966638563|gb|KTF73667.1|	hypothetical protein cypCar_00036669, partial [Cyprinus carpio]	91.5	1.7e-49	203.8
TRINITY_DN75093_c0_g1_i1	gi|966656635|gb|KTF91489.1|	hypothetical protein cypCar_00019236, partial [Cyprinus carpio]	100.0	4.7e-35	155.2
TRINITY_DN75086_c0_g1_i1	gi|1025080014|ref|XP_016339758.1|	PREDICTED: 28S ribosomal protein S18b, mitochondrial-like isoform X2 [Sinocyclocheilus anshuiensis]	76.2	4.3e-46	192.6
TRINITY_DN75086_c0_g2_i1	gi|966669107|gb|KTG02488.1|	hypothetical protein cypCar_00002042 [Cyprinus carpio]	100.0	8.4e-28	132.1
TRINITY_DN75014_c0_g1_i1	gi|966655211|gb|KTF90065.1|	hypothetical protein cypCar_00047054 [Cyprinus carpio]	79.2	2.6e-13	83.2
TRINITY_DN75007_c0_g1_i1	gi|966704522|gb|KTG36763.1|	hypothetical protein cypCar_00013290 [Cyprinus carpio]	100.0	2.6e-52	213.0
TRINITY_DN75080_c0_g1_i1	gi|1025071708|ref|XP_016337459.1|	PREDICTED: gastrula zinc finger protein XlCGF49.1-like isoform X1 [Sinocyclocheilus anshuiensis]	80.4	1.6e-08	67.0
TRINITY_DN75062_c0_g1_i1	gi|642132541|emb|CDQ56484.1|	unnamed protein product [Oncorhynchus mykiss]	52.7	1.1e-48	201.8
TRINITY_DN75089_c0_g2_i1	gi|966646465|gb|KTF81377.1|	hypothetical protein cypCar_00011618, partial [Cyprinus carpio]	98.0	5.2e-18	98.6
TRINITY_DN75000_c0_g1_i1	gi|1042359022|ref|XP_017323416.1|	PREDICTED: cAMP-specific 3',5'-cyclic phosphodiesterase 4D isoform X3 [Ictalurus punctatus]	72.8	1.6e-31	144.4
TRINITY_DN75035_c0_g1_i1	gi|966700947|gb|KTG33188.1|	hypothetical protein cypCar_00018447 [Cyprinus carpio]	98.7	1.3e-34	154.5
TRINITY_DN75035_c0_g2_i1	gi|966700947|gb|KTG33188.1|	hypothetical protein cypCar_00018447 [Cyprinus carpio]	97.8	5.6e-42	179.5
TRINITY_DN75057_c1_g1_i1	gi|1025036248|ref|XP_016326331.1|	PREDICTED: tripartite motif-containing protein 16-like [Sinocyclocheilus anshuiensis]	39.7	2.3e-09	70.5
TRINITY_DN75026_c0_g1_i1	gi|966702719|gb|KTG34960.1|	hypothetical protein cypCar_00005470 [Cyprinus carpio]	63.6	2.6e-25	123.2
TRINITY_DN75019_c0_g1_i1	gi|1020414645|ref|XP_016126131.1|	PREDICTED: PTB domain-containing engulfment adapter protein 1 isoform X1 [Sinocyclocheilus grahami]	88.0	1.6e-03	51.2
TRINITY_DN75011_c0_g1_i1	gi|1020478064|ref|XP_016144387.1|	PREDICTED: uncharacterized protein LOC107597731 isoform X1 [Sinocyclocheilus grahami]	92.0	8.6e-04	51.2
TRINITY_DN75094_c0_g1_i1	gi|966715317|gb|KTG47555.1|	hypothetical protein cypCar_00011344 [Cyprinus carpio]	89.3	3.5e-03	50.4
TRINITY_DN10250_c0_g1_i1	gi|966671273|gb|KTG04654.1|	hypothetical protein cypCar_00020479 [Cyprinus carpio]	70.4	7.6e-03	48.1
TRINITY_DN10281_c0_g1_i1	gi|1025110044|ref|XP_016347950.1|	PREDICTED: protein TALPID3 [Sinocyclocheilus anshuiensis]	75.0	3.8e-25	122.9
TRINITY_DN10281_c0_g2_i1	gi|1025110044|ref|XP_016347950.1|	PREDICTED: protein TALPID3 [Sinocyclocheilus anshuiensis]	63.3	6.6e-18	98.6
TRINITY_DN10297_c0_g1_i1	gi|966637701|gb|KTF72805.1|	hypothetical protein cypCar_00029346 [Cyprinus carpio]	79.1	3.9e-31	142.5
TRINITY_DN10202_c0_g1_i1	gi|1025313383|ref|XP_016384652.1|	PREDICTED: uncharacterized protein LOC107721237 [Sinocyclocheilus rhinocerous]	50.8	2.9e-29	137.1
TRINITY_DN10202_c0_g2_i1	gi|928079780|ref|XP_013889986.1|	PREDICTED: uncharacterized protein LOC106537159, partial [Austrofundulus limnaeus]	47.2	2.1e-06	60.5
TRINITY_DN10235_c0_g1_i1	gi|966668683|gb|KTG02064.1|	hypothetical protein cypCar_00039837, partial [Cyprinus carpio]	98.9	6.5e-48	198.4
TRINITY_DN10203_c0_g1_i1	gi|1024955251|ref|XP_016298485.1|	PREDICTED: actin cytoskeleton-regulatory complex protein pan1-like isoform X1 [Sinocyclocheilus anshuiensis]	88.5	7.5e-38	165.2
TRINITY_DN10208_c0_g1_i1	gi|1024969379|ref|XP_016306035.1|	PREDICTED: acyl-CoA-binding domain-containing protein 5-like isoform X1 [Sinocyclocheilus anshuiensis]	48.9	6.5e-12	78.6
TRINITY_DN10225_c0_g1_i1	gi|941803549|ref|XP_014328111.1|	PREDICTED: rap1 GTPase-GDP dissociation stimulator 1 [Xiphophorus maculatus]	70.2	3.2e-06	59.7
TRINITY_DN10220_c0_g1_i1	gi|966713115|gb|KTG45353.1|	hypothetical protein cypCar_00002213 [Cyprinus carpio]	100.0	5.4e-46	192.2
TRINITY_DN10263_c0_g1_i1	gi|1020529718|ref|XP_016104557.1|	PREDICTED: fermitin family homolog 3-like [Sinocyclocheilus grahami]	100.0	3.3e-04	53.1
TRINITY_DN10204_c0_g1_i1	gi|1025167240|ref|XP_016419183.1|	PREDICTED: riboflavin transporter 2-like [Sinocyclocheilus rhinocerous]	98.1	1.1e-49	204.5
TRINITY_DN10264_c0_g1_i1	gi|966656003|gb|KTF90857.1|	hypothetical protein cypCar_00035246 [Cyprinus carpio]	85.8	6.5e-74	285.4
TRINITY_DN10221_c0_g2_i1	gi|966706756|gb|KTG38997.1|	hypothetical protein cypCar_00003976 [Cyprinus carpio]	83.3	4.9e-06	58.9
TRINITY_DN38696_c0_g1_i1	gi|884967376|ref|XP_012993274.1|	PREDICTED: LOW QUALITY PROTEIN: fidgetin [Esox lucius]	94.0	6.7e-39	168.7
TRINITY_DN38653_c0_g1_i1	gi|966639852|gb|KTF74766.1|	hypothetical protein cypCar_00048458, partial [Cyprinus carpio]	66.2	2.1e-12	80.5
TRINITY_DN38677_c0_g1_i1	gi|966699740|gb|KTG31981.1|	hypothetical protein cypCar_00011143, partial [Cyprinus carpio]	100.0	4.5e-05	56.6
TRINITY_DN38677_c0_g2_i1	gi|966699740|gb|KTG31981.1|	hypothetical protein cypCar_00011143, partial [Cyprinus carpio]	100.0	3.3e-05	56.6
TRINITY_DN38698_c0_g1_i1	gi|1025149784|ref|XP_016416313.1|	PREDICTED: UPF0676 protein C1494.01-like [Sinocyclocheilus rhinocerous]	96.8	2.7e-10	73.2
TRINITY_DN38629_c0_g1_i1	gi|966657116|gb|KTF91970.1|	hypothetical protein cypCar_00038681 [Cyprinus carpio]	96.6	1.0e-07	65.1
TRINITY_DN38624_c1_g1_i1	gi|946696700|ref|XP_014436468.1|	PREDICTED: homeobox protein PKNOX1 isoform X5 [Pelodiscus sinensis]	63.6	5.8e-05	55.5
TRINITY_DN38617_c0_g2_i1	gi|1040672595|ref|XP_017207146.1|	PREDICTED: uncharacterized protein LOC108179689 [Danio rerio]	47.1	3.0e-19	104.0
TRINITY_DN38663_c0_g1_i1	gi|1020593131|ref|XP_016116561.1|	PREDICTED: protein FAM234B-like [Sinocyclocheilus grahami]	96.3	4.3e-21	109.0
TRINITY_DN38663_c0_g2_i1	gi|1020601224|ref|XP_016117820.1|	PREDICTED: protein FAM234B-like, partial [Sinocyclocheilus grahami]	100.0	2.6e-24	119.4
TRINITY_DN38683_c0_g1_i1	gi|1020402509|ref|XP_016099257.1|	PREDICTED: FYVE, RhoGEF and PH domain-containing protein 4-like [Sinocyclocheilus grahami]	94.2	2.9e-29	136.3
TRINITY_DN38683_c0_g1_i3	gi|966703354|gb|KTG35595.1|	hypothetical protein cypCar_00008797 [Cyprinus carpio]	89.5	3.8e-30	139.4
TRINITY_DN38683_c0_g1_i4	gi|1020402509|ref|XP_016099257.1|	PREDICTED: FYVE, RhoGEF and PH domain-containing protein 4-like [Sinocyclocheilus grahami]	88.1	3.6e-12	79.3
TRINITY_DN38671_c0_g2_i1	gi|1042354123|ref|XP_017320872.1|	PREDICTED: uncharacterized protein LOC108264080, partial [Ictalurus punctatus]	41.7	5.5e-11	75.9
TRINITY_DN38636_c0_g1_i1	gi|992209064|ref|XP_015461256.1|	PREDICTED: gamma-aminobutyric acid receptor subunit gamma-3 isoform X1 [Astyanax mexicanus]	100.0	1.4e-40	173.7
TRINITY_DN46406_c0_g1_i1	gi|1024940143|ref|XP_016335226.1|	PREDICTED: amyloid-like protein 1 isoform X1 [Sinocyclocheilus anshuiensis]	96.0	8.2e-05	54.7
TRINITY_DN46473_c0_g1_i1	gi|1020487377|ref|XP_016149337.1|	PREDICTED: calcium/calmodulin-dependent 3',5'-cyclic nucleotide phosphodiesterase 1A-like [Sinocyclocheilus grahami]	75.6	1.4e-10	73.9
TRINITY_DN46495_c0_g1_i1	gi|966643925|gb|KTF78837.1|	hypothetical protein cypCar_00014563 [Cyprinus carpio]	74.8	2.0e-37	163.7
TRINITY_DN46489_c0_g1_i1	gi|966715155|gb|KTG47393.1|	hypothetical protein cypCar_00027893 [Cyprinus carpio]	68.4	1.2e-03	50.8
TRINITY_DN46426_c1_g1_i1	gi|966638004|gb|KTF73108.1|	hypothetical protein cypCar_00036598 [Cyprinus carpio]	92.7	4.1e-19	102.8
TRINITY_DN46451_c0_g1_i1	gi|929069957|ref|XP_014040228.1|	PREDICTED: zinc finger BED domain-containing protein 4-like [Salmo salar]	46.7	3.9e-07	62.8
TRINITY_DN46451_c1_g1_i1	gi|929069957|ref|XP_014040228.1|	PREDICTED: zinc finger BED domain-containing protein 4-like [Salmo salar]	66.0	7.4e-09	68.6
TRINITY_DN24263_c0_g1_i1	gi|928079780|ref|XP_013889986.1|	PREDICTED: uncharacterized protein LOC106537159, partial [Austrofundulus limnaeus]	46.6	8.0e-08	65.1
TRINITY_DN24243_c0_g1_i1	gi|1025025269|ref|XP_016323540.1|	PREDICTED: zona pellucida sperm-binding protein 3-like isoform X1 [Sinocyclocheilus anshuiensis]	66.7	2.0e-21	110.9
TRINITY_DN24248_c0_g1_i1	gi|1020466869|ref|XP_016138410.1|	PREDICTED: GRB2-associated and regulator of MAPK protein 2-like [Sinocyclocheilus grahami]	53.5	4.5e-11	75.5
TRINITY_DN24216_c0_g1_i1	gi|966646136|gb|KTF81048.1|	hypothetical protein cypCar_00015823 [Cyprinus carpio]	79.6	1.5e-33	150.6
TRINITY_DN24203_c0_g1_i1	gi|395507036|ref|XP_003757834.1|	PREDICTED: protein-tyrosine kinase 2-beta isoform X2 [Sarcophilus harrisii]	85.3	2.0e-05	57.0
TRINITY_DN24228_c0_g1_i1	gi|1043410175|gb|OCA22809.1|	hypothetical protein XENTR_v90023631mg [Xenopus tropicalis]	45.7	3.0e-10	73.2
TRINITY_DN24255_c0_g1_i1	gi|966636002|gb|KTF71110.1|	hypothetical protein cypCar_00050148, partial [Cyprinus carpio]	84.4	3.7e-07	62.8
TRINITY_DN24253_c0_g1_i1	gi|190337354|gb|AAI63316.1|	Adrenergic, alpha-2D-, receptor b [Danio rerio]	98.9	1.9e-46	193.4
TRINITY_DN24224_c0_g2_i1	gi|966672112|gb|KTG05493.1|	hypothetical protein cypCar_00020972 [Cyprinus carpio]	100.0	1.6e-58	233.8
TRINITY_DN24262_c0_g1_i1	gi|736172774|ref|XP_010766335.1|	PREDICTED: B-cell CLL/lymphoma 6 member B protein isoform X2 [Notothenia coriiceps]	57.7	4.1e-12	79.0
TRINITY_DN24294_c0_g1_i1	gi|966644371|gb|KTF79283.1|	hypothetical protein cypCar_00013449, partial [Cyprinus carpio]	100.0	2.3e-03	50.1
TRINITY_DN24244_c0_g1_i1	gi|1024945164|ref|XP_016361603.1|	PREDICTED: sialidase-4-like [Sinocyclocheilus anshuiensis]	96.4	1.1e-57	231.1
TRINITY_DN24273_c0_g1_i1	gi|115497614|ref|NP_001070033.1|	MPN domain containing [Danio rerio]	97.1	4.3e-10	72.4
TRINITY_DN24285_c0_g1_i1	gi|1020468063|ref|XP_016139052.1|	PREDICTED: uncharacterized protein LOC107593710 [Sinocyclocheilus grahami]	62.2	4.7e-38	166.8
TRINITY_DN24279_c0_g1_i1	gi|966668144|gb|KTG01525.1|	hypothetical protein cypCar_00018190 [Cyprinus carpio]	97.8	2.8e-15	90.1
TRINITY_DN24264_c0_g2_i1	gi|1025411771|ref|XP_016410821.1|	PREDICTED: protocadherin beta-16-like [Sinocyclocheilus rhinocerous]	94.8	5.1e-76	292.4
TRINITY_DN83234_c0_g1_i1	gi|974105265|ref|XP_015251573.1|	PREDICTED: gelsolin-like [Cyprinodon variegatus]	100.0	5.8e-03	49.3
TRINITY_DN83213_c0_g1_i1	gi|966652774|gb|KTF87676.1|	hypothetical protein cypCar_00002919 [Cyprinus carpio]	99.2	6.0e-62	245.4
TRINITY_DN83251_c0_g2_i1	gi|966655704|gb|KTF90558.1|	hypothetical protein cypCar_00025537 [Cyprinus carpio]	87.9	1.2e-55	224.6
TRINITY_DN83293_c0_g1_i1	gi|73998018|ref|XP_849261.1|	PREDICTED: E3 ubiquitin-protein ligase MARCH5 [Canis lupus familiaris]	87.1	1.7e-05	57.0
TRINITY_DN83289_c0_g1_i1	gi|966711525|gb|KTG43763.1|	hypothetical protein cypCar_00003741 [Cyprinus carpio]	99.2	4.6e-59	235.7
TRINITY_DN83289_c0_g1_i2	gi|966711525|gb|KTG43763.1|	hypothetical protein cypCar_00003741 [Cyprinus carpio]	72.4	7.5e-28	131.7
TRINITY_DN83273_c0_g1_i1	gi|966641580|gb|KTF76494.1|	hypothetical protein cypCar_00026916 [Cyprinus carpio]	100.0	2.3e-50	206.5
TRINITY_DN83214_c0_g1_i1	gi|966696278|gb|KTG28675.1|	hypothetical protein cypCar_00025413 [Cyprinus carpio]	100.0	1.1e-61	244.2
TRINITY_DN83296_c0_g1_i1	gi|1020465192|ref|XP_016137520.1|	PREDICTED: WASH complex subunit strumpellin-like [Sinocyclocheilus grahami]	96.3	1.2e-19	104.0
TRINITY_DN83233_c0_g1_i1	gi|966660130|gb|KTF94984.1|	hypothetical protein cypCar_00013506 [Cyprinus carpio]	93.8	3.0e-42	179.5
TRINITY_DN83225_c0_g1_i1	gi|966638485|gb|KTF73589.1|	hypothetical protein cypCar_00040769 [Cyprinus carpio]	85.7	2.5e-05	56.6
TRINITY_DN83253_c0_g1_i1	gi|966640148|gb|KTF75062.1|	hypothetical protein cypCar_00042474, partial [Cyprinus carpio]	100.0	1.5e-03	50.8
TRINITY_DN83254_c0_g1_i1	gi|1025061596|ref|XP_016333226.1|	PREDICTED: LOW QUALITY PROTEIN: DNA damage-binding protein 1-like [Sinocyclocheilus anshuiensis]	75.8	3.3e-27	129.8
TRINITY_DN83202_c0_g3_i1	gi|1025259066|ref|XP_016371356.1|	PREDICTED: gastrula zinc finger protein XlCGF57.1-like, partial [Sinocyclocheilus rhinocerous]	56.8	9.3e-20	105.1
TRINITY_DN83223_c0_g2_i1	gi|970736251|ref|XP_015102646.1|	PREDICTED: synergin gamma isoform X1 [Vicugna pacos]	100.0	2.0e-06	60.5
TRINITY_DN83268_c0_g1_i1	gi|1025028135|ref|XP_016324138.1|	PREDICTED: trinucleotide repeat-containing gene 18 protein-like isoform X1 [Sinocyclocheilus anshuiensis]	96.3	1.6e-55	223.8
TRINITY_DN83286_c0_g1_i1	gi|160773458|gb|AAI55325.1|	Zgc:77327 protein [Danio rerio]	59.7	2.0e-14	86.7
TRINITY_DN83212_c0_g1_i1	gi|59933256|ref|NP_001012376.1|	Isthmin 1 [Danio rerio]	100.0	3.4e-07	63.5
TRINITY_DN83212_c0_g2_i1	gi|59933256|ref|NP_001012376.1|	Isthmin 1 [Danio rerio]	100.0	2.7e-07	63.5
TRINITY_DN83287_c0_g1_i1	gi|258642317|gb|ACV85768.1|	transposase [Acipenser fulvescens]	58.5	1.2e-13	84.0
TRINITY_DN83287_c0_g2_i1	gi|258642317|gb|ACV85768.1|	transposase [Acipenser fulvescens]	60.0	8.6e-15	87.8
TRINITY_DN83294_c0_g1_i1	gi|966642132|gb|KTF77044.1|	hypothetical protein cypCar_00046773, partial [Cyprinus carpio]	98.9	7.8e-43	181.4
TRINITY_DN83294_c0_g2_i1	gi|966642132|gb|KTF77044.1|	hypothetical protein cypCar_00046773, partial [Cyprinus carpio]	98.4	4.5e-25	122.1
TRINITY_DN83264_c0_g1_i1	gi|1020555441|ref|XP_016110543.1|	PREDICTED: pleckstrin homology domain-containing family G member 4B-like [Sinocyclocheilus grahami]	67.0	2.1e-28	133.7
TRINITY_DN83211_c0_g1_i1	gi|1040667752|ref|XP_017207240.1|	PREDICTED: NACHT, LRR and PYD domains-containing protein 3-like [Danio rerio]	78.1	1.4e-23	117.1
TRINITY_DN83272_c0_g1_i1	gi|1025365130|ref|XP_016396228.1|	PREDICTED: GTPase IMAP family member 1-like [Sinocyclocheilus rhinocerous]	60.0	6.6e-12	78.6
TRINITY_DN83236_c0_g1_i1	gi|966712355|gb|KTG44593.1|	hypothetical protein cypCar_00004853 [Cyprinus carpio]	93.5	1.4e-06	61.6
TRINITY_DN83299_c0_g1_i1	gi|966690393|gb|KTG23162.1|	hypothetical protein cypCar_00014683 [Cyprinus carpio]	78.3	9.1e-60	238.4
TRINITY_DN83258_c0_g1_i1	gi|1020546598|ref|XP_016108749.1|	PREDICTED: tail-anchored protein insertion receptor WRB-like [Sinocyclocheilus grahami]	100.0	8.9e-04	52.0
TRINITY_DN83280_c0_g1_i1	gi|1024973737|ref|XP_016308386.1|	PREDICTED: fatty aldehyde dehydrogenase-like isoform X1 [Sinocyclocheilus anshuiensis]	100.0	4.7e-06	58.9
TRINITY_DN83280_c0_g2_i1	gi|966647992|gb|KTF82902.1|	hypothetical protein cypCar_00009879 [Cyprinus carpio]	81.5	6.5e-04	52.0
TRINITY_DN83247_c0_g2_i1	gi|1024946417|ref|XP_016362267.1|	PREDICTED: dedicator of cytokinesis protein 10-like isoform X1 [Sinocyclocheilus anshuiensis]	96.4	1.6e-19	104.0
TRINITY_DN83235_c0_g1_i1	gi|966704825|gb|KTG37066.1|	hypothetical protein cypCar_00007876 [Cyprinus carpio]	71.2	2.6e-12	79.7
TRINITY_DN83243_c0_g1_i1	gi|966705268|gb|KTG37509.1|	hypothetical protein cypCar_00007406 [Cyprinus carpio]	84.5	1.2e-31	144.1
TRINITY_DN83204_c0_g1_i1	gi|1025310932|ref|XP_016383991.1|	PREDICTED: protocadherin gamma-A6-like isoform X8 [Sinocyclocheilus rhinocerous]	94.8	1.5e-56	227.3
TRINITY_DN83204_c1_g1_i1	gi|966645096|gb|KTF80008.1|	hypothetical protein cypCar_00049538, partial [Cyprinus carpio]	77.6	1.8e-34	153.7
TRINITY_DN83203_c0_g1_i1	gi|966647523|gb|KTF82433.1|	hypothetical protein cypCar_00021767 [Cyprinus carpio]	100.0	2.3e-41	176.4
TRINITY_DN49968_c0_g1_i1	gi|1024925603|ref|XP_016353753.1|	PREDICTED: maternal DNA replication licensing factor mcm3-like isoform X2 [Sinocyclocheilus anshuiensis]	66.4	7.5e-27	129.0
TRINITY_DN49968_c0_g2_i1	gi|1025287055|ref|XP_016373006.1|	PREDICTED: maternal DNA replication licensing factor mcm3-like isoform X2 [Sinocyclocheilus rhinocerous]	58.3	8.6e-22	112.8
TRINITY_DN49932_c0_g1_i1	gi|1025370717|ref|XP_016397725.1|	PREDICTED: nuclear factor 1 C-type isoform X1 [Sinocyclocheilus rhinocerous]	89.7	3.1e-05	56.2
TRINITY_DN49987_c0_g1_i1	gi|1025026124|ref|XP_016323780.1|	PREDICTED: dedicator of cytokinesis protein 5-like isoform X1 [Sinocyclocheilus anshuiensis]	100.0	7.3e-06	58.2
TRINITY_DN49982_c0_g2_i1	gi|966652234|gb|KTF87136.1|	hypothetical protein cypCar_00029281 [Cyprinus carpio]	88.6	1.0e-09	71.2
TRINITY_DN49982_c1_g1_i1	gi|966708593|gb|KTG40831.1|	hypothetical protein cypCar_00012511 [Cyprinus carpio]	66.7	6.9e-16	91.7
TRINITY_DN49963_c0_g1_i1	gi|1025162549|ref|XP_016418515.1|	PREDICTED: calcitonin gene-related peptide type 1 receptor-like [Sinocyclocheilus rhinocerous]	84.0	4.4e-34	152.5
TRINITY_DN49935_c0_g1_i1	gi|966661907|gb|KTF96435.1|	hypothetical protein cypCar_00028430 [Cyprinus carpio]	99.2	9.6e-65	254.6
TRINITY_DN49903_c0_g1_i1	gi|966671406|gb|KTG04787.1|	hypothetical protein cypCar_00031882 [Cyprinus carpio]	100.0	5.7e-10	72.4
TRINITY_DN49944_c0_g1_i1	gi|966710840|gb|KTG43078.1|	hypothetical protein cypCar_00045217 [Cyprinus carpio]	99.0	2.0e-52	213.4
TRINITY_DN49944_c0_g2_i1	gi|966710840|gb|KTG43078.1|	hypothetical protein cypCar_00045217 [Cyprinus carpio]	94.5	2.8e-22	112.8
TRINITY_DN49954_c0_g1_i1	gi|966645985|gb|KTF80897.1|	hypothetical protein cypCar_00021375 [Cyprinus carpio]	86.3	8.1e-37	161.8
TRINITY_DN49926_c0_g1_i1	gi|1020477676|ref|XP_016144177.1|	PREDICTED: low-density lipoprotein receptor-related protein 1B [Sinocyclocheilus grahami]	86.0	1.2e-52	214.2
TRINITY_DN49955_c0_g1_i1	gi|1007799416|ref|XP_015798013.1|	PREDICTED: uncharacterized protein LOC107374380, partial [Nothobranchius furzeri]	55.1	3.9e-11	75.9
TRINITY_DN49936_c0_g1_i1	gi|298706284|emb|CBJ29309.1|	expressed unknown protein [Ectocarpus siliculosus]	41.6	2.8e-12	81.6
TRINITY_DN49902_c0_g1_i1	gi|908549809|ref|XP_013121863.1|	PREDICTED: uncharacterized protein LOC106097010 [Oreochromis niloticus]	52.3	1.1e-16	94.4
TRINITY_DN49920_c0_g1_i1	gi|966645047|gb|KTF79959.1|	hypothetical protein cypCar_00030011 [Cyprinus carpio]	99.2	3.1e-63	249.6
TRINITY_DN49941_c0_g1_i1	gi|966707418|gb|KTG39659.1|	hypothetical protein cypCar_00023144 [Cyprinus carpio]	100.0	7.2e-04	52.8
TRINITY_DN49990_c0_g1_i1	gi|1020592360|ref|XP_016116404.1|	PREDICTED: uncharacterized protein LOC107574480 [Sinocyclocheilus grahami]	100.0	6.0e-45	188.3
TRINITY_DN49999_c0_g1_i1	gi|1025383628|ref|XP_016401219.1|	PREDICTED: TBC1 domain family member 24-like [Sinocyclocheilus rhinocerous]	81.8	1.7e-57	230.7
TRINITY_DN49913_c0_g2_i1	gi|1025037098|ref|XP_016326559.1|	PREDICTED: microsomal glutathione S-transferase 2-like [Sinocyclocheilus anshuiensis]	100.0	3.8e-07	62.8
TRINITY_DN49992_c0_g1_i1	gi|1020519558|ref|XP_016099146.1|	PREDICTED: uncharacterized protein LOC107559736 isoform X1 [Sinocyclocheilus grahami]	86.8	2.2e-17	96.7
TRINITY_DN53237_c0_g1_i1	gi|1025158492|ref|XP_016417803.1|	PREDICTED: golgin subfamily A member 6-like protein 22 [Sinocyclocheilus rhinocerous]	71.4	9.0e-05	55.5
TRINITY_DN53239_c0_g1_i1	gi|1025287560|ref|XP_016374381.1|	PREDICTED: LOW QUALITY PROTEIN: SCO-spondin [Sinocyclocheilus rhinocerous]	97.1	3.3e-100	372.9
TRINITY_DN53242_c0_g1_i1	gi|966649635|gb|KTF84545.1|	hypothetical protein cypCar_00034353 [Cyprinus carpio]	100.0	5.0e-21	109.8
TRINITY_DN53241_c0_g1_i1	gi|966651507|gb|KTF86409.1|	hypothetical protein cypCar_00043732 [Cyprinus carpio]	85.1	1.7e-26	127.1
TRINITY_DN53241_c0_g2_i1	gi|966651507|gb|KTF86409.1|	hypothetical protein cypCar_00043732 [Cyprinus carpio]	92.7	6.1e-65	255.4
TRINITY_DN53252_c0_g1_i1	gi|966660324|gb|KTF95178.1|	hypothetical protein cypCar_00006511 [Cyprinus carpio]	91.5	1.3e-56	227.6
TRINITY_DN53254_c0_g1_i1	gi|1025344830|ref|XP_016393166.1|	PREDICTED: CMP-N-acetylneuraminate-beta-galactosamide-alpha-2,3-sialyltransferase 1-like [Sinocyclocheilus rhinocerous]	63.4	7.7e-04	52.0
TRINITY_DN53245_c0_g1_i1	gi|1024955216|ref|XP_016298466.1|	PREDICTED: mid1-interacting protein 1A-like [Sinocyclocheilus anshuiensis]	89.3	3.0e-19	102.8
TRINITY_DN53213_c0_g1_i1	gi|966707915|gb|KTG40155.1|	hypothetical protein cypCar_00012313 [Cyprinus carpio]	99.0	5.4e-47	195.3
TRINITY_DN53287_c0_g1_i1	gi|966707848|gb|KTG40088.1|	hypothetical protein cypCar_00022920 [Cyprinus carpio]	91.0	1.1e-63	251.1
TRINITY_DN53219_c0_g1_i1	gi|966652654|gb|KTF87556.1|	hypothetical protein cypCar_00024032, partial [Cyprinus carpio]	100.0	4.3e-62	245.7
TRINITY_DN53270_c0_g1_i1	gi|966637447|gb|KTF72551.1|	hypothetical protein cypCar_00043555, partial [Cyprinus carpio]	96.7	9.3e-07	63.2
TRINITY_DN53223_c0_g1_i1	gi|1020413905|ref|XP_016125732.1|	PREDICTED: liprin-beta-1-like [Sinocyclocheilus grahami]	96.2	1.8e-05	57.0
TRINITY_DN53228_c0_g3_i1	gi|902549528|gb|AKR76244.1|	follistatin-like 1b protein [Ctenopharyngodon idella]	98.3	3.3e-27	129.4
TRINITY_DN53208_c0_g1_i1	gi|1020535795|ref|XP_016106541.1|	PREDICTED: tudor and KH domain-containing protein-like [Sinocyclocheilus grahami]	100.0	1.8e-04	53.5
TRINITY_DN76964_c0_g1_i1	gi|966641754|gb|KTF76668.1|	hypothetical protein cypCar_00023842 [Cyprinus carpio]	100.0	2.3e-41	176.4
TRINITY_DN76950_c0_g2_i1	gi|966703573|gb|KTG35814.1|	hypothetical protein cypCar_00020688 [Cyprinus carpio]	95.8	1.3e-03	50.8
TRINITY_DN76958_c0_g1_i1	gi|1025100481|ref|XP_016345323.1|	PREDICTED: Nance-Horan syndrome protein-like isoform X7 [Sinocyclocheilus anshuiensis]	82.1	3.8e-21	109.8
TRINITY_DN76977_c0_g1_i1	gi|1020536153|ref|XP_016106610.1|	PREDICTED: calcium/calmodulin-dependent protein kinase type IV-like isoform X1 [Sinocyclocheilus grahami]	87.5	4.5e-90	339.3
TRINITY_DN76939_c0_g1_i1	gi|1020596479|ref|XP_016117201.1|	PREDICTED: ribonuclease inhibitor-like [Sinocyclocheilus grahami]	79.4	5.8e-19	101.7
TRINITY_DN76939_c0_g1_i2	gi|1025146899|ref|XP_016354473.1|	PREDICTED: ribonuclease inhibitor-like [Sinocyclocheilus anshuiensis]	83.9	2.6e-17	96.3
TRINITY_DN76939_c0_g4_i1	gi|966659872|gb|KTF94726.1|	hypothetical protein cypCar_00041405 [Cyprinus carpio]	92.5	1.2e-17	97.4
TRINITY_DN76940_c0_g1_i1	gi|966646261|gb|KTF81173.1|	hypothetical protein cypCar_00023573 [Cyprinus carpio]	100.0	9.0e-50	204.5
TRINITY_DN76900_c0_g1_i1	gi|972970573|ref|XP_015202370.1|	PREDICTED: eukaryotic translation initiation factor 3 subunit A isoform X1 [Lepisosteus oculatus]	85.2	9.0e-05	55.5
TRINITY_DN76952_c0_g1_i1	gi|966645942|gb|KTF80854.1|	hypothetical protein cypCar_00016151 [Cyprinus carpio]	52.6	4.5e-14	85.9
TRINITY_DN76992_c0_g1_i1	gi|966657003|gb|KTF91857.1|	hypothetical protein cypCar_00021427 [Cyprinus carpio]	99.1	4.1e-56	225.7
TRINITY_DN76990_c0_g1_i1	gi|1025385202|ref|XP_016401636.1|	PREDICTED: syntaxin-4-like isoform X1 [Sinocyclocheilus rhinocerous]	73.2	8.2e-07	61.6
TRINITY_DN76944_c0_g2_i1	gi|966703413|gb|KTG35654.1|	hypothetical protein cypCar_00003225 [Cyprinus carpio]	99.5	8.7e-107	395.2
TRINITY_DN76908_c0_g3_i1	gi|1020472518|ref|XP_016141423.1|	PREDICTED: active breakpoint cluster region-related protein-like, partial [Sinocyclocheilus grahami]	93.2	1.7e-15	90.5
TRINITY_DN76953_c1_g1_i1	gi|1025002531|ref|XP_016320249.1|	PREDICTED: splicing factor 3A subunit 2-like [Sinocyclocheilus anshuiensis]	46.0	1.9e-15	90.9
TRINITY_DN76953_c1_g1_i2	gi|1025002531|ref|XP_016320249.1|	PREDICTED: splicing factor 3A subunit 2-like [Sinocyclocheilus anshuiensis]	66.3	3.7e-25	122.9
TRINITY_DN76953_c1_g3_i1	gi|1025002531|ref|XP_016320249.1|	PREDICTED: splicing factor 3A subunit 2-like [Sinocyclocheilus anshuiensis]	97.5	3.3e-39	169.1
TRINITY_DN76993_c0_g1_i1	gi|966672163|gb|KTG05544.1|	hypothetical protein cypCar_00017006 [Cyprinus carpio]	100.0	5.0e-04	53.1
TRINITY_DN76975_c0_g1_i1	gi|966715597|gb|KTG47835.1|	hypothetical protein cypCar_00003904 [Cyprinus carpio]	76.6	7.9e-44	185.3
TRINITY_DN76991_c0_g2_i1	gi|966709537|gb|KTG41775.1|	hypothetical protein cypCar_00018789 [Cyprinus carpio]	63.7	1.9e-26	127.1
TRINITY_DN76946_c0_g1_i1	gi|1024921316|ref|XP_016296231.1|	PREDICTED: cAMP-specific 3',5'-cyclic phosphodiesterase 4D-like isoform X4 [Sinocyclocheilus anshuiensis]	100.0	1.3e-07	64.7
TRINITY_DN76920_c0_g2_i1	gi|966652597|gb|KTF87499.1|	hypothetical protein cypCar_00032364 [Cyprinus carpio]	78.8	7.0e-78	298.9
TRINITY_DN76905_c0_g1_i1	gi|966651872|gb|KTF86774.1|	hypothetical protein cypCar_00011826 [Cyprinus carpio]	99.0	1.8e-47	196.8
TRINITY_DN76989_c0_g1_i1	gi|1007778300|ref|XP_015826600.1|	PREDICTED: mitochondrial import inner membrane translocase subunit TIM14 [Nothobranchius furzeri]	100.0	1.1e-04	54.3
TRINITY_DN76933_c0_g1_i1	gi|1025280351|ref|XP_016377118.1|	PREDICTED: uncharacterized protein LOC107715476 [Sinocyclocheilus rhinocerous]	71.2	1.3e-20	107.5
TRINITY_DN76935_c0_g1_i1	gi|966703055|gb|KTG35296.1|	hypothetical protein cypCar_00018035 [Cyprinus carpio]	96.3	8.1e-52	211.5
TRINITY_DN76956_c0_g1_i1	gi|966713767|gb|KTG46005.1|	hypothetical protein cypCar_00013712, partial [Cyprinus carpio]	84.1	6.8e-33	148.3
TRINITY_DN76924_c2_g2_i1	gi|1024945652|ref|XP_016361867.1|	PREDICTED: uncharacterized protein LOC107703658 [Sinocyclocheilus anshuiensis]	66.7	4.2e-06	58.9
TRINITY_DN76904_c0_g1_i1	gi|1025067110|ref|XP_016336186.1|	PREDICTED: GRB2-associated-binding protein 1-like [Sinocyclocheilus anshuiensis]	94.4	9.7e-21	109.4
TRINITY_DN76962_c0_g1_i1	gi|966657631|gb|KTF92485.1|	hypothetical protein cypCar_00030390 [Cyprinus carpio]	100.0	3.1e-53	216.1
TRINITY_DN76932_c0_g1_i1	gi|926643543|ref|XP_013788002.1|	PREDICTED: zinc finger MYM-type protein 5-like [Limulus polyphemus]	36.8	1.6e-03	51.2
TRINITY_DN76938_c0_g1_i1	gi|974060832|ref|XP_015227577.1|	PREDICTED: nitrogen permease regulator 3-like protein isoform X1 [Cyprinodon variegatus]	100.0	2.0e-05	57.0
TRINITY_DN76955_c0_g1_i1	gi|1025125806|ref|XP_016413637.1|	PREDICTED: LOW QUALITY PROTEIN: endoplasmic reticulum aminopeptidase 1-like [Sinocyclocheilus rhinocerous]	74.0	1.3e-22	114.4
TRINITY_DN76929_c0_g1_i1	gi|966655754|gb|KTF90608.1|	hypothetical protein cypCar_00038426 [Cyprinus carpio]	82.5	3.5e-57	229.6
TRINITY_DN76903_c0_g1_i1	gi|966668313|gb|KTG01694.1|	hypothetical protein cypCar_00008608 [Cyprinus carpio]	100.0	4.2e-04	52.8
TRINITY_DN76901_c0_g1_i1	gi|1043403942|gb|OCA16782.1|	hypothetical protein XENTR_v90027877mg [Xenopus tropicalis]	64.8	2.7e-09	70.1
TRINITY_DN80933_c0_g1_i1	gi|1025207011|ref|XP_016427665.1|	PREDICTED: E3 ubiquitin-protein ligase rnf213-beta-like [Sinocyclocheilus rhinocerous]	95.7	5.8e-43	181.8
TRINITY_DN80920_c0_g2_i1	gi|1020501937|ref|XP_016089786.1|	PREDICTED: uncharacterized protein LOC107552425 [Sinocyclocheilus grahami]	100.0	3.4e-09	69.3
TRINITY_DN80920_c0_g3_i1	gi|1020501937|ref|XP_016089786.1|	PREDICTED: uncharacterized protein LOC107552425 [Sinocyclocheilus grahami]	100.0	3.9e-09	69.3
TRINITY_DN80931_c0_g1_i1	gi|966712347|gb|KTG44585.1|	hypothetical protein cypCar_00000617 [Cyprinus carpio]	100.0	9.4e-17	95.1
TRINITY_DN80947_c0_g1_i1	gi|966703797|gb|KTG36038.1|	hypothetical protein cypCar_00046887 [Cyprinus carpio]	65.8	3.1e-15	89.4
TRINITY_DN80929_c0_g1_i1	gi|966712188|gb|KTG44426.1|	hypothetical protein cypCar_00026265 [Cyprinus carpio]	98.7	3.0e-37	162.5
TRINITY_DN80971_c0_g1_i1	gi|966706007|gb|KTG38248.1|	hypothetical protein cypCar_00015991, partial [Cyprinus carpio]	89.3	2.2e-04	53.5
TRINITY_DN80953_c0_g1_i1	gi|4378025|gb|AAD19348.1|	reverse transcriptase-like protein [Takifugu rubripes]	71.4	4.0e-14	85.9
TRINITY_DN80935_c0_g1_i1	gi|1020590325|ref|XP_016116009.1|	PREDICTED: zinc finger protein 431-like, partial [Sinocyclocheilus grahami]	71.4	1.1e-33	151.0
TRINITY_DN80935_c0_g2_i1	gi|1020423885|ref|XP_016131042.1|	PREDICTED: gastrula zinc finger protein XlCGF57.1-like [Sinocyclocheilus grahami]	79.1	1.4e-36	160.6
TRINITY_DN80972_c0_g1_i1	gi|966702020|gb|KTG34261.1|	hypothetical protein cypCar_00010210 [Cyprinus carpio]	77.9	3.6e-22	112.5
TRINITY_DN80969_c0_g1_i1	gi|966648146|gb|KTF83056.1|	hypothetical protein cypCar_00020261, partial [Cyprinus carpio]	79.1	4.7e-42	179.1
TRINITY_DN80948_c0_g1_i1	gi|974049989|ref|XP_015227224.1|	PREDICTED: neuronal acetylcholine receptor subunit alpha-2-like [Cyprinodon variegatus]	84.6	2.8e-09	70.5
TRINITY_DN80932_c0_g1_i1	gi|966648971|gb|KTF83881.1|	hypothetical protein cypCar_00015575 [Cyprinus carpio]	95.9	1.4e-32	147.5
TRINITY_DN80999_c0_g1_i1	gi|966659200|gb|KTF94054.1|	hypothetical protein cypCar_00024263 [Cyprinus carpio]	89.7	5.7e-04	52.4
TRINITY_DN80980_c0_g1_i1	gi|966714302|gb|KTG46540.1|	hypothetical protein cypCar_00002433 [Cyprinus carpio]	90.2	3.2e-14	85.9
TRINITY_DN80960_c0_g1_i2	gi|1020392705|ref|XP_016087842.1|	PREDICTED: transmembrane and TPR repeat-containing protein 2-like [Sinocyclocheilus grahami]	65.7	1.5e-04	54.3
TRINITY_DN80926_c0_g1_i1	gi|966708157|gb|KTG40395.1|	hypothetical protein cypCar_00038347 [Cyprinus carpio]	100.0	8.6e-63	248.1
TRINITY_DN80985_c0_g1_i1	gi|1042281060|ref|XP_017340254.1|	PREDICTED: collagen alpha-1(XXII) chain [Ictalurus punctatus]	95.8	3.9e-05	55.8
TRINITY_DN80966_c0_g1_i1	gi|966648616|gb|KTF83526.1|	hypothetical protein cypCar_00023596, partial [Cyprinus carpio]	98.7	8.9e-37	161.0
TRINITY_DN80964_c0_g1_i1	gi|966651186|gb|KTF86088.1|	hypothetical protein cypCar_00025963 [Cyprinus carpio]	95.7	4.1e-03	49.3
TRINITY_DN80945_c0_g1_i1	gi|966649282|gb|KTF84192.1|	hypothetical protein cypCar_00042304, partial [Cyprinus carpio]	96.4	1.0e-07	64.7
TRINITY_DN80955_c0_g1_i1	gi|966635837|gb|KTF70945.1|	hypothetical protein cypCar_00050353, partial [Cyprinus carpio]	79.1	7.5e-29	134.8
TRINITY_DN80907_c0_g1_i1	gi|1025125389|ref|XP_016413562.1|	PREDICTED: annexin A1-like [Sinocyclocheilus rhinocerous]	66.2	8.1e-17	94.7
TRINITY_DN80921_c0_g1_i1	gi|1020468333|ref|XP_016139199.1|	PREDICTED: histone-lysine N-methyltransferase 2C-like [Sinocyclocheilus grahami]	77.8	8.1e-31	141.7
TRINITY_DN80961_c0_g1_i1	gi|966644017|gb|KTF78929.1|	hypothetical protein cypCar_00033522 [Cyprinus carpio]	79.8	4.7e-44	185.7
TRINITY_DN80987_c0_g2_i1	gi|808869977|gb|KKF19904.1|	Asc-type amino acid transporter 1 [Larimichthys crocea]	83.8	3.4e-29	136.0
TRINITY_DN80950_c1_g2_i1	gi|831494789|ref|XP_012708440.1|	PREDICTED: uncharacterized protein LOC105918015 [Fundulus heteroclitus]	35.4	6.7e-05	57.4
TRINITY_DN80950_c1_g2_i2	gi|831494789|ref|XP_012708440.1|	PREDICTED: uncharacterized protein LOC105918015 [Fundulus heteroclitus]	35.4	2.5e-05	57.4
TRINITY_DN80979_c0_g1_i1	gi|1020568853|ref|XP_016113242.1|	PREDICTED: tyrosine-protein kinase TXK-like isoform X1 [Sinocyclocheilus grahami]	55.2	9.8e-08	64.3
TRINITY_DN80928_c0_g1_i1	gi|966645687|gb|KTF80599.1|	hypothetical protein cypCar_00024795 [Cyprinus carpio]	98.8	5.9e-43	182.2
TRINITY_DN80990_c0_g1_i1	gi|1025111277|ref|XP_016380355.1|	PREDICTED: gastrula zinc finger protein XlCGF26.1-like [Sinocyclocheilus rhinocerous]	96.3	1.5e-39	170.2
TRINITY_DN80990_c1_g1_i1	gi|1025312123|ref|XP_016384307.1|	PREDICTED: gastrula zinc finger protein XlCGF8.2DB-like [Sinocyclocheilus rhinocerous]	77.9	7.0e-29	134.8
TRINITY_DN80993_c0_g1_i1	gi|966714560|gb|KTG46798.1|	hypothetical protein cypCar_00014493 [Cyprinus carpio]	99.2	2.4e-57	229.9
TRINITY_DN80924_c0_g1_i1	gi|85362713|ref|NP_001034233.1|	sodium calcium exchanger 1n [Danio rerio]	84.0	5.6e-28	131.7
TRINITY_DN44631_c0_g1_i1	gi|1020525919|ref|XP_016102533.1|	PREDICTED: uncharacterized protein LOC107562415 isoform X1 [Sinocyclocheilus grahami]	37.8	1.3e-04	54.3
TRINITY_DN44631_c0_g2_i1	gi|1020525919|ref|XP_016102533.1|	PREDICTED: uncharacterized protein LOC107562415 isoform X1 [Sinocyclocheilus grahami]	42.0	9.1e-05	54.7
TRINITY_DN44664_c0_g1_i1	gi|966712685|gb|KTG44923.1|	hypothetical protein cypCar_00008967 [Cyprinus carpio]	68.5	2.7e-24	119.8
TRINITY_DN44617_c0_g1_i1	gi|1024925157|ref|XP_016351291.1|	PREDICTED: uncharacterized protein LOC107695764 [Sinocyclocheilus anshuiensis]	47.3	1.4e-04	55.5
TRINITY_DN44617_c0_g2_i1	gi|1024925157|ref|XP_016351291.1|	PREDICTED: uncharacterized protein LOC107695764 [Sinocyclocheilus anshuiensis]	51.1	2.9e-03	51.2
TRINITY_DN44607_c0_g1_i1	gi|966671684|gb|KTG05065.1|	hypothetical protein cypCar_00027441 [Cyprinus carpio]	100.0	2.9e-35	156.8
TRINITY_DN44675_c0_g1_i1	gi|1025277469|ref|XP_016376339.1|	PREDICTED: transmembrane protein 59-like [Sinocyclocheilus rhinocerous]	95.8	2.8e-04	53.1
TRINITY_DN44653_c0_g1_i1	gi|966707403|gb|KTG39644.1|	hypothetical protein cypCar_00022759 [Cyprinus carpio]	100.0	1.1e-56	227.6
TRINITY_DN44696_c0_g1_i1	gi|966642421|gb|KTF77333.1|	hypothetical protein cypCar_00017431 [Cyprinus carpio]	97.7	1.3e-15	91.3
TRINITY_DN44696_c0_g2_i1	gi|966642421|gb|KTF77333.1|	hypothetical protein cypCar_00017431 [Cyprinus carpio]	97.7	9.8e-16	91.3
TRINITY_DN44645_c0_g1_i2	gi|1025175182|ref|XP_016420241.1|	PREDICTED: NACHT, LRR and PYD domains-containing protein 3-like isoform X1 [Sinocyclocheilus rhinocerous]	78.8	1.3e-24	121.3
TRINITY_DN44621_c0_g1_i1	gi|704285914|ref|XP_010175020.1|	PREDICTED: phosphatidylinositol 3-kinase catalytic subunit type 3, partial [Caprimulgus carolinensis]	81.8	1.4e-05	58.2
TRINITY_DN39247_c0_g1_i1	gi|1025231451|ref|XP_016363860.1|	PREDICTED: receptor-type tyrosine-protein kinase FLT3-like [Sinocyclocheilus rhinocerous]	92.6	3.6e-35	156.8
TRINITY_DN39212_c0_g2_i1	gi|1020473188|ref|XP_016141785.1|	PREDICTED: probable G-protein coupled receptor 153 [Sinocyclocheilus grahami]	87.1	7.6e-52	212.6
TRINITY_DN39246_c0_g2_i1	gi|966715155|gb|KTG47393.1|	hypothetical protein cypCar_00027893 [Cyprinus carpio]	65.7	2.9e-04	53.5
TRINITY_DN39206_c0_g1_i1	gi|966698424|gb|KTG30696.1|	hypothetical protein cypCar_00017564 [Cyprinus carpio]	97.5	4.6e-36	158.7
TRINITY_DN39296_c0_g2_i1	gi|966703573|gb|KTG35814.1|	hypothetical protein cypCar_00020688 [Cyprinus carpio]	84.8	1.2e-42	181.0
TRINITY_DN39263_c0_g2_i1	gi|966678060|gb|KTG11339.1|	hypothetical protein cypCar_00012776 [Cyprinus carpio]	96.3	3.1e-04	53.5
TRINITY_DN39229_c0_g1_i1	gi|1020478052|ref|XP_016144380.1|	PREDICTED: dystonin-like [Sinocyclocheilus grahami]	61.4	1.7e-13	84.0
TRINITY_DN39229_c1_g1_i1	gi|966702103|gb|KTG34344.1|	hypothetical protein cypCar_00033732 [Cyprinus carpio]	88.3	2.6e-19	103.2
TRINITY_DN39279_c0_g1_i1	gi|1020461494|ref|XP_016135538.1|	PREDICTED: plexin domain-containing protein 2-like [Sinocyclocheilus grahami]	100.0	3.2e-05	56.6
TRINITY_DN39276_c0_g1_i1	gi|966671946|gb|KTG05327.1|	hypothetical protein cypCar_00021494 [Cyprinus carpio]	72.5	1.8e-06	60.5
TRINITY_DN39270_c0_g1_i1	gi|966636196|gb|KTF71304.1|	hypothetical protein cypCar_00042610 [Cyprinus carpio]	96.2	5.5e-33	149.4
TRINITY_DN39270_c1_g1_i1	gi|1024932211|ref|XP_016307655.1|	PREDICTED: potassium/sodium hyperpolarization-activated cyclic nucleotide-gated channel 1-like isoform X1 [Sinocyclocheilus anshuiensis]	100.0	3.6e-61	242.7
TRINITY_DN39272_c0_g1_i1	gi|1020410148|ref|XP_016123704.1|	PREDICTED: ETS domain-containing protein Elk-4-like isoform X1 [Sinocyclocheilus grahami]	52.1	3.6e-08	67.0
TRINITY_DN39267_c0_g1_i1	gi|1020532832|ref|XP_016120462.1|	PREDICTED: retinoic acid receptor gamma-A-like, partial [Sinocyclocheilus grahami]	93.9	2.7e-09	70.9
TRINITY_DN39203_c0_g1_i1	gi|966710262|gb|KTG42500.1|	hypothetical protein cypCar_00004636 [Cyprinus carpio]	99.0	4.4e-49	202.2
TRINITY_DN39203_c1_g1_i1	gi|966710262|gb|KTG42500.1|	hypothetical protein cypCar_00004636 [Cyprinus carpio]	100.0	5.5e-80	305.4
TRINITY_DN39213_c0_g1_i1	gi|966652327|gb|KTF87229.1|	hypothetical protein cypCar_00013458 [Cyprinus carpio]	86.0	2.1e-08	67.4
TRINITY_DN39264_c0_g1_i1	gi|966654980|gb|KTF89834.1|	hypothetical protein cypCar_00009382 [Cyprinus carpio]	100.0	6.7e-56	224.9
TRINITY_DN39264_c0_g2_i1	gi|736164035|ref|XP_010796049.1|	PREDICTED: phosphatidylserine synthase 2-like, partial [Notothenia coriiceps]	88.2	5.2e-17	95.1
TRINITY_DN39260_c0_g1_i1	gi|966659275|gb|KTF94129.1|	hypothetical protein cypCar_00042305 [Cyprinus carpio]	67.9	1.6e-14	87.0
TRINITY_DN39204_c0_g1_i1	gi|962021566|ref|XP_014833922.1|	PREDICTED: uncharacterized protein LOC106911625 [Poecilia mexicana]	59.3	9.7e-18	97.8
TRINITY_DN54088_c0_g1_i1	gi|1020485337|ref|XP_016148256.1|	PREDICTED: uncharacterized protein LOC107600801 [Sinocyclocheilus grahami]	89.9	9.3e-31	141.4
TRINITY_DN54029_c0_g1_i1	gi|966672306|gb|KTG05687.1|	hypothetical protein cypCar_00043152 [Cyprinus carpio]	100.0	3.5e-05	56.2
TRINITY_DN54033_c0_g1_i1	gi|1024978652|ref|XP_016310892.1|	PREDICTED: LOW QUALITY PROTEIN: putative fibroblast growth factor 1 [Sinocyclocheilus anshuiensis]	100.0	1.2e-09	72.0
TRINITY_DN54086_c0_g1_i1	gi|1024995041|ref|XP_016317158.1|	PREDICTED: uncharacterized protein LOC107669448 [Sinocyclocheilus anshuiensis]	73.8	2.2e-32	146.7
TRINITY_DN54067_c0_g1_i1	gi|1020407456|ref|XP_016122279.1|	PREDICTED: protein artemis-like [Sinocyclocheilus grahami]	90.0	8.8e-06	60.1
TRINITY_DN54012_c0_g1_i1	gi|1024980790|ref|XP_016312042.1|	PREDICTED: ellis-van Creveld syndrome protein isoform X1 [Sinocyclocheilus anshuiensis]	100.0	1.1e-03	51.2
TRINITY_DN54008_c0_g1_i1	gi|642094642|emb|CDQ80127.1|	unnamed protein product [Oncorhynchus mykiss]	58.6	6.3e-17	95.5
TRINITY_DN54094_c0_g1_i1	gi|966654621|gb|KTF89475.1|	hypothetical protein cypCar_00004061 [Cyprinus carpio]	100.0	4.0e-16	92.8
TRINITY_DN54097_c0_g1_i1	gi|736155349|ref|XP_010769947.1|	PREDICTED: transcription factor Adf-1-like [Notothenia coriiceps]	72.2	1.9e-06	60.8
TRINITY_DN54018_c0_g1_i1	gi|828195658|ref|XP_012567033.1|	PREDICTED: uncharacterized protein LOC105850973 [Hydra vulgaris]	35.5	2.2e-10	73.9
TRINITY_DN54043_c0_g1_i1	gi|1025172425|ref|XP_016358092.1|	PREDICTED: zinc finger protein 585A-like [Sinocyclocheilus anshuiensis]	65.2	3.3e-15	91.3
TRINITY_DN54061_c0_g1_i1	gi|1025352522|ref|XP_016395269.1|	PREDICTED: phosphoethanolamine N-methyltransferase 3-like [Sinocyclocheilus rhinocerous]	71.1	6.5e-22	111.7
TRINITY_DN54069_c0_g1_i1	gi|1020571699|ref|XP_016113798.1|	PREDICTED: uncharacterized protein LOC107571927 [Sinocyclocheilus grahami]	83.9	2.2e-03	50.1
TRINITY_DN54025_c0_g1_i1	gi|528517716|ref|XP_005162164.1|	PREDICTED: uncharacterized protein LOC101886866 [Danio rerio]	84.6	7.6e-48	198.4
TRINITY_DN54039_c0_g1_i1	gi|966655970|gb|KTF90824.1|	hypothetical protein cypCar_00045618 [Cyprinus carpio]	98.9	6.2e-42	178.3
TRINITY_DN54013_c0_g1_i1	gi|1025000925|ref|XP_016319402.1|	PREDICTED: uncharacterized protein LOC107671071 [Sinocyclocheilus anshuiensis]	88.3	1.7e-47	198.0
TRINITY_DN54037_c0_g1_i1	gi|966644414|gb|KTF79326.1|	hypothetical protein cypCar_00038161 [Cyprinus carpio]	100.0	4.3e-07	62.8
TRINITY_DN54049_c0_g1_i1	gi|966655393|gb|KTF90247.1|	hypothetical protein cypCar_00015446 [Cyprinus carpio]	96.2	3.5e-04	52.8
TRINITY_DN54066_c0_g1_i1	gi|966639788|gb|KTF74702.1|	hypothetical protein cypCar_00041795 [Cyprinus carpio]	100.0	3.9e-13	82.4
TRINITY_DN54030_c0_g1_i1	gi|966699000|gb|KTG31241.1|	hypothetical protein cypCar_00018992 [Cyprinus carpio]	100.0	4.2e-05	55.8
TRINITY_DN7247_c0_g1_i1	gi|966666352|gb|KTG00135.1|	hypothetical protein cypCar_00017482 [Cyprinus carpio]	100.0	3.1e-19	104.0
TRINITY_DN7283_c0_g1_i1	gi|966670256|gb|KTG03637.1|	hypothetical protein cypCar_00005421 [Cyprinus carpio]	88.5	2.7e-03	50.4
TRINITY_DN7233_c0_g1_i1	gi|966654766|gb|KTF89620.1|	hypothetical protein cypCar_00037236, partial [Cyprinus carpio]	97.0	1.5e-08	67.4
TRINITY_DN7252_c0_g1_i1	gi|992224580|ref|XP_015463969.1|	PREDICTED: E3 ubiquitin-protein ligase makorin-1 isoform X1 [Astyanax mexicanus]	92.9	5.1e-07	62.0
TRINITY_DN7272_c0_g1_i1	gi|440900831|gb|ELR51878.1|	NADH-cytochrome b5 reductase 3, partial [Bos mutus]	87.1	1.3e-06	62.0
TRINITY_DN7227_c0_g1_i1	gi|94470477|gb|ABF20549.1|	transposase [Danio rerio]	89.6	4.3e-63	249.2
TRINITY_DN7244_c0_g1_i1	gi|1025326377|ref|XP_016388167.1|	PREDICTED: protein LSM14 homolog A-like [Sinocyclocheilus rhinocerous]	77.9	2.9e-20	107.1
TRINITY_DN7270_c0_g1_i1	gi|974576684|dbj|BAU33570.1|	macrophage receptor [Cyprinus carpio]	46.2	2.2e-03	50.1
TRINITY_DN7285_c0_g1_i1	gi|1025055456|ref|XP_016331535.1|	PREDICTED: glycogenin-1-like isoform X1 [Sinocyclocheilus anshuiensis]	92.1	4.5e-11	76.6
TRINITY_DN7243_c0_g1_i1	gi|966636071|gb|KTF71179.1|	hypothetical protein cypCar_00048852 [Cyprinus carpio]	76.8	6.9e-34	152.1
TRINITY_DN7237_c0_g1_i1	gi|966715358|gb|KTG47596.1|	hypothetical protein cypCar_00005553 [Cyprinus carpio]	100.0	1.3e-46	194.1
TRINITY_DN90975_c0_g1_i1	gi|966701207|gb|KTG33448.1|	hypothetical protein cypCar_00005004, partial [Cyprinus carpio]	80.8	3.9e-26	125.6
TRINITY_DN90906_c0_g1_i1	gi|528900347|ref|XP_005197465.1|	TPA: hypothetical protein isoform 2 [Bos taurus]	100.0	1.5e-03	50.4
TRINITY_DN90902_c0_g1_i1	gi|1025179422|ref|XP_016421108.1|	PREDICTED: LOW QUALITY PROTEIN: A disintegrin and metalloproteinase with thrombospondin motifs 12-like [Sinocyclocheilus rhinocerous]	73.1	4.0e-10	72.8
TRINITY_DN90964_c0_g1_i1	gi|1025232200|ref|XP_016364062.1|	PREDICTED: putative solute carrier family 22 member 31 [Sinocyclocheilus rhinocerous]	90.7	1.8e-30	140.6
TRINITY_DN90928_c0_g1_i1	gi|1020410540|ref|XP_016123913.1|	PREDICTED: uncharacterized protein LOC107582533 [Sinocyclocheilus grahami]	100.0	1.9e-06	60.8
TRINITY_DN90937_c0_g2_i1	gi|966703123|gb|KTG35364.1|	hypothetical protein cypCar_00037536, partial [Cyprinus carpio]	94.7	1.7e-32	146.7
TRINITY_DN90911_c0_g1_i1	gi|1020561228|ref|XP_016111709.1|	PREDICTED: fragile X mental retardation syndrome-related protein 1-like [Sinocyclocheilus grahami]	85.7	5.3e-09	69.3
TRINITY_DN90932_c0_g1_i1	gi|971401928|ref|XP_015143778.1|	PREDICTED: disks large homolog 5 isoform X1 [Gallus gallus]	80.0	7.3e-06	58.2
TRINITY_DN90932_c0_g2_i1	gi|971401928|ref|XP_015143778.1|	PREDICTED: disks large homolog 5 isoform X1 [Gallus gallus]	80.0	7.0e-06	58.2
TRINITY_DN90997_c0_g1_i1	gi|1020462337|ref|XP_016135985.1|	PREDICTED: poly [ADP-ribose] polymerase 2 isoform X1 [Sinocyclocheilus grahami]	92.5	6.2e-11	75.9
TRINITY_DN90920_c0_g1_i1	gi|966639328|gb|KTF74432.1|	hypothetical protein cypCar_00034482 [Cyprinus carpio]	100.0	2.5e-09	69.7
TRINITY_DN90942_c0_g1_i1	gi|113681366|ref|NP_001038644.1|	tectonin beta-propeller repeat-containing protein 2 [Danio rerio]	100.0	7.2e-40	171.4
TRINITY_DN90938_c1_g1_i1	gi|1040679451|ref|XP_017209152.1|	PREDICTED: uncharacterized protein LOC108181401 [Danio rerio]	63.2	6.9e-25	121.7
TRINITY_DN90961_c0_g2_i1	gi|1020596479|ref|XP_016117201.1|	PREDICTED: ribonuclease inhibitor-like [Sinocyclocheilus grahami]	63.5	3.2e-14	86.3
TRINITY_DN90961_c0_g3_i1	gi|1020596626|ref|XP_016117229.1|	PREDICTED: ribonuclease inhibitor-like [Sinocyclocheilus grahami]	77.8	8.3e-06	58.2
TRINITY_DN90984_c0_g1_i1	gi|1020403419|ref|XP_016103939.1|	PREDICTED: keratin, type I cytoskeletal 50 kDa-like [Sinocyclocheilus grahami]	96.3	8.2e-05	55.1
TRINITY_DN90990_c0_g1_i1	gi|974121513|ref|XP_015260458.1|	PREDICTED: uncharacterized protein LOC107104854 [Cyprinodon variegatus]	43.7	2.8e-56	227.6
TRINITY_DN90990_c0_g1_i2	gi|1041063987|ref|XP_017283295.1|	PREDICTED: uncharacterized protein LOC108242774 [Kryptolebias marmoratus]	48.8	2.4e-35	157.9
TRINITY_DN90990_c0_g2_i1	gi|1040659649|ref|XP_017213992.1|	PREDICTED: RNA-directed DNA polymerase from mobile element jockey-like [Danio rerio]	50.5	5.1e-27	129.0
TRINITY_DN90931_c0_g1_i1	gi|966644385|gb|KTF79297.1|	hypothetical protein cypCar_00029938 [Cyprinus carpio]	87.9	2.6e-06	60.1
TRINITY_DN90966_c0_g1_i1	gi|1020469940|ref|XP_016140045.1|	PREDICTED: anoctamin-1-like [Sinocyclocheilus grahami]	100.0	2.4e-56	226.5
TRINITY_DN90980_c1_g1_i1	gi|966662876|gb|KTF97169.1|	hypothetical protein cypCar_00032972 [Cyprinus carpio]	81.1	1.2e-05	57.8
TRINITY_DN90995_c0_g1_i1	gi|1024969379|ref|XP_016306035.1|	PREDICTED: acyl-CoA-binding domain-containing protein 5-like isoform X1 [Sinocyclocheilus anshuiensis]	70.4	1.1e-26	127.5
TRINITY_DN90995_c0_g2_i1	gi|1024920678|ref|XP_016352026.1|	PREDICTED: uncharacterized protein LOC107696015 [Sinocyclocheilus anshuiensis]	56.8	1.2e-16	94.4
TRINITY_DN90917_c0_g2_i1	gi|1025033958|ref|XP_016325730.1|	PREDICTED: collagen type IV alpha-3-binding protein-like [Sinocyclocheilus anshuiensis]	85.1	4.1e-36	159.1
TRINITY_DN90917_c0_g3_i1	gi|1025033958|ref|XP_016325730.1|	PREDICTED: collagen type IV alpha-3-binding protein-like [Sinocyclocheilus anshuiensis]	100.0	9.8e-23	115.2
TRINITY_DN90908_c0_g1_i1	gi|1020541832|ref|XP_016107777.1|	PREDICTED: uncharacterized protein LOC107566763, partial [Sinocyclocheilus grahami]	78.3	1.7e-16	93.6
TRINITY_DN90908_c0_g2_i1	gi|1020541832|ref|XP_016107777.1|	PREDICTED: uncharacterized protein LOC107566763, partial [Sinocyclocheilus grahami]	81.8	6.7e-07	61.6
TRINITY_DN90908_c0_g3_i1	gi|1020541832|ref|XP_016107777.1|	PREDICTED: uncharacterized protein LOC107566763, partial [Sinocyclocheilus grahami]	58.5	1.1e-11	77.8
TRINITY_DN90908_c0_g4_i1	gi|1020541832|ref|XP_016107777.1|	PREDICTED: uncharacterized protein LOC107566763, partial [Sinocyclocheilus grahami]	51.4	1.3e-11	77.8
TRINITY_DN90908_c0_g5_i1	gi|1020541832|ref|XP_016107777.1|	PREDICTED: uncharacterized protein LOC107566763, partial [Sinocyclocheilus grahami]	81.4	8.2e-23	114.8
TRINITY_DN90941_c0_g1_i1	gi|1020598987|ref|XP_016117665.1|	PREDICTED: gastrula zinc finger protein XlCGF57.1-like [Sinocyclocheilus grahami]	66.3	4.4e-62	246.1
TRINITY_DN90941_c0_g1_i2	gi|1025075931|ref|XP_016338627.1|	PREDICTED: gastrula zinc finger protein XlCGF8.2DB-like [Sinocyclocheilus anshuiensis]	66.9	5.9e-68	265.8
TRINITY_DN90904_c0_g1_i1	gi|298201230|gb|ADI60310.1|	elongation factor 1-alpha [Gobiocypris rarus]	85.4	1.5e-10	73.9
TRINITY_DN90971_c0_g1_i1	gi|1037134483|emb|SBS95574.1|	conserved Plasmodium protein, unknown function [Plasmodium malariae]	26.6	5.1e-03	48.9
TRINITY_DN90971_c0_g1_i3	gi|1037134483|emb|SBS95574.1|	conserved Plasmodium protein, unknown function [Plasmodium malariae]	29.3	1.9e-05	57.0
TRINITY_DN90971_c0_g1_i4	gi|1037134483|emb|SBS95574.1|	conserved Plasmodium protein, unknown function [Plasmodium malariae]	35.5	1.6e-06	60.5
TRINITY_DN90982_c0_g1_i1	gi|966705879|gb|KTG38120.1|	hypothetical protein cypCar_00042528 [Cyprinus carpio]	100.0	1.5e-06	60.8
TRINITY_DN90977_c0_g1_i1	gi|966648125|gb|KTF83035.1|	hypothetical protein cypCar_00025569 [Cyprinus carpio]	81.6	1.9e-42	180.3
TRINITY_DN74826_c0_g1_i1	gi|966709344|gb|KTG41582.1|	hypothetical protein cypCar_00013889 [Cyprinus carpio]	75.9	1.1e-21	110.9
TRINITY_DN74812_c0_g1_i1	gi|966649733|gb|KTF84643.1|	hypothetical protein cypCar_00041009, partial [Cyprinus carpio]	97.1	4.1e-10	72.8
TRINITY_DN74835_c0_g1_i1	gi|966659620|gb|KTF94474.1|	hypothetical protein cypCar_00026857, partial [Cyprinus carpio]	100.0	5.2e-40	171.8
TRINITY_DN74835_c0_g3_i1	gi|1020531422|ref|XP_016105453.1|	PREDICTED: tripartite motif-containing protein 35-like [Sinocyclocheilus grahami]	52.9	4.9e-24	119.4
TRINITY_DN74853_c0_g1_i1	gi|966641448|gb|KTF76362.1|	hypothetical protein cypCar_00047147 [Cyprinus carpio]	84.7	8.6e-37	161.4
TRINITY_DN74871_c0_g1_i1	gi|966642813|gb|KTF77725.1|	hypothetical protein cypCar_00032640, partial [Cyprinus carpio]	88.0	1.6e-14	87.4
TRINITY_DN74841_c0_g2_i1	gi|966637899|gb|KTF73003.1|	hypothetical protein cypCar_00033959 [Cyprinus carpio]	100.0	1.8e-37	163.3
TRINITY_DN74803_c0_g1_i1	gi|966709510|gb|KTG41748.1|	hypothetical protein cypCar_00023835, partial [Cyprinus carpio]	97.7	5.1e-17	95.9
TRINITY_DN74803_c0_g2_i1	gi|966709510|gb|KTG41748.1|	hypothetical protein cypCar_00023835, partial [Cyprinus carpio]	100.0	5.7e-06	58.9
TRINITY_DN74847_c0_g1_i1	gi|1025313383|ref|XP_016384652.1|	PREDICTED: uncharacterized protein LOC107721237 [Sinocyclocheilus rhinocerous]	67.3	2.5e-51	210.3
TRINITY_DN74847_c0_g2_i1	gi|1025313383|ref|XP_016384652.1|	PREDICTED: uncharacterized protein LOC107721237 [Sinocyclocheilus rhinocerous]	67.1	1.4e-49	204.5
TRINITY_DN74825_c0_g1_i1	gi|966712436|gb|KTG44674.1|	hypothetical protein cypCar_00030256 [Cyprinus carpio]	98.8	8.9e-87	328.2
TRINITY_DN74825_c0_g1_i2	gi|966712436|gb|KTG44674.1|	hypothetical protein cypCar_00030256 [Cyprinus carpio]	98.5	1.3e-69	271.2
TRINITY_DN74825_c0_g1_i4	gi|966712436|gb|KTG44674.1|	hypothetical protein cypCar_00030256 [Cyprinus carpio]	99.3	7.6e-78	298.5
TRINITY_DN74875_c0_g1_i1	gi|1020526502|ref|XP_016102845.1|	PREDICTED: uncharacterized protein LOC107562676 isoform X1 [Sinocyclocheilus grahami]	77.2	1.1e-26	127.5
TRINITY_DN74875_c0_g2_i1	gi|1020526502|ref|XP_016102845.1|	PREDICTED: uncharacterized protein LOC107562676 isoform X1 [Sinocyclocheilus grahami]	81.5	1.5e-31	143.7
TRINITY_DN74894_c0_g1_i1	gi|966710509|gb|KTG42747.1|	hypothetical protein cypCar_00004446 [Cyprinus carpio]	64.4	1.5e-10	74.3
TRINITY_DN74894_c1_g1_i1	gi|966669479|gb|KTG02860.1|	hypothetical protein cypCar_00014751 [Cyprinus carpio]	57.1	2.7e-08	66.6
TRINITY_DN74829_c0_g1_i1	gi|966704611|gb|KTG36852.1|	hypothetical protein cypCar_00009447, partial [Cyprinus carpio]	73.5	2.4e-03	50.4
TRINITY_DN74837_c0_g1_i1	gi|966649282|gb|KTF84192.1|	hypothetical protein cypCar_00042304, partial [Cyprinus carpio]	100.0	9.3e-13	82.0
TRINITY_DN74822_c0_g1_i1	gi|1020493539|ref|XP_016085282.1|	PREDICTED: uncharacterized protein LOC107548922 [Sinocyclocheilus grahami]	90.0	1.8e-42	180.3
TRINITY_DN74819_c0_g1_i1	gi|1025071082|ref|XP_016337289.1|	PREDICTED: gastrula zinc finger protein XlCGF8.2DB-like [Sinocyclocheilus anshuiensis]	85.2	4.7e-58	232.3
TRINITY_DN74888_c0_g1_i1	gi|966650105|gb|KTF85015.1|	hypothetical protein cypCar_00041852, partial [Cyprinus carpio]	80.0	1.5e-06	60.5
TRINITY_DN74888_c0_g1_i2	gi|1024925958|ref|XP_016355555.1|	PREDICTED: uncharacterized protein LOC107698924 [Sinocyclocheilus anshuiensis]	88.2	1.6e-07	63.9
TRINITY_DN74839_c0_g1_i1	gi|1025235841|ref|XP_016365056.1|	PREDICTED: rho guanine nucleotide exchange factor 11 [Sinocyclocheilus rhinocerous]	92.3	4.8e-04	52.8
TRINITY_DN74833_c0_g1_i1	gi|1025249669|ref|XP_016368827.1|	PREDICTED: integrin alpha-X-like [Sinocyclocheilus rhinocerous]	83.9	8.4e-07	62.0
TRINITY_DN74808_c1_g1_i1	gi|1020507544|ref|XP_016092784.1|	PREDICTED: heterogeneous nuclear ribonucleoprotein U-like protein 2 isoform X1 [Sinocyclocheilus grahami]	90.0	6.8e-08	65.1
TRINITY_DN74862_c0_g1_i1	gi|966657994|gb|KTF92848.1|	hypothetical protein cypCar_00034754 [Cyprinus carpio]	89.2	1.2e-07	64.3
TRINITY_DN74862_c0_g2_i1	gi|966657994|gb|KTF92848.1|	hypothetical protein cypCar_00034754 [Cyprinus carpio]	89.2	1.9e-07	64.3
TRINITY_DN74827_c0_g1_i1	gi|758818334|dbj|BAQ36097.1|	fibroblast growth factor 16 [Cyprinus carpio]	98.9	1.2e-42	180.6
TRINITY_DN74827_c0_g3_i1	gi|966704113|gb|KTG36354.1|	hypothetical protein cypCar_00020518 [Cyprinus carpio]	100.0	8.8e-22	111.3
TRINITY_DN74834_c0_g1_i2	gi|1025410982|ref|XP_016410609.1|	PREDICTED: ribonuclease inhibitor-like [Sinocyclocheilus rhinocerous]	82.9	1.1e-56	228.0
TRINITY_DN74834_c0_g2_i1	gi|528508860|ref|XP_001922112.4|	PREDICTED: NACHT, LRR and PYD domains-containing protein 12 isoform X1 [Danio rerio]	53.4	5.8e-16	92.0
TRINITY_DN74821_c0_g1_i1	gi|677381100|gb|KFQ03907.1|	Uncharacterized protein C9orf78, partial [Leptosomus discolor]	57.9	9.8e-04	52.0
TRINITY_DN74889_c0_g1_i1	gi|908518359|ref|XP_013129617.1|	PREDICTED: RNA-directed DNA polymerase from mobile element jockey-like [Oreochromis niloticus]	53.3	5.6e-03	48.5
TRINITY_DN74885_c0_g1_i1	gi|966638634|gb|KTF73738.1|	hypothetical protein cypCar_00039079 [Cyprinus carpio]	100.0	3.8e-06	59.3
TRINITY_DN74855_c0_g1_i1	gi|1042326132|ref|XP_017310778.1|	PREDICTED: LOW QUALITY PROTEIN: cytoplasmic dynein 1 light intermediate chain 1-like [Ictalurus punctatus]	100.0	2.3e-03	50.1
TRINITY_DN74828_c0_g1_i1	gi|1020461733|ref|XP_016135663.1|	PREDICTED: E3 ubiquitin-protein ligase UBR4-like [Sinocyclocheilus grahami]	88.9	7.4e-03	48.9
TRINITY_DN35291_c0_g1_i1	gi|966690041|gb|KTG22852.1|	hypothetical protein cypCar_00017907, partial [Cyprinus carpio]	97.5	1.1e-34	154.1
TRINITY_DN35273_c0_g1_i1	gi|47216495|emb|CAG02146.1|	unnamed protein product [Tetraodon nigroviridis]	86.2	1.7e-03	50.8
TRINITY_DN35224_c0_g1_i1	gi|1020450942|ref|XP_016133388.1|	PREDICTED: dyslexia-associated protein KIAA0319-like protein [Sinocyclocheilus grahami]	90.9	2.2e-03	50.4
TRINITY_DN35262_c0_g1_i1	gi|966673054|gb|KTG06435.1|	hypothetical protein cypCar_00036105 [Cyprinus carpio]	100.0	1.2e-03	50.8
TRINITY_DN35244_c0_g1_i1	gi|1024971325|ref|XP_016307087.1|	PREDICTED: hepatocyte growth factor-regulated tyrosine kinase substrate-like isoform X1 [Sinocyclocheilus anshuiensis]	100.0	7.2e-06	58.2
TRINITY_DN35222_c0_g1_i1	gi|966706166|gb|KTG38407.1|	hypothetical protein cypCar_00018227 [Cyprinus carpio]	100.0	2.3e-96	360.1
TRINITY_DN35231_c0_g1_i1	gi|966693352|gb|KTG25999.1|	hypothetical protein cypCar_00038125, partial [Cyprinus carpio]	88.6	8.9e-45	188.7
TRINITY_DN35269_c0_g1_i1	gi|1024980088|ref|XP_016311670.1|	PREDICTED: midasin-like [Sinocyclocheilus anshuiensis]	94.9	4.9e-12	79.0
TRINITY_DN35225_c1_g1_i1	gi|734639875|ref|XP_010748748.1|	PREDICTED: probable UDP-sugar transporter protein SLC35A5 isoform X2 [Larimichthys crocea]	82.4	3.1e-07	63.2
TRINITY_DN35274_c0_g1_i1	gi|966651114|gb|KTF86016.1|	hypothetical protein cypCar_00029004 [Cyprinus carpio]	99.1	1.1e-53	217.6
TRINITY_DN35247_c0_g1_i1	gi|966656635|gb|KTF91489.1|	hypothetical protein cypCar_00019236, partial [Cyprinus carpio]	84.5	2.1e-54	220.3
TRINITY_DN35294_c0_g1_i1	gi|1020467578|ref|XP_016138789.1|	PREDICTED: potassium voltage-gated channel subfamily KQT member 4-like [Sinocyclocheilus grahami]	82.2	5.5e-39	169.5
TRINITY_DN35200_c0_g1_i1	gi|372292218|gb|AEX91932.1|	apolipoprotein E [Carassius auratus x Cyprinus carpio]	100.0	7.4e-53	214.9
TRINITY_DN35203_c0_g1_i1	gi|966648562|gb|KTF83472.1|	hypothetical protein cypCar_00046123 [Cyprinus carpio]	100.0	2.2e-07	63.5
TRINITY_DN43519_c0_g1_i1	gi|966689030|gb|KTG21899.1|	hypothetical protein cypCar_00006413 [Cyprinus carpio]	100.0	1.9e-32	146.7
TRINITY_DN43502_c0_g1_i1	gi|1025059057|ref|XP_016332522.1|	PREDICTED: uncharacterized protein LOC107680941 [Sinocyclocheilus anshuiensis]	87.0	2.9e-18	99.8
TRINITY_DN43583_c0_g1_i1	gi|1024920640|ref|XP_016302594.1|	PREDICTED: uncharacterized protein LOC107655821 [Sinocyclocheilus anshuiensis]	54.9	2.3e-38	167.2
TRINITY_DN43588_c0_g1_i1	gi|966670624|gb|KTG04005.1|	hypothetical protein cypCar_00045059 [Cyprinus carpio]	100.0	5.9e-14	85.5
TRINITY_DN43525_c0_g1_i1	gi|1024989927|ref|XP_016315056.1|	PREDICTED: septin homolog spn1-like, partial [Sinocyclocheilus anshuiensis]	76.0	7.2e-34	151.8
TRINITY_DN43569_c0_g1_i1	gi|642128484|emb|CDQ59409.1|	unnamed protein product [Oncorhynchus mykiss]	42.6	3.7e-10	74.3
TRINITY_DN43538_c0_g1_i1	gi|966699190|gb|KTG31431.1|	hypothetical protein cypCar_00002548 [Cyprinus carpio]	100.0	1.1e-23	117.5
TRINITY_DN43501_c0_g1_i1	gi|1020529170|ref|XP_016104260.1|	PREDICTED: integrin beta-1-like isoform X2 [Sinocyclocheilus grahami]	68.6	5.7e-05	55.5
TRINITY_DN43501_c0_g2_i1	gi|1020529170|ref|XP_016104260.1|	PREDICTED: integrin beta-1-like isoform X2 [Sinocyclocheilus grahami]	68.6	6.7e-05	55.5
TRINITY_DN43501_c0_g2_i2	gi|1020529170|ref|XP_016104260.1|	PREDICTED: integrin beta-1-like isoform X2 [Sinocyclocheilus grahami]	68.6	7.2e-05	55.5
TRINITY_DN43534_c0_g1_i1	gi|966669396|gb|KTG02777.1|	hypothetical protein cypCar_00045022 [Cyprinus carpio]	65.2	6.0e-04	52.0
TRINITY_DN43506_c0_g1_i1	gi|1025313175|ref|XP_016384594.1|	PREDICTED: molybdenum cofactor sulfurase [Sinocyclocheilus rhinocerous]	72.6	1.8e-19	104.8
TRINITY_DN43559_c0_g1_i1	gi|1040680876|ref|XP_017209395.1|	PREDICTED: protein AF-10 isoform X1 [Danio rerio]	73.5	1.7e-11	77.0
TRINITY_DN43550_c0_g2_i1	gi|966639389|gb|KTF74493.1|	hypothetical protein cypCar_00043252 [Cyprinus carpio]	91.3	1.4e-40	174.1
TRINITY_DN43572_c0_g1_i1	gi|808880956|gb|KKF28667.1|	RNA-directed DNA polymerase from mobile element jockey [Larimichthys crocea]	51.2	3.9e-12	79.7
TRINITY_DN43553_c0_g1_i1	gi|966711393|gb|KTG43631.1|	hypothetical protein cypCar_00012434 [Cyprinus carpio]	88.2	2.1e-30	139.8
TRINITY_DN43584_c0_g1_i1	gi|966704181|gb|KTG36422.1|	hypothetical protein cypCar_00008825 [Cyprinus carpio]	100.0	4.8e-51	208.8
TRINITY_DN43568_c0_g2_i1	gi|966703064|gb|KTG35305.1|	hypothetical protein cypCar_00002588, partial [Cyprinus carpio]	98.3	2.2e-58	233.4
TRINITY_DN43566_c0_g1_i1	gi|1025047412|ref|XP_016329394.1|	PREDICTED: uncharacterized protein LOC107678584 isoform X1 [Sinocyclocheilus anshuiensis]	75.0	3.8e-25	122.5
TRINITY_DN43563_c0_g1_i1	gi|1020393539|ref|XP_016090681.1|	PREDICTED: LOW QUALITY PROTEIN: phosphatidylinositol 4-phosphate 3-kinase C2 domain-containing subunit beta-like [Sinocyclocheilus grahami]	92.9	1.0e-12	82.0
TRINITY_DN43563_c0_g2_i1	gi|966663837|gb|KTF97939.1|	hypothetical protein cypCar_00020800 [Cyprinus carpio]	95.6	9.7e-43	181.0
TRINITY_DN43574_c0_g1_i1	gi|966656337|gb|KTF91191.1|	hypothetical protein cypCar_00007198, partial [Cyprinus carpio]	100.0	6.7e-11	75.5
TRINITY_DN43570_c0_g1_i1	gi|966659870|gb|KTF94724.1|	hypothetical protein cypCar_00046398, partial [Cyprinus carpio]	81.1	1.6e-50	207.6
TRINITY_DN43570_c1_g1_i1	gi|1025261358|ref|XP_016371969.1|	PREDICTED: uncharacterized protein C12orf56-like isoform X1 [Sinocyclocheilus rhinocerous]	93.2	1.7e-83	317.4
TRINITY_DN94294_c0_g1_i1	gi|1025148373|ref|XP_016416124.1|	PREDICTED: uncharacterized protein LOC107746416 [Sinocyclocheilus rhinocerous]	64.3	4.1e-35	156.4
TRINITY_DN94294_c0_g2_i1	gi|966713932|gb|KTG46170.1|	hypothetical protein cypCar_00010315 [Cyprinus carpio]	94.4	1.3e-13	84.0
TRINITY_DN94294_c1_g2_i1	gi|966713932|gb|KTG46170.1|	hypothetical protein cypCar_00010315 [Cyprinus carpio]	100.0	1.1e-03	51.6
TRINITY_DN94205_c0_g2_i1	gi|999972341|gb|KXJ11515.1|	Transposon TX1 uncharacterized 149 kDa protein [Exaiptasia pallida]	43.4	4.8e-12	79.0
TRINITY_DN94223_c0_g1_i1	gi|1020486823|ref|XP_016149041.1|	PREDICTED: protein phosphatase 1 regulatory subunit 1C-like isoform X2 [Sinocyclocheilus grahami]	100.0	9.5e-16	91.7
TRINITY_DN94234_c1_g1_i1	gi|1020513768|ref|XP_016096085.1|	PREDICTED: sodium- and chloride-dependent GABA transporter 2-like [Sinocyclocheilus grahami]	86.2	3.4e-145	523.1
TRINITY_DN94234_c1_g1_i2	gi|1020513768|ref|XP_016096085.1|	PREDICTED: sodium- and chloride-dependent GABA transporter 2-like [Sinocyclocheilus grahami]	81.5	2.4e-89	337.4
TRINITY_DN94234_c1_g1_i3	gi|1020513768|ref|XP_016096085.1|	PREDICTED: sodium- and chloride-dependent GABA transporter 2-like [Sinocyclocheilus grahami]	96.2	5.4e-150	538.9
TRINITY_DN94283_c0_g1_i1	gi|1025250898|ref|XP_016369148.1|	PREDICTED: RNA-binding protein 10-like [Sinocyclocheilus rhinocerous]	91.9	2.0e-39	170.6
TRINITY_DN94283_c0_g1_i2	gi|1025250898|ref|XP_016369148.1|	PREDICTED: RNA-binding protein 10-like [Sinocyclocheilus rhinocerous]	91.9	2.3e-39	170.6
TRINITY_DN94236_c0_g3_i1	gi|734630730|ref|XP_010743720.1|	PREDICTED: uncharacterized protein LOC104930589 [Larimichthys crocea]	72.1	2.4e-18	99.8
TRINITY_DN94291_c0_g3_i1	gi|1020411893|ref|XP_016124650.1|	PREDICTED: uncharacterized protein LOC107583070 [Sinocyclocheilus grahami]	86.1	1.2e-28	134.0
TRINITY_DN94212_c1_g1_i1	gi|1024958499|ref|XP_016300218.1|	PREDICTED: gastrula zinc finger protein XlCGF8.2DB-like, partial [Sinocyclocheilus anshuiensis]	79.7	1.5e-27	130.2
TRINITY_DN94246_c0_g1_i1	gi|597752406|ref|XP_007238061.1|	PREDICTED: methionine aminopeptidase 1 isoform X1 [Astyanax mexicanus]	57.1	8.2e-06	58.5
TRINITY_DN94251_c0_g1_i1	gi|1025055291|ref|XP_016331496.1|	PREDICTED: GTPase IMAP family member 4-like [Sinocyclocheilus anshuiensis]	94.8	2.6e-53	216.5
TRINITY_DN94268_c0_g1_i1	gi|1024967567|ref|XP_016305061.1|	PREDICTED: collagen alpha-1(XXIV) chain-like [Sinocyclocheilus anshuiensis]	96.7	3.3e-27	129.4
TRINITY_DN94273_c1_g1_i1	gi|1025461657|ref|XP_016534059.1|	PREDICTED: RNA-directed DNA polymerase from mobile element jockey-like [Poecilia formosa]	55.9	3.7e-21	109.4
TRINITY_DN94273_c1_g2_i1	gi|1025461657|ref|XP_016534059.1|	PREDICTED: RNA-directed DNA polymerase from mobile element jockey-like [Poecilia formosa]	58.6	1.9e-09	70.1
TRINITY_DN94261_c0_g1_i1	gi|1025106889|ref|XP_016347087.1|	PREDICTED: latent-transforming growth factor beta-binding protein 4-like [Sinocyclocheilus anshuiensis]	76.3	4.4e-35	156.0
TRINITY_DN94261_c1_g1_i1	gi|966646129|gb|KTF81041.1|	hypothetical protein cypCar_00036843, partial [Cyprinus carpio]	93.9	1.4e-20	107.1
TRINITY_DN94239_c0_g1_i1	gi|966673144|gb|KTG06525.1|	hypothetical protein cypCar_00019311 [Cyprinus carpio]	70.0	1.3e-23	117.5
TRINITY_DN94239_c1_g1_i1	gi|1020484820|ref|XP_016147984.1|	PREDICTED: BTB/POZ domain-containing protein 3-like [Sinocyclocheilus grahami]	95.5	6.2e-03	49.3
TRINITY_DN94274_c0_g3_i1	gi|1020407331|ref|XP_016122001.1|	PREDICTED: fibril-forming collagen alpha chain-like isoform X1 [Sinocyclocheilus grahami]	95.5	2.6e-03	50.1
TRINITY_DN94207_c0_g1_i1	gi|1025332913|ref|XP_016389982.1|	PREDICTED: TBC1 domain family member 22B-like [Sinocyclocheilus rhinocerous]	97.2	1.0e-11	77.8
TRINITY_DN94269_c0_g2_i1	gi|966669238|gb|KTG02619.1|	hypothetical protein cypCar_00003440 [Cyprinus carpio]	55.6	1.1e-09	71.2
TRINITY_DN94242_c0_g2_i1	gi|966670249|gb|KTG03630.1|	hypothetical protein cypCar_00005424 [Cyprinus carpio]	100.0	2.2e-09	70.9
TRINITY_DN94214_c0_g1_i1	gi|966660401|gb|KTF95255.1|	hypothetical protein cypCar_00022338 [Cyprinus carpio]	88.2	4.2e-06	59.7
TRINITY_DN94300_c0_g1_i1	gi|1025301357|ref|XP_016381375.1|	PREDICTED: fibroblast growth factor receptor 1-A-like isoform X1 [Sinocyclocheilus rhinocerous]	90.0	2.1e-42	181.0
TRINITY_DN94217_c0_g1_i1	gi|1020394855|ref|XP_016125815.1|	PREDICTED: nucleolar transcription factor 1-A-like isoform X2 [Sinocyclocheilus grahami]	96.7	5.4e-06	59.3
TRINITY_DN94217_c0_g1_i2	gi|1020394855|ref|XP_016125815.1|	PREDICTED: nucleolar transcription factor 1-A-like isoform X2 [Sinocyclocheilus grahami]	96.7	5.5e-06	59.3
TRINITY_DN88848_c0_g1_i1	gi|966715272|gb|KTG47510.1|	hypothetical protein cypCar_00005840 [Cyprinus carpio]	72.1	4.0e-17	95.5
TRINITY_DN88840_c0_g2_i1	gi|226372474|gb|ACO51862.1|	Transposable element Tc1 transposase [Rana catesbeiana]	84.0	1.8e-03	50.4
TRINITY_DN88804_c0_g1_i1	gi|148228110|ref|NP_001085267.1|	LOC443569 protein [Xenopus laevis]	100.0	2.8e-06	59.7
TRINITY_DN88812_c0_g1_i1	gi|966703753|gb|KTG35994.1|	hypothetical protein cypCar_00047687 [Cyprinus carpio]	97.4	1.8e-10	73.9
TRINITY_DN88816_c0_g1_i1	gi|966654077|gb|KTF88931.1|	hypothetical protein cypCar_00033705 [Cyprinus carpio]	41.9	6.0e-04	52.0
TRINITY_DN88849_c0_g1_i1	gi|966706702|gb|KTG38943.1|	hypothetical protein cypCar_00036903 [Cyprinus carpio]	90.6	7.7e-54	218.4
TRINITY_DN88881_c0_g1_i1	gi|1025236045|ref|XP_016365109.1|	PREDICTED: LOW QUALITY PROTEIN: zinc finger protein 271-like [Sinocyclocheilus rhinocerous]	67.2	1.1e-43	184.5
TRINITY_DN88866_c0_g1_i1	gi|966699593|gb|KTG31834.1|	hypothetical protein cypCar_00035547, partial [Cyprinus carpio]	100.0	2.0e-03	50.1
TRINITY_DN88850_c0_g3_i1	gi|966702736|gb|KTG34977.1|	hypothetical protein cypCar_00025899, partial [Cyprinus carpio]	100.0	1.3e-10	74.3
TRINITY_DN88886_c0_g1_i1	gi|58430360|dbj|BAD88980.1|	T cell antigen receptor alpha chain VJC region [Cyprinus carpio]	68.5	1.2e-19	104.0
TRINITY_DN88886_c0_g2_i1	gi|58430365|dbj|BAD88982.1|	T cell antigen receptor alpha chain VJC region [Cyprinus carpio]	70.9	2.8e-25	122.9
TRINITY_DN88835_c0_g1_i1	gi|966649139|gb|KTF84049.1|	hypothetical protein cypCar_00035303, partial [Cyprinus carpio]	100.0	6.3e-38	164.9
TRINITY_DN88894_c0_g3_i1	gi|966702128|gb|KTG34369.1|	hypothetical protein cypCar_00039158 [Cyprinus carpio]	66.7	3.0e-10	73.2
TRINITY_DN88826_c0_g1_i1	gi|77403694|dbj|BAE46429.1|	ORF2-encoded protein [Danio rerio]	70.1	6.4e-19	102.1
TRINITY_DN88870_c0_g1_i1	gi|966650152|gb|KTF85062.1|	hypothetical protein cypCar_00026341 [Cyprinus carpio]	99.0	6.2e-48	198.7
TRINITY_DN88870_c0_g1_i2	gi|966650152|gb|KTF85062.1|	hypothetical protein cypCar_00026341 [Cyprinus carpio]	99.0	7.5e-48	198.7
TRINITY_DN88853_c0_g1_i1	gi|1025097923|ref|XP_016344630.1|	PREDICTED: membrane cofactor protein-like [Sinocyclocheilus anshuiensis]	87.8	9.8e-17	94.4
TRINITY_DN88853_c0_g1_i2	gi|1025097923|ref|XP_016344630.1|	PREDICTED: membrane cofactor protein-like [Sinocyclocheilus anshuiensis]	87.8	1.1e-16	94.4
TRINITY_DN88832_c0_g2_i1	gi|966708874|gb|KTG41112.1|	hypothetical protein cypCar_00022134 [Cyprinus carpio]	100.0	1.4e-11	77.4
TRINITY_DN88833_c0_g1_i1	gi|1025033046|ref|XP_016325483.1|	PREDICTED: uncharacterized protein LOC107675592, partial [Sinocyclocheilus anshuiensis]	72.4	2.8e-58	234.2
TRINITY_DN88883_c0_g1_i1	gi|966702147|gb|KTG34388.1|	hypothetical protein cypCar_00018892 [Cyprinus carpio]	100.0	4.1e-21	110.2
TRINITY_DN88807_c0_g1_i1	gi|966637513|gb|KTF72617.1|	hypothetical protein cypCar_00025185, partial [Cyprinus carpio]	89.6	3.6e-15	89.7
TRINITY_DN88899_c0_g1_i1	gi|966701990|gb|KTG34231.1|	hypothetical protein cypCar_00013023 [Cyprinus carpio]	100.0	3.1e-77	296.2
TRINITY_DN38543_c0_g1_i2	gi|1043412569|gb|OCA25202.1|	hypothetical protein XENTR_v90020589mg [Xenopus tropicalis]	40.2	8.6e-06	58.9
TRINITY_DN38546_c0_g1_i1	gi|966658742|gb|KTF93596.1|	hypothetical protein cypCar_00044836 [Cyprinus carpio]	100.0	1.2e-07	65.1
TRINITY_DN38504_c0_g1_i1	gi|966637334|gb|KTF72438.1|	hypothetical protein cypCar_00045553, partial [Cyprinus carpio]	89.7	2.5e-05	57.0
TRINITY_DN38580_c0_g1_i1	gi|1025352522|ref|XP_016395269.1|	PREDICTED: phosphoethanolamine N-methyltransferase 3-like [Sinocyclocheilus rhinocerous]	45.9	3.8e-26	126.7
TRINITY_DN38539_c0_g1_i1	gi|1020580282|ref|XP_016115482.1|	PREDICTED: natural killer cell receptor 2B4-like isoform X1 [Sinocyclocheilus grahami]	52.6	1.6e-05	58.2
TRINITY_DN38563_c0_g1_i1	gi|966702603|gb|KTG34844.1|	hypothetical protein cypCar_00018131, partial [Cyprinus carpio]	92.0	8.2e-80	305.1
TRINITY_DN38594_c0_g1_i1	gi|688550329|ref|XP_001337220.2|	PREDICTED: uncharacterized protein K02A2.6-like [Danio rerio]	83.7	6.2e-37	161.8
TRINITY_DN38589_c0_g3_i1	gi|528472909|ref|XP_001346132.4|	PREDICTED: interferon-induced very large GTPase 1-like [Danio rerio]	49.0	1.4e-15	91.3
TRINITY_DN38553_c0_g1_i1	gi|1024956259|ref|XP_016299022.1|	PREDICTED: uncharacterized protein LOC107655914 isoform X1 [Sinocyclocheilus anshuiensis]	88.0	1.8e-76	293.9
TRINITY_DN38595_c0_g3_i1	gi|966670274|gb|KTG03655.1|	hypothetical protein cypCar_00034514 [Cyprinus carpio]	100.0	2.3e-09	71.2
TRINITY_DN38537_c0_g1_i1	gi|966708351|gb|KTG40589.1|	hypothetical protein cypCar_00040503, partial [Cyprinus carpio]	100.0	6.1e-30	139.0
TRINITY_DN38511_c0_g1_i1	gi|1024971969|ref|XP_016307438.1|	PREDICTED: beta-1,4-galactosyltransferase 4-like [Sinocyclocheilus anshuiensis]	85.2	4.5e-03	49.7
TRINITY_DN39013_c0_g1_i1	gi|966657297|gb|KTF92151.1|	hypothetical protein cypCar_00048315 [Cyprinus carpio]	85.7	3.2e-26	125.9
TRINITY_DN39076_c0_g1_i1	gi|1020501669|ref|XP_016089644.1|	PREDICTED: E3 ubiquitin-protein ligase RNF19A-like, partial [Sinocyclocheilus grahami]	84.0	8.9e-03	49.3
TRINITY_DN39001_c0_g1_i1	gi|1025087103|ref|XP_016341684.1|	PREDICTED: zinc finger protein GLIS3-like isoform X3 [Sinocyclocheilus anshuiensis]	66.7	3.4e-03	49.7
TRINITY_DN39081_c0_g1_i1	gi|966659282|gb|KTF94136.1|	hypothetical protein cypCar_00025603 [Cyprinus carpio]	100.0	5.3e-40	171.8
TRINITY_DN39049_c0_g1_i1	gi|966707708|gb|KTG39948.1|	hypothetical protein cypCar_00024435 [Cyprinus carpio]	99.3	6.3e-68	266.2
TRINITY_DN39061_c0_g1_i1	gi|966671273|gb|KTG04654.1|	hypothetical protein cypCar_00020479 [Cyprinus carpio]	80.0	8.2e-03	48.1
TRINITY_DN39021_c0_g1_i1	gi|585682191|ref|XP_006812195.1|	PREDICTED: serine/threonine-protein phosphatase 4 regulatory subunit 3A isoform X2 [Saccoglossus kowalevskii]	96.0	6.3e-05	55.1
TRINITY_DN39055_c0_g1_i1	gi|966650308|gb|KTF85218.1|	hypothetical protein cypCar_00014762 [Cyprinus carpio]	72.3	5.2e-17	95.1
TRINITY_DN39000_c0_g1_i1	gi|1025377887|ref|XP_016399657.1|	PREDICTED: LOW QUALITY PROTEIN: acyl-CoA desaturase-like [Sinocyclocheilus rhinocerous]	76.7	2.1e-03	50.4
TRINITY_DN39014_c0_g2_i1	gi|966658148|gb|KTF93002.1|	hypothetical protein cypCar_00024151 [Cyprinus carpio]	75.6	2.4e-22	113.6
TRINITY_DN39050_c0_g1_i1	gi|641992284|emb|CDQ98837.1|	unnamed protein product [Oncorhynchus mykiss]	60.0	4.1e-17	95.9
TRINITY_DN39046_c0_g1_i1	gi|1024938968|ref|XP_016333670.1|	PREDICTED: zinc finger protein 665-like [Sinocyclocheilus anshuiensis]	86.8	1.4e-57	230.7
TRINITY_DN39059_c0_g1_i1	gi|1025373138|ref|XP_016398376.1|	PREDICTED: uncharacterized protein LOC107731728 [Sinocyclocheilus rhinocerous]	85.8	5.6e-82	312.4
TRINITY_DN39072_c0_g1_i1	gi|41055742|ref|NP_956864.1|	Selenium binding protein 1 [Danio rerio]	100.0	9.0e-17	95.5
TRINITY_DN39075_c0_g1_i1	gi|808857515|gb|KKF10076.1|	LINE-1 reverse transcriptase [Larimichthys crocea]	63.4	1.7e-27	131.3
TRINITY_DN39012_c0_g1_i1	gi|77403696|dbj|BAE46430.1|	reverse transcriptase [Danio rerio]	78.3	1.8e-16	94.0
TRINITY_DN39026_c0_g2_i1	gi|966640138|gb|KTF75052.1|	hypothetical protein cypCar_00030598, partial [Cyprinus carpio]	94.6	1.5e-10	74.3
TRINITY_DN39077_c0_g1_i1	gi|1020417121|ref|XP_016127464.1|	PREDICTED: collagen alpha-1(VII) chain-like isoform X1 [Sinocyclocheilus grahami]	96.2	2.1e-05	57.0
TRINITY_DN39077_c0_g2_i1	gi|966644725|gb|KTF79637.1|	hypothetical protein cypCar_00007788 [Cyprinus carpio]	100.0	2.0e-09	70.5
TRINITY_DN39097_c0_g1_i1	gi|34392563|dbj|BAC82611.1|	pol-like protein [Danio rerio]	59.6	2.2e-53	217.2
TRINITY_DN39008_c0_g1_i1	gi|966653896|gb|KTF88750.1|	hypothetical protein cypCar_00031755, partial [Cyprinus carpio]	69.3	1.2e-24	120.9
TRINITY_DN39036_c0_g1_i1	gi|736210764|ref|XP_010777136.1|	PREDICTED: protein ROP-like [Notothenia coriiceps]	42.9	2.5e-27	131.3
TRINITY_DN39017_c0_g1_i1	gi|556996783|ref|XP_006001921.1|	PREDICTED: peroxisomal biogenesis factor 19 [Latimeria chalumnae]	81.2	3.3e-04	53.1
TRINITY_DN39005_c0_g1_i1	gi|1025259891|ref|XP_016371582.1|	PREDICTED: adhesion G protein-coupled receptor E2-like [Sinocyclocheilus rhinocerous]	82.8	1.1e-06	60.8
TRINITY_DN39007_c0_g1_i1	gi|966660551|gb|KTF95405.1|	hypothetical protein cypCar_00022035 [Cyprinus carpio]	97.1	2.7e-09	69.7
TRINITY_DN56949_c0_g1_i1	gi|966651982|gb|KTF86884.1|	hypothetical protein cypCar_00040533 [Cyprinus carpio]	89.3	3.5e-05	57.4
TRINITY_DN56971_c0_g1_i1	gi|966709503|gb|KTG41741.1|	hypothetical protein cypCar_00029733, partial [Cyprinus carpio]	95.5	9.6e-03	47.8
TRINITY_DN56951_c0_g1_i1	gi|808870469|gb|KKF20307.1|	RNA-directed DNA polymerase from mobile element jockey, partial [Larimichthys crocea]	43.8	6.7e-04	53.1
TRINITY_DN56968_c0_g1_i1	gi|765163770|ref|XP_011491027.1|	PREDICTED: PHD and RING finger domain-containing protein 1 [Oryzias latipes]	34.8	8.1e-12	79.0
TRINITY_DN56948_c0_g1_i1	gi|966659792|gb|KTF94646.1|	hypothetical protein cypCar_00042991 [Cyprinus carpio]	100.0	6.8e-04	51.6
TRINITY_DN56926_c0_g1_i1	gi|1025412719|ref|XP_016411088.1|	PREDICTED: uncharacterized protein LOC107742573 [Sinocyclocheilus rhinocerous]	83.1	7.6e-58	231.9
TRINITY_DN56910_c0_g1_i1	gi|1020409819|ref|XP_016123523.1|	PREDICTED: coiled-coil domain-containing protein 105-like [Sinocyclocheilus grahami]	97.6	1.3e-36	160.6
TRINITY_DN56985_c0_g1_i1	gi|1020515378|ref|XP_016096963.1|	PREDICTED: 1-phosphatidylinositol 4,5-bisphosphate phosphodiesterase beta-4-like isoform X1 [Sinocyclocheilus grahami]	85.2	3.9e-47	196.1
TRINITY_DN56998_c0_g2_i1	gi|966708330|gb|KTG40568.1|	hypothetical protein cypCar_00009350 [Cyprinus carpio]	74.4	1.5e-09	70.5
TRINITY_DN56921_c0_g1_i1	gi|1025031927|ref|XP_016325171.1|	PREDICTED: PHD and RING finger domain-containing protein 1 isoform X1 [Sinocyclocheilus anshuiensis]	96.2	5.5e-20	105.5
TRINITY_DN56989_c0_g1_i1	gi|966705292|gb|KTG37533.1|	hypothetical protein cypCar_00035621 [Cyprinus carpio]	96.6	1.3e-05	57.4
TRINITY_DN56904_c0_g1_i1	gi|966668158|gb|KTG01539.1|	hypothetical protein cypCar_00049175 [Cyprinus carpio]	100.0	3.6e-17	96.3
TRINITY_DN23505_c0_g1_i1	gi|966659939|gb|KTF94793.1|	hypothetical protein cypCar_00000539 [Cyprinus carpio]	100.0	8.5e-05	55.1
TRINITY_DN23577_c0_g1_i1	gi|1020474017|ref|XP_016142231.1|	PREDICTED: uncharacterized protein LOC107596116 isoform X2 [Sinocyclocheilus grahami]	88.1	2.0e-12	80.1
TRINITY_DN23564_c0_g1_i1	gi|966649492|gb|KTF84402.1|	hypothetical protein cypCar_00032215 [Cyprinus carpio]	84.5	1.1e-22	114.4
TRINITY_DN23590_c0_g1_i1	gi|1020396425|ref|XP_016134100.1|	PREDICTED: lamina-associated polypeptide 2-like isoform X1 [Sinocyclocheilus grahami]	71.7	1.4e-10	75.1
TRINITY_DN23512_c0_g1_i1	gi|966669741|gb|KTG03122.1|	hypothetical protein cypCar_00032458 [Cyprinus carpio]	83.1	2.5e-29	136.3
TRINITY_DN23512_c0_g2_i1	gi|966669741|gb|KTG03122.1|	hypothetical protein cypCar_00032458 [Cyprinus carpio]	74.7	1.1e-23	117.5
TRINITY_DN23530_c0_g1_i1	gi|1025068085|ref|XP_016336456.1|	PREDICTED: gigaxonin-like [Sinocyclocheilus anshuiensis]	85.7	1.7e-07	64.3
TRINITY_DN23507_c0_g1_i1	gi|966669055|gb|KTG02436.1|	hypothetical protein cypCar_00018691 [Cyprinus carpio]	100.0	2.5e-47	196.4
TRINITY_DN23549_c0_g1_i1	gi|642019840|emb|CDQ95357.1|	unnamed protein product, partial [Oncorhynchus mykiss]	50.0	5.0e-13	82.8
TRINITY_DN23501_c0_g1_i1	gi|966706266|gb|KTG38507.1|	hypothetical protein cypCar_00043496 [Cyprinus carpio]	73.5	1.9e-03	50.1
TRINITY_DN23544_c0_g1_i1	gi|966645422|gb|KTF80334.1|	hypothetical protein cypCar_00034094, partial [Cyprinus carpio]	70.3	4.4e-37	163.3
TRINITY_DN40112_c0_g1_i1	gi|966695298|gb|KTG27769.1|	hypothetical protein cypCar_00048362, partial [Cyprinus carpio]	68.0	3.7e-09	69.7
TRINITY_DN40198_c0_g1_i1	gi|1040694602|ref|XP_017212447.1|	PREDICTED: uncharacterized protein LOC100003349 [Danio rerio]	53.3	1.4e-12	81.3
TRINITY_DN40176_c0_g1_i1	gi|1025128488|ref|XP_016414118.1|	PREDICTED: diphthamide biosynthesis protein 1-like [Sinocyclocheilus rhinocerous]	88.9	4.8e-05	56.2
TRINITY_DN40165_c0_g1_i1	gi|1040658407|ref|XP_017213807.1|	PREDICTED: uncharacterized protein LOC108191602 [Danio rerio]	50.8	4.7e-12	79.3
TRINITY_DN40118_c0_g1_i1	gi|768961432|ref|XP_011618828.1|	PREDICTED: fatty acid-binding protein, brain-like [Takifugu rubripes]	93.3	7.0e-07	62.0
TRINITY_DN40111_c0_g1_i1	gi|966642687|gb|KTF77599.1|	hypothetical protein cypCar_00047250 [Cyprinus carpio]	100.0	7.1e-50	204.9
TRINITY_DN40161_c0_g1_i1	gi|966649538|gb|KTF84448.1|	hypothetical protein cypCar_00033577 [Cyprinus carpio]	97.8	2.7e-72	280.8
TRINITY_DN40195_c0_g1_i1	gi|1020399519|ref|XP_016150619.1|	PREDICTED: uncharacterized protein LOC107602589 [Sinocyclocheilus grahami]	66.0	1.2e-06	61.6
TRINITY_DN40194_c0_g1_i1	gi|966641589|gb|KTF76503.1|	hypothetical protein cypCar_00026058, partial [Cyprinus carpio]	100.0	4.0e-03	49.3
TRINITY_DN40199_c0_g1_i1	gi|966661180|gb|KTF95901.1|	hypothetical protein cypCar_00025541, partial [Cyprinus carpio]	100.0	4.3e-07	63.2
TRINITY_DN40156_c0_g1_i1	gi|1020516404|ref|XP_016097514.1|	PREDICTED: integral membrane protein GPR137B-like [Sinocyclocheilus grahami]	50.0	1.0e-04	54.7
TRINITY_DN81135_c0_g1_i1	gi|966714693|gb|KTG46931.1|	hypothetical protein cypCar_00019930, partial [Cyprinus carpio]	86.5	1.3e-36	160.6
TRINITY_DN81163_c0_g1_i1	gi|966636419|gb|KTF71523.1|	hypothetical protein cypCar_00045026 [Cyprinus carpio]	100.0	3.2e-09	70.5
TRINITY_DN81145_c0_g1_i1	gi|1025069050|ref|XP_016336726.1|	PREDICTED: uncharacterized protein LOC107684870 [Sinocyclocheilus anshuiensis]	88.1	4.7e-56	225.7
TRINITY_DN81161_c0_g1_i1	gi|1005494312|ref|XP_015749789.1|	PREDICTED: uncharacterized protein LOC107329631 [Acropora digitifera]	26.6	1.6e-03	52.0
TRINITY_DN81124_c0_g1_i1	gi|1020542133|ref|XP_016107836.1|	PREDICTED: sarcoplasmic/endoplasmic reticulum calcium ATPase 2-like, partial [Sinocyclocheilus grahami]	95.8	8.5e-31	141.4
TRINITY_DN81113_c0_g1_i1	gi|1020531881|ref|XP_016105690.1|	PREDICTED: glutaminase kidney isoform, mitochondrial-like [Sinocyclocheilus grahami]	98.9	4.0e-44	185.7
TRINITY_DN81189_c0_g1_i1	gi|1020395895|ref|XP_016131145.1|	PREDICTED: ribonuclease inhibitor-like [Sinocyclocheilus grahami]	79.8	2.7e-27	129.8
TRINITY_DN81189_c1_g1_i1	gi|1020555316|ref|XP_016110514.1|	PREDICTED: ribonuclease inhibitor-like [Sinocyclocheilus grahami]	89.4	1.2e-34	154.1
TRINITY_DN81189_c1_g2_i1	gi|1020555316|ref|XP_016110514.1|	PREDICTED: ribonuclease inhibitor-like [Sinocyclocheilus grahami]	83.7	9.4e-49	201.4
TRINITY_DN81127_c0_g1_i1	gi|1024950305|ref|XP_016295853.1|	PREDICTED: glypican-1 [Sinocyclocheilus anshuiensis]	100.0	2.1e-03	50.4
TRINITY_DN81127_c0_g2_i1	gi|1024950305|ref|XP_016295853.1|	PREDICTED: glypican-1 [Sinocyclocheilus anshuiensis]	100.0	2.3e-03	50.4
TRINITY_DN81139_c0_g2_i1	gi|966668481|gb|KTG01862.1|	hypothetical protein cypCar_00049323 [Cyprinus carpio]	83.9	1.1e-03	51.2
TRINITY_DN81149_c0_g1_i1	gi|1024953461|ref|XP_016297534.1|	PREDICTED: protein FAM217B-like isoform X1 [Sinocyclocheilus anshuiensis]	76.4	1.1e-53	218.0
TRINITY_DN81106_c0_g1_i1	gi|966659525|gb|KTF94379.1|	hypothetical protein cypCar_00001154 [Cyprinus carpio]	100.0	7.4e-49	201.4
TRINITY_DN81187_c0_g1_i1	gi|966673142|gb|KTG06523.1|	hypothetical protein cypCar_00005999 [Cyprinus carpio]	77.6	2.5e-23	116.3
TRINITY_DN81129_c0_g2_i1	gi|966704483|gb|KTG36724.1|	hypothetical protein cypCar_00009287 [Cyprinus carpio]	100.0	1.0e-06	62.0
TRINITY_DN81160_c0_g1_i1	gi|1020490416|ref|XP_016150970.1|	PREDICTED: myc box-dependent-interacting protein 1-like [Sinocyclocheilus grahami]	80.0	6.9e-33	148.3
TRINITY_DN81154_c0_g2_i1	gi|156032726|ref|XP_001585200.1|	hypothetical protein SS1G_13768 [Sclerotinia sclerotiorum 1980 UF-70]	100.0	3.0e-151	543.1
TRINITY_DN81154_c1_g1_i1	gi|156032726|ref|XP_001585200.1|	hypothetical protein SS1G_13768 [Sclerotinia sclerotiorum 1980 UF-70]	100.0	1.2e-56	228.4
TRINITY_DN81179_c0_g1_i1	gi|1020529192|ref|XP_016104272.1|	PREDICTED: rho GTPase-activating protein 12-like [Sinocyclocheilus grahami]	68.2	1.3e-05	57.8
TRINITY_DN81179_c0_g2_i1	gi|1020529192|ref|XP_016104272.1|	PREDICTED: rho GTPase-activating protein 12-like [Sinocyclocheilus grahami]	50.0	4.0e-06	59.3
TRINITY_DN81178_c0_g1_i1	gi|1025369862|ref|XP_016397495.1|	PREDICTED: collagen alpha-1(XXVII) chain B-like [Sinocyclocheilus rhinocerous]	94.4	5.9e-55	221.9
TRINITY_DN81199_c0_g1_i1	gi|966647040|gb|KTF81950.1|	hypothetical protein cypCar_00031812, partial [Cyprinus carpio]	88.8	5.4e-64	252.3
TRINITY_DN81122_c0_g1_i1	gi|966705620|gb|KTG37861.1|	hypothetical protein cypCar_00000933 [Cyprinus carpio]	100.0	5.3e-11	75.5
TRINITY_DN81102_c0_g1_i1	gi|1025195836|ref|XP_016424669.1|	PREDICTED: uncharacterized protein LOC107753084 [Sinocyclocheilus rhinocerous]	81.0	6.2e-41	175.3
TRINITY_DN81118_c0_g1_i1	gi|1025090208|ref|XP_016342541.1|	PREDICTED: magnesium transporter protein 1 [Sinocyclocheilus anshuiensis]	98.4	1.1e-65	257.7
TRINITY_DN81150_c0_g1_i1	gi|966672191|gb|KTG05572.1|	hypothetical protein cypCar_00040062 [Cyprinus carpio]	69.1	3.5e-21	109.4
TRINITY_DN81191_c1_g1_i1	gi|1025302419|ref|XP_016381656.1|	PREDICTED: voltage-dependent T-type calcium channel subunit alpha-1I-like, partial [Sinocyclocheilus rhinocerous]	76.3	2.8e-07	62.8
TRINITY_DN81191_c2_g1_i1	gi|1020541832|ref|XP_016107777.1|	PREDICTED: uncharacterized protein LOC107566763, partial [Sinocyclocheilus grahami]	63.6	2.1e-14	86.7
TRINITY_DN81191_c2_g3_i1	gi|1025052645|ref|XP_016330768.1|	PREDICTED: dihydroxyacetone phosphate acyltransferase-like [Sinocyclocheilus anshuiensis]	54.4	3.7e-05	56.2
TRINITY_DN81104_c0_g1_i1	gi|966704065|gb|KTG36306.1|	hypothetical protein cypCar_00047199, partial [Cyprinus carpio]	90.5	4.2e-11	76.3
TRINITY_DN81141_c1_g1_i1	gi|966672572|gb|KTG05953.1|	hypothetical protein cypCar_00018124 [Cyprinus carpio]	96.2	5.4e-05	57.4
TRINITY_DN81131_c0_g1_i1	gi|966640874|gb|KTF75788.1|	hypothetical protein cypCar_00032530 [Cyprinus carpio]	100.0	3.9e-41	175.6
TRINITY_DN81177_c0_g1_i1	gi|966648871|gb|KTF83781.1|	hypothetical protein cypCar_00032222 [Cyprinus carpio]	90.5	3.4e-56	226.1
TRINITY_DN14726_c0_g1_i1	gi|966673838|gb|KTG07219.1|	hypothetical protein cypCar_00010733 [Cyprinus carpio]	91.1	4.2e-72	279.3
TRINITY_DN14777_c0_g1_i1	gi|966712773|gb|KTG45011.1|	hypothetical protein cypCar_00004360, partial [Cyprinus carpio]	100.0	1.1e-50	207.6
TRINITY_DN14777_c1_g1_i1	gi|966712773|gb|KTG45011.1|	hypothetical protein cypCar_00004360, partial [Cyprinus carpio]	100.0	3.9e-47	195.7
TRINITY_DN14748_c0_g1_i1	gi|1020467508|ref|XP_016138752.1|	PREDICTED: collagen alpha-2(I) chain [Sinocyclocheilus grahami]	92.6	1.1e-05	57.8
TRINITY_DN14784_c0_g1_i1	gi|1025296931|ref|XP_016380168.1|	PREDICTED: SITS-binding protein-like [Sinocyclocheilus rhinocerous]	99.3	2.0e-74	287.0
TRINITY_DN14775_c0_g1_i1	gi|966638810|gb|KTF73914.1|	hypothetical protein cypCar_00048465, partial [Cyprinus carpio]	100.0	1.0e-13	84.7
TRINITY_DN14782_c0_g1_i1	gi|1040659649|ref|XP_017213992.1|	PREDICTED: RNA-directed DNA polymerase from mobile element jockey-like [Danio rerio]	50.7	3.6e-33	150.6
TRINITY_DN14791_c0_g1_i1	gi|1025318406|ref|XP_016386027.1|	PREDICTED: calsyntenin-2-like, partial [Sinocyclocheilus rhinocerous]	83.2	1.7e-122	447.6
TRINITY_DN14749_c0_g2_i1	gi|966645908|gb|KTF80820.1|	hypothetical protein cypCar_00049376, partial [Cyprinus carpio]	96.6	1.7e-05	57.4
TRINITY_DN14750_c0_g1_i1	gi|966654001|gb|KTF88855.1|	hypothetical protein cypCar_00040751 [Cyprinus carpio]	73.3	6.8e-04	52.4
TRINITY_DN14708_c0_g2_i1	gi|688559318|ref|XP_009300530.1|	PREDICTED: dedicator of cytokinesis protein 9 isoform X8 [Danio rerio]	77.5	2.2e-20	107.8
TRINITY_DN14709_c0_g1_i1	gi|918317907|gb|KOF86941.1|	hypothetical protein OCBIM_22017744mg, partial [Octopus bimaculoides]	38.4	4.9e-08	66.6
TRINITY_DN14746_c0_g1_i1	gi|966670330|gb|KTG03711.1|	hypothetical protein cypCar_00039459 [Cyprinus carpio]	100.0	1.8e-60	240.4
TRINITY_DN14793_c0_g1_i1	gi|966654578|gb|KTF89432.1|	hypothetical protein cypCar_00035915 [Cyprinus carpio]	88.5	6.5e-50	205.3
TRINITY_DN14702_c0_g1_i1	gi|315078257|gb|EFT50296.1|	hypothetical protein HMPREF9565_01483 [Propionibacterium acnes HL053PA2]	98.4	4.9e-29	136.0
TRINITY_DN14785_c0_g2_i1	gi|1020423188|ref|XP_016130709.1|	PREDICTED: whirlin-like [Sinocyclocheilus grahami]	83.3	4.2e-33	149.4
TRINITY_DN14747_c0_g1_i1	gi|808885508|gb|KKF32236.1|	Retrovirus-related Pol polyprotein LINE-1 [Larimichthys crocea]	38.9	5.6e-59	236.9
TRINITY_DN47743_c0_g1_i1	gi|1020549350|ref|XP_016109334.1|	PREDICTED: uncharacterized protein LOC107568019 isoform X1 [Sinocyclocheilus grahami]	65.8	5.4e-04	52.8
TRINITY_DN47726_c0_g3_i1	gi|1024952494|ref|XP_016297010.1|	PREDICTED: ras-related C3 botulinum toxin substrate 1 [Sinocyclocheilus anshuiensis]	92.3	4.6e-03	49.3
TRINITY_DN47779_c0_g1_i1	gi|966712455|gb|KTG44693.1|	hypothetical protein cypCar_00033009 [Cyprinus carpio]	100.0	1.9e-119	437.2
TRINITY_DN47741_c0_g1_i1	gi|1020579209|ref|XP_016115274.1|	PREDICTED: phospholipid phosphatase 1-like [Sinocyclocheilus grahami]	88.4	1.0e-13	85.1
TRINITY_DN47792_c0_g1_i1	gi|1043420580|gb|OCA33210.1|	hypothetical protein XENTR_v90013155mg [Xenopus tropicalis]	41.6	1.9e-04	54.7
TRINITY_DN47711_c0_g1_i1	gi|1040665222|ref|XP_017206795.1|	PREDICTED: si:dkey-246f6.1 isoform X10 [Danio rerio]	95.8	1.0e-55	224.9
TRINITY_DN47739_c0_g1_i1	gi|966708847|gb|KTG41085.1|	hypothetical protein cypCar_00001371, partial [Cyprinus carpio]	68.9	4.3e-09	69.3
TRINITY_DN47774_c0_g1_i1	gi|1024947953|ref|XP_016363079.1|	PREDICTED: myoD family inhibitor domain-containing protein-like [Sinocyclocheilus anshuiensis]	95.0	4.5e-14	85.5
TRINITY_DN47791_c0_g1_i1	gi|808858030|gb|KKF10496.1|	RNA-directed DNA polymerase from mobile element jockey [Larimichthys crocea]	47.5	1.6e-05	57.0
TRINITY_DN47764_c0_g1_i1	gi|1025085523|ref|XP_016341263.1|	PREDICTED: RNA-directed DNA polymerase from mobile element jockey-like [Sinocyclocheilus anshuiensis]	46.8	3.4e-13	82.8
TRINITY_DN47795_c0_g1_i1	gi|1025236092|ref|XP_016365121.1|	PREDICTED: nuclear mitotic apparatus protein 1-like isoform X1 [Sinocyclocheilus rhinocerous]	96.4	1.1e-36	161.0
TRINITY_DN47761_c0_g1_i1	gi|966671142|gb|KTG04523.1|	hypothetical protein cypCar_00002230, partial [Cyprinus carpio]	99.2	2.3e-60	240.0
TRINITY_DN75230_c1_g1_i1	gi|1024938934|ref|XP_016333453.1|	PREDICTED: uncharacterized protein LOC107681650 [Sinocyclocheilus anshuiensis]	70.5	3.2e-14	85.9
TRINITY_DN75242_c0_g1_i1	gi|966699879|gb|KTG32120.1|	hypothetical protein cypCar_00007265 [Cyprinus carpio]	100.0	6.7e-10	72.0
TRINITY_DN75247_c0_g1_i1	gi|1020405724|ref|XP_016115051.1|	PREDICTED: engulfment and cell motility protein 3-like [Sinocyclocheilus grahami]	96.3	3.2e-06	59.7
TRINITY_DN75238_c0_g2_i1	gi|1020564179|ref|XP_016112308.1|	PREDICTED: zinc finger protein 721-like [Sinocyclocheilus grahami]	90.4	1.7e-45	190.3
TRINITY_DN75280_c0_g2_i1	gi|1025184447|ref|XP_016403067.1|	PREDICTED: prosaposin-like, partial [Sinocyclocheilus rhinocerous]	100.0	2.5e-09	71.2
TRINITY_DN75274_c0_g2_i1	gi|966636460|gb|KTF71564.1|	hypothetical protein cypCar_00049997, partial [Cyprinus carpio]	85.1	6.6e-40	171.8
TRINITY_DN75216_c0_g1_i1	gi|966707254|gb|KTG39495.1|	hypothetical protein cypCar_00002329 [Cyprinus carpio]	97.0	6.7e-124	452.2
TRINITY_DN75216_c0_g1_i2	gi|966707254|gb|KTG39495.1|	hypothetical protein cypCar_00002329 [Cyprinus carpio]	98.2	4.0e-182	646.0
TRINITY_DN75260_c0_g1_i1	gi|966637725|gb|KTF72829.1|	hypothetical protein cypCar_00048923, partial [Cyprinus carpio]	88.6	3.5e-13	82.8
TRINITY_DN75260_c0_g2_i1	gi|1020564660|ref|XP_016112406.1|	PREDICTED: tripartite motif-containing protein 16-like [Sinocyclocheilus grahami]	90.0	6.4e-06	58.5
TRINITY_DN75260_c0_g3_i1	gi|966640842|gb|KTF75756.1|	hypothetical protein cypCar_00048376, partial [Cyprinus carpio]	84.4	1.6e-05	57.0
TRINITY_DN75260_c0_g4_i1	gi|1020594514|ref|XP_016116828.1|	PREDICTED: tripartite motif-containing protein 16-like [Sinocyclocheilus grahami]	91.3	8.0e-03	48.1
TRINITY_DN75218_c0_g1_i1	gi|1025159506|ref|XP_016355718.1|	PREDICTED: voltage-dependent calcium channel subunit alpha-2/delta-1-like [Sinocyclocheilus anshuiensis]	46.2	5.3e-08	66.6
TRINITY_DN75262_c0_g2_i1	gi|928075804|ref|XP_013887852.1|	PREDICTED: uncharacterized protein LOC106535398, partial [Austrofundulus limnaeus]	82.9	4.0e-09	69.3
TRINITY_DN75204_c0_g1_i1	gi|808884568|gb|KKF31488.1|	Zinc finger MYM-type protein 1 [Larimichthys crocea]	51.2	6.1e-32	145.6
TRINITY_DN75278_c1_g1_i1	gi|1020408966|ref|XP_016123080.1|	PREDICTED: cytoplasmic polyadenylation element-binding protein 4-like isoform X2 [Sinocyclocheilus grahami]	89.7	6.5e-05	56.2
TRINITY_DN75250_c0_g2_i1	gi|966644518|gb|KTF79430.1|	hypothetical protein cypCar_00039785 [Cyprinus carpio]	82.9	3.2e-217	763.1
TRINITY_DN75250_c0_g2_i2	gi|966644518|gb|KTF79430.1|	hypothetical protein cypCar_00039785 [Cyprinus carpio]	80.4	1.5e-139	504.6
TRINITY_DN75299_c0_g1_i1	gi|966647498|gb|KTF82408.1|	hypothetical protein cypCar_00001719 [Cyprinus carpio]	100.0	3.7e-48	199.1
TRINITY_DN75225_c0_g1_i1	gi|966660620|gb|KTF95474.1|	hypothetical protein cypCar_00031388 [Cyprinus carpio]	58.1	3.2e-10	73.9
TRINITY_DN75225_c1_g1_i1	gi|1025182782|ref|XP_016422019.1|	PREDICTED: uncharacterized protein LOC107750954 [Sinocyclocheilus rhinocerous]	57.3	2.9e-15	89.7
TRINITY_DN75225_c1_g2_i1	gi|1025182782|ref|XP_016422019.1|	PREDICTED: uncharacterized protein LOC107750954 [Sinocyclocheilus rhinocerous]	60.9	3.8e-13	83.2
TRINITY_DN75252_c0_g1_i1	gi|966699153|gb|KTG31394.1|	hypothetical protein cypCar_00027421 [Cyprinus carpio]	100.0	1.8e-33	150.2
TRINITY_DN75267_c0_g1_i1	gi|1025225064|ref|XP_016366587.1|	PREDICTED: histidine protein methyltransferase 1 homolog [Sinocyclocheilus rhinocerous]	82.3	1.6e-27	130.6
TRINITY_DN75290_c0_g1_i1	gi|974064895|ref|XP_015229802.1|	PREDICTED: nipped-B-like protein isoform X1 [Cyprinodon variegatus]	81.8	3.4e-05	57.4
TRINITY_DN75273_c0_g1_i1	gi|1025105220|ref|XP_016346620.1|	PREDICTED: atrial natriuretic peptide receptor 1-like [Sinocyclocheilus anshuiensis]	97.2	6.5e-54	218.4
TRINITY_DN75273_c0_g2_i1	gi|1025105220|ref|XP_016346620.1|	PREDICTED: atrial natriuretic peptide receptor 1-like [Sinocyclocheilus anshuiensis]	100.0	1.3e-24	120.9
TRINITY_DN75231_c0_g1_i1	gi|1020592602|ref|XP_016116456.1|	PREDICTED: stonustoxin subunit beta-like [Sinocyclocheilus grahami]	80.0	4.3e-03	48.9
TRINITY_DN75264_c0_g2_i1	gi|1025254504|ref|XP_016370140.1|	PREDICTED: uncharacterized protein LOC107709982, partial [Sinocyclocheilus rhinocerous]	63.0	6.4e-22	112.1
TRINITY_DN75207_c0_g1_i1	gi|1020588422|ref|XP_016115647.1|	PREDICTED: uncharacterized protein LOC107573718, partial [Sinocyclocheilus grahami]	54.1	1.7e-12	80.5
TRINITY_DN75207_c0_g2_i1	gi|1020588422|ref|XP_016115647.1|	PREDICTED: uncharacterized protein LOC107573718, partial [Sinocyclocheilus grahami]	61.2	6.6e-17	95.1
TRINITY_DN75296_c0_g1_i1	gi|966638321|gb|KTF73425.1|	hypothetical protein cypCar_00034943 [Cyprinus carpio]	46.9	1.0e-13	84.7
TRINITY_DN75206_c1_g1_i1	gi|1020501937|ref|XP_016089786.1|	PREDICTED: uncharacterized protein LOC107552425 [Sinocyclocheilus grahami]	72.5	2.0e-11	76.6
TRINITY_DN75206_c2_g1_i1	gi|1020501937|ref|XP_016089786.1|	PREDICTED: uncharacterized protein LOC107552425 [Sinocyclocheilus grahami]	59.3	3.4e-10	72.8
TRINITY_DN70121_c0_g1_i1	gi|1020539300|ref|XP_016107258.1|	PREDICTED: deoxyribonuclease gamma-like [Sinocyclocheilus grahami]	92.9	3.3e-05	56.2
TRINITY_DN70121_c0_g2_i1	gi|1020539300|ref|XP_016107258.1|	PREDICTED: deoxyribonuclease gamma-like [Sinocyclocheilus grahami]	92.9	3.1e-05	56.2
TRINITY_DN70181_c0_g1_i1	gi|1025084124|ref|XP_016340877.1|	PREDICTED: calcium and integrin-binding family member 3-like [Sinocyclocheilus anshuiensis]	98.7	1.3e-81	311.2
TRINITY_DN70101_c0_g1_i1	gi|1020400660|ref|XP_016088966.1|	PREDICTED: uncharacterized protein LOC107551753 [Sinocyclocheilus grahami]	92.9	1.1e-03	51.2
TRINITY_DN70199_c0_g1_i1	gi|966644739|gb|KTF79651.1|	hypothetical protein cypCar_00039691 [Cyprinus carpio]	100.0	2.4e-53	216.5
TRINITY_DN70156_c0_g1_i1	gi|1025098544|ref|XP_016344789.1|	PREDICTED: matrix-remodeling-associated protein 8-like, partial [Sinocyclocheilus anshuiensis]	82.5	3.8e-43	182.6
TRINITY_DN70156_c0_g2_i1	gi|1025098544|ref|XP_016344789.1|	PREDICTED: matrix-remodeling-associated protein 8-like, partial [Sinocyclocheilus anshuiensis]	86.4	2.0e-44	186.8
TRINITY_DN70139_c0_g1_i1	gi|966672318|gb|KTG05699.1|	hypothetical protein cypCar_00034407 [Cyprinus carpio]	100.0	7.7e-19	101.7
TRINITY_DN70158_c0_g1_i1	gi|1025338552|ref|XP_016391482.1|	PREDICTED: serine/threonine-protein kinase pdik1l-B-like [Sinocyclocheilus rhinocerous]	100.0	2.2e-10	73.2
TRINITY_DN70163_c0_g1_i1	gi|1020405714|ref|XP_016114976.1|	PREDICTED: spondin-1-like [Sinocyclocheilus grahami]	89.1	1.6e-43	183.7
TRINITY_DN70135_c0_g1_i1	gi|966656224|gb|KTF91078.1|	hypothetical protein cypCar_00019010 [Cyprinus carpio]	73.8	6.7e-39	168.7
TRINITY_DN70178_c0_g1_i1	gi|808885778|gb|KKF32479.1|	RNA-directed DNA polymerase from mobile element jockey [Larimichthys crocea]	50.0	8.7e-12	78.2
TRINITY_DN70124_c0_g1_i1	gi|1020586928|ref|XP_016121804.1|	PREDICTED: sodium/hydrogen exchanger 8-like [Sinocyclocheilus anshuiensis]	97.6	1.1e-12	80.9
TRINITY_DN70124_c0_g2_i1	gi|1020586928|ref|XP_016121804.1|	PREDICTED: sodium/hydrogen exchanger 8-like [Sinocyclocheilus anshuiensis]	96.0	2.0e-03	50.4
TRINITY_DN70124_c0_g3_i1	gi|545881101|ref|XP_005654306.1|	PREDICTED: sodium/hydrogen exchanger 8-like [Sus scrofa]	100.0	3.9e-04	52.4
TRINITY_DN70186_c0_g1_i1	gi|1037145826|emb|SBT53548.1|	PIR Superfamily Protein [Plasmodium ovale wallikeri]	100.0	1.1e-22	114.4
TRINITY_DN70175_c1_g1_i1	gi|966706121|gb|KTG38362.1|	hypothetical protein cypCar_00027834 [Cyprinus carpio]	80.0	9.8e-04	51.6
TRINITY_DN70129_c0_g1_i1	gi|1025398171|ref|XP_016407167.1|	PREDICTED: cytosolic phospholipase A2 gamma-like isoform X1 [Sinocyclocheilus rhinocerous]	43.5	4.4e-04	52.8
TRINITY_DN70128_c0_g2_i1	gi|1020421961|ref|XP_016130041.1|	PREDICTED: SLAM family member 5-like [Sinocyclocheilus grahami]	81.5	7.0e-20	104.8
TRINITY_DN70116_c0_g1_i1	gi|966658442|gb|KTF93296.1|	hypothetical protein cypCar_00038944, partial [Cyprinus carpio]	100.0	5.5e-54	218.4
TRINITY_DN70140_c0_g1_i1	gi|58430371|dbj|BAD88985.1|	T cell antigen receptor alpha chain VJC region [Cyprinus carpio]	77.1	8.1e-21	107.8
TRINITY_DN70140_c0_g2_i1	gi|58430404|dbj|BAD89000.1|	T cell antigen receptor alpha chain VJC region [Cyprinus carpio]	83.6	1.9e-22	113.2
TRINITY_DN70117_c0_g1_i1	gi|1020528971|ref|XP_016104155.1|	PREDICTED: ran GTPase-activating protein 1 isoform X1 [Sinocyclocheilus grahami]	93.8	1.9e-05	57.0
TRINITY_DN70187_c0_g1_i1	gi|1025387586|ref|XP_016404298.1|	PREDICTED: Na(+)/H(+) exchanger beta-like isoform X1 [Sinocyclocheilus rhinocerous]	99.2	8.2e-61	241.5
TRINITY_DN370_c0_g1_i1	gi|966707673|gb|KTG39913.1|	hypothetical protein cypCar_00028985 [Cyprinus carpio]	59.0	1.6e-14	87.0
TRINITY_DN363_c0_g1_i1	gi|966715012|gb|KTG47250.1|	hypothetical protein cypCar_00039614 [Cyprinus carpio]	98.0	6.5e-48	198.4
TRINITY_DN384_c0_g1_i1	gi|966658357|gb|KTF93211.1|	hypothetical protein cypCar_00040387 [Cyprinus carpio]	67.2	1.8e-11	78.2
TRINITY_DN315_c0_g2_i1	gi|1024966538|ref|XP_016304503.1|	PREDICTED: uncharacterized protein LOC107659915 [Sinocyclocheilus anshuiensis]	30.2	4.0e-03	50.1
TRINITY_DN393_c0_g1_i1	gi|1025254504|ref|XP_016370140.1|	PREDICTED: uncharacterized protein LOC107709982, partial [Sinocyclocheilus rhinocerous]	57.5	4.2e-13	82.8
TRINITY_DN310_c0_g1_i1	gi|966648551|gb|KTF83461.1|	hypothetical protein cypCar_00041470, partial [Cyprinus carpio]	98.1	8.8e-23	115.2
TRINITY_DN313_c0_g1_i1	gi|1024947961|ref|XP_016363084.1|	PREDICTED: rho-related GTP-binding protein RhoA-C-like [Sinocyclocheilus anshuiensis]	94.1	4.3e-09	69.7
TRINITY_DN355_c0_g1_i1	gi|966715110|gb|KTG47348.1|	hypothetical protein cypCar_00021643 [Cyprinus carpio]	79.5	4.8e-08	66.2
TRINITY_DN388_c0_g1_i1	gi|45595712|gb|AAH67149.1|	Alas2 protein, partial [Danio rerio]	94.1	3.1e-10	73.6
TRINITY_DN358_c0_g1_i1	gi|966644043|gb|KTF78955.1|	hypothetical protein cypCar_00014908 [Cyprinus carpio]	98.9	5.0e-49	202.2
TRINITY_DN324_c0_g1_i1	gi|831285220|ref|XP_012673869.1|	PREDICTED: uncharacterized protein LOC105892176 [Clupea harengus]	71.6	1.5e-35	157.9
TRINITY_DN324_c0_g2_i1	gi|974084653|ref|XP_015240280.1|	PREDICTED: uncharacterized protein LOC107091067 [Cyprinodon variegatus]	68.4	1.8e-21	110.2
TRINITY_DN397_c0_g1_i1	gi|966656106|gb|KTF90960.1|	hypothetical protein cypCar_00033073 [Cyprinus carpio]	100.0	3.4e-03	49.7
TRINITY_DN367_c0_g2_i1	gi|966655843|gb|KTF90697.1|	hypothetical protein cypCar_00048711 [Cyprinus carpio]	86.2	2.1e-04	53.9
TRINITY_DN345_c0_g1_i1	gi|1020558972|ref|XP_016111263.1|	PREDICTED: apoptosis facilitator Bcl-2-like protein 14 isoform X1 [Sinocyclocheilus grahami]	76.1	5.8e-11	75.1
TRINITY_DN28623_c0_g1_i1	gi|966649453|gb|KTF84363.1|	hypothetical protein cypCar_00021776 [Cyprinus carpio]	100.0	1.3e-09	71.2
TRINITY_DN28614_c0_g1_i1	gi|34392560|dbj|BAC82609.1|	pol-like protein [Danio rerio]	67.3	6.5e-35	155.2
TRINITY_DN28649_c0_g2_i1	gi|966656831|gb|KTF91685.1|	hypothetical protein cypCar_00012240 [Cyprinus carpio]	88.9	5.4e-39	168.7
TRINITY_DN28606_c0_g1_i1	gi|1020569343|ref|XP_016113335.1|	PREDICTED: uncharacterized protein LOC107571528 [Sinocyclocheilus grahami]	42.2	8.0e-04	51.6
TRINITY_DN28657_c0_g1_i1	gi|227908753|ref|NP_001153136.1|	zwilling A [Danio rerio]	88.5	8.5e-03	48.1
TRINITY_DN28644_c0_g1_i1	gi|966643883|gb|KTF78795.1|	hypothetical protein cypCar_00012289 [Cyprinus carpio]	100.0	5.2e-09	68.6
TRINITY_DN28634_c0_g2_i1	gi|939283473|ref|XP_014266861.1|	PREDICTED: uncharacterized protein LOC106675885 [Maylandia zebra]	79.5	3.3e-12	80.5
TRINITY_DN28612_c0_g1_i1	gi|1020588644|ref|XP_016115691.1|	PREDICTED: sodium-dependent neutral amino acid transporter B(0)AT1-like [Sinocyclocheilus grahami]	63.9	8.7e-05	54.7
TRINITY_DN28612_c0_g2_i1	gi|1020588644|ref|XP_016115691.1|	PREDICTED: sodium-dependent neutral amino acid transporter B(0)AT1-like [Sinocyclocheilus grahami]	61.0	2.6e-05	56.6
TRINITY_DN28621_c0_g1_i1	gi|966659556|gb|KTF94410.1|	hypothetical protein cypCar_00006215 [Cyprinus carpio]	98.2	9.0e-24	118.2
TRINITY_DN28661_c0_g1_i1	gi|1025151706|ref|XP_016416667.1|	PREDICTED: C-X-C motif chemokine 13-like [Sinocyclocheilus rhinocerous]	92.3	8.5e-04	51.6
TRINITY_DN28661_c0_g2_i1	gi|1025151706|ref|XP_016416667.1|	PREDICTED: C-X-C motif chemokine 13-like [Sinocyclocheilus rhinocerous]	92.3	7.8e-04	51.6
TRINITY_DN28622_c0_g1_i1	gi|966647535|gb|KTF82445.1|	hypothetical protein cypCar_00026365 [Cyprinus carpio]	99.2	4.3e-65	255.8
TRINITY_DN28669_c0_g1_i1	gi|1020408849|ref|XP_016123019.1|	PREDICTED: uncharacterized protein LOC107581861 [Sinocyclocheilus grahami]	86.8	8.4e-46	191.4
TRINITY_DN28698_c0_g1_i1	gi|966668015|gb|KTG01396.1|	hypothetical protein cypCar_00037615 [Cyprinus carpio]	100.0	1.1e-03	50.8
TRINITY_DN28617_c0_g1_i1	gi|966660311|gb|KTF95165.1|	hypothetical protein cypCar_00003729 [Cyprinus carpio]	100.0	2.0e-09	71.2
TRINITY_DN28691_c0_g1_i1	gi|1020521690|ref|XP_016100286.1|	PREDICTED: protein GPR108-like [Sinocyclocheilus grahami]	100.0	1.3e-05	57.8
TRINITY_DN28677_c0_g1_i1	gi|966656534|gb|KTF91388.1|	hypothetical protein cypCar_00019275 [Cyprinus carpio]	100.0	3.5e-06	60.8
TRINITY_DN28615_c0_g1_i1	gi|966668227|gb|KTG01608.1|	hypothetical protein cypCar_00040330, partial [Cyprinus carpio]	100.0	1.8e-28	133.7
TRINITY_DN28630_c0_g1_i1	gi|808870469|gb|KKF20307.1|	RNA-directed DNA polymerase from mobile element jockey, partial [Larimichthys crocea]	66.7	1.3e-05	58.5
TRINITY_DN28660_c0_g1_i1	gi|966704687|gb|KTG36928.1|	hypothetical protein cypCar_00008718 [Cyprinus carpio]	100.0	3.6e-45	189.1
TRINITY_DN28651_c0_g1_i1	gi|768931236|ref|XP_011606370.1|	PREDICTED: dnaJ homolog subfamily C member 13 isoform X1 [Takifugu rubripes]	50.0	9.6e-04	51.6
TRINITY_DN63719_c0_g2_i1	gi|966708103|gb|KTG40341.1|	hypothetical protein cypCar_00018560 [Cyprinus carpio]	93.9	3.1e-56	226.5
TRINITY_DN63740_c0_g1_i1	gi|966644451|gb|KTF79363.1|	hypothetical protein cypCar_00041232 [Cyprinus carpio]	97.4	4.5e-13	82.8
TRINITY_DN63742_c0_g1_i1	gi|808869984|gb|KKF19911.1|	Retrotransposable element Tf2 protein type 1 [Larimichthys crocea]	53.0	1.7e-42	183.0
TRINITY_DN63795_c0_g2_i1	gi|908537096|ref|XP_013130380.1|	PREDICTED: uncharacterized protein LOC102079738 [Oreochromis niloticus]	50.7	2.5e-14	87.8
TRINITY_DN63755_c0_g1_i1	gi|1024968315|ref|XP_016305456.1|	PREDICTED: receptor tyrosine-protein kinase erbB-4-like [Sinocyclocheilus anshuiensis]	98.3	6.9e-25	122.5
TRINITY_DN63771_c0_g1_i1	gi|1025352098|ref|XP_016395141.1|	PREDICTED: ubiquitin thioesterase zranb1-B-like [Sinocyclocheilus rhinocerous]	94.7	1.7e-22	113.6
TRINITY_DN63770_c0_g1_i1	gi|966709960|gb|KTG42198.1|	hypothetical protein cypCar_00026220, partial [Cyprinus carpio]	75.0	2.6e-23	116.3
TRINITY_DN63753_c0_g1_i1	gi|1020579007|ref|XP_016115237.1|	PREDICTED: acylamino-acid-releasing enzyme [Sinocyclocheilus grahami]	93.9	6.9e-18	98.6
TRINITY_DN63754_c0_g1_i1	gi|966702364|gb|KTG34605.1|	hypothetical protein cypCar_00019135 [Cyprinus carpio]	54.1	7.8e-14	84.7
TRINITY_DN63766_c0_g2_i1	gi|966713930|gb|KTG46168.1|	hypothetical protein cypCar_00010317 [Cyprinus carpio]	63.6	1.7e-04	53.9
TRINITY_DN63761_c0_g1_i1	gi|966636848|gb|KTF71952.1|	hypothetical protein cypCar_00044165 [Cyprinus carpio]	100.0	1.6e-05	57.4
TRINITY_DN78611_c0_g1_i1	gi|966644017|gb|KTF78929.1|	hypothetical protein cypCar_00033522 [Cyprinus carpio]	86.8	1.6e-09	70.5
TRINITY_DN78650_c0_g1_i1	gi|1020550987|ref|XP_016109664.1|	PREDICTED: interleukin-6 receptor subunit beta-like [Sinocyclocheilus grahami]	100.0	5.0e-05	55.5
TRINITY_DN78635_c0_g1_i1	gi|966669255|gb|KTG02636.1|	hypothetical protein cypCar_00026604 [Cyprinus carpio]	100.0	5.6e-06	59.7
TRINITY_DN78635_c0_g1_i2	gi|966669255|gb|KTG02636.1|	hypothetical protein cypCar_00026604 [Cyprinus carpio]	100.0	5.4e-06	59.7
TRINITY_DN78604_c1_g1_i1	gi|966699657|gb|KTG31898.1|	hypothetical protein cypCar_00034950 [Cyprinus carpio]	100.0	5.8e-36	158.3
TRINITY_DN78619_c0_g1_i1	gi|909838364|gb|AKU20094.1|	zona pellucida glycoprotein 3 [Schizothorax prenanti]	84.5	5.0e-25	122.5
TRINITY_DN78619_c0_g2_i1	gi|909838364|gb|AKU20094.1|	zona pellucida glycoprotein 3 [Schizothorax prenanti]	79.4	3.1e-20	106.7
TRINITY_DN78625_c0_g1_i1	gi|165972361|ref|NP_001107055.1|	Zgc:172266 protein [Danio rerio]	61.0	9.6e-21	107.8
TRINITY_DN78625_c0_g2_i1	gi|1025234482|ref|XP_016364687.1|	PREDICTED: tripartite motif-containing protein 35-like isoform X1 [Sinocyclocheilus rhinocerous]	70.6	8.6e-39	168.3
TRINITY_DN78664_c0_g4_i1	gi|1020564273|ref|XP_016112328.1|	PREDICTED: zinc finger protein 501-like isoform X1 [Sinocyclocheilus grahami]	92.9	1.1e-40	174.1
TRINITY_DN78686_c0_g1_i1	gi|966650347|gb|KTF85257.1|	hypothetical protein cypCar_00022668 [Cyprinus carpio]	66.7	1.4e-07	63.9
TRINITY_DN78620_c0_g1_i1	gi|966669787|gb|KTG03168.1|	hypothetical protein cypCar_00000446 [Cyprinus carpio]	100.0	2.4e-04	53.1
TRINITY_DN78614_c0_g1_i1	gi|1020478683|ref|XP_016144719.1|	PREDICTED: T-complex protein 1 subunit gamma-like [Sinocyclocheilus grahami]	100.0	3.3e-04	53.1
TRINITY_DN78694_c0_g2_i1	gi|966641232|gb|KTF76146.1|	hypothetical protein cypCar_00041178, partial [Cyprinus carpio]	78.4	6.6e-28	131.7
TRINITY_DN78690_c0_g1_i1	gi|966654218|gb|KTF89072.1|	hypothetical protein cypCar_00044801 [Cyprinus carpio]	88.0	7.3e-03	48.1
TRINITY_DN78624_c0_g1_i1	gi|1020495320|ref|XP_016086248.1|	PREDICTED: uncharacterized protein LOC107549613 [Sinocyclocheilus grahami]	98.5	1.5e-26	127.9
TRINITY_DN78651_c0_g2_i1	gi|1024951851|ref|XP_016296669.1|	PREDICTED: acyl-coenzyme A thioesterase 9, mitochondrial-like isoform X2 [Sinocyclocheilus anshuiensis]	98.6	1.7e-79	303.9
TRINITY_DN78652_c0_g1_i1	gi|966715268|gb|KTG47506.1|	hypothetical protein cypCar_00005838 [Cyprinus carpio]	100.0	6.4e-31	141.4
TRINITY_DN78612_c0_g1_i1	gi|1025327414|ref|XP_016388453.1|	PREDICTED: uncharacterized protein LOC107724161 [Sinocyclocheilus rhinocerous]	85.0	6.7e-10	72.4
TRINITY_DN78643_c0_g1_i1	gi|966709472|gb|KTG41710.1|	hypothetical protein cypCar_00024392 [Cyprinus carpio]	100.0	4.3e-15	89.4
TRINITY_DN78610_c0_g2_i1	gi|1020483377|ref|XP_016147231.1|	PREDICTED: epigen-like isoform X2 [Sinocyclocheilus grahami]	89.7	7.6e-06	58.5
TRINITY_DN78681_c0_g1_i1	gi|528478212|ref|XP_003198611.2|	PREDICTED: myosin regulatory light chain 2, ventricular/cardiac muscle isoform [Danio rerio]	100.0	5.8e-46	191.8
TRINITY_DN78662_c0_g2_i1	gi|966699151|gb|KTG31392.1|	hypothetical protein cypCar_00027424, partial [Cyprinus carpio]	100.0	5.3e-13	83.2
TRINITY_DN78647_c0_g1_i1	gi|966646106|gb|KTF81018.1|	hypothetical protein cypCar_00033022 [Cyprinus carpio]	97.4	2.8e-58	233.0
TRINITY_DN78692_c0_g1_i1	gi|966709902|gb|KTG42140.1|	hypothetical protein cypCar_00037581 [Cyprinus carpio]	100.0	2.9e-06	59.7
TRINITY_DN78675_c0_g1_i1	gi|966646653|gb|KTF81563.1|	hypothetical protein cypCar_00033229, partial [Cyprinus carpio]	62.5	4.5e-07	63.5
TRINITY_DN78666_c0_g2_i1	gi|966659123|gb|KTF93977.1|	hypothetical protein cypCar_00019405 [Cyprinus carpio]	96.3	3.5e-06	59.7
TRINITY_DN78615_c0_g1_i1	gi|966668504|gb|KTG01885.1|	hypothetical protein cypCar_00035024 [Cyprinus carpio]	96.1	1.3e-61	244.2
TRINITY_DN78615_c0_g2_i1	gi|1025409979|ref|XP_016410341.1|	PREDICTED: interferon-induced very large GTPase 1-like [Sinocyclocheilus rhinocerous]	85.0	3.6e-44	186.0
TRINITY_DN78631_c0_g1_i1	gi|808876150|gb|KKF24811.1|	RPE-spondin [Larimichthys crocea]	100.0	3.1e-03	49.7
TRINITY_DN78631_c0_g2_i1	gi|1035282545|ref|XP_016898499.1|	PREDICTED: somatomedin-B and thrombospondin type-1 domain-containing protein-like isoform X1 [Cynoglossus semilaevis]	100.0	4.3e-04	52.8
TRINITY_DN78655_c0_g1_i1	gi|966660476|gb|KTF95330.1|	hypothetical protein cypCar_00006280 [Cyprinus carpio]	93.3	2.9e-05	57.4
TRINITY_DN78679_c1_g1_i1	gi|1020594398|ref|XP_016116805.1|	PREDICTED: uncharacterized protein LOC107574898 [Sinocyclocheilus grahami]	63.8	1.7e-11	77.8
TRINITY_DN78679_c1_g2_i1	gi|1020594398|ref|XP_016116805.1|	PREDICTED: uncharacterized protein LOC107574898 [Sinocyclocheilus grahami]	63.8	1.6e-11	77.8
TRINITY_DN78679_c1_g3_i1	gi|966702503|gb|KTG34744.1|	hypothetical protein cypCar_00024919, partial [Cyprinus carpio]	60.4	1.2e-06	61.2
TRINITY_DN62276_c0_g1_i1	gi|966646803|gb|KTF81713.1|	hypothetical protein cypCar_00009908 [Cyprinus carpio]	75.9	1.1e-12	81.3
TRINITY_DN62276_c0_g2_i1	gi|966646803|gb|KTF81713.1|	hypothetical protein cypCar_00009908 [Cyprinus carpio]	79.4	2.5e-18	99.8
TRINITY_DN62296_c0_g1_i1	gi|966670135|gb|KTG03516.1|	hypothetical protein cypCar_00013422, partial [Cyprinus carpio]	93.4	7.9e-124	451.8
TRINITY_DN62252_c0_g1_i1	gi|669170871|ref|XP_008620784.1|	hypothetical protein SDRG_16357 [Saprolegnia diclina VS20]	65.5	4.6e-44	186.8
TRINITY_DN62270_c0_g1_i1	gi|929307220|ref|XP_014031185.1|	PREDICTED: uncharacterized protein LOC106587367 isoform X1 [Salmo salar]	45.1	1.3e-29	138.3
TRINITY_DN62269_c0_g1_i1	gi|1020569377|ref|XP_016113342.1|	PREDICTED: uncharacterized protein LOC107571536 [Sinocyclocheilus grahami]	97.4	1.1e-13	84.3
TRINITY_DN62244_c0_g1_i1	gi|1020596775|ref|XP_016117257.1|	PREDICTED: protein NLRC5-like, partial [Sinocyclocheilus grahami]	77.4	2.0e-04	53.9
TRINITY_DN62202_c0_g1_i1	gi|1025350845|ref|XP_016394802.1|	PREDICTED: upstream stimulatory factor 2 [Sinocyclocheilus rhinocerous]	66.0	3.7e-07	63.2
TRINITY_DN62271_c0_g1_i1	gi|1042324168|ref|XP_017309743.1|	PREDICTED: actin-related protein 2/3 complex subunit 1B-like [Ictalurus punctatus]	100.0	9.0e-03	48.5
TRINITY_DN62265_c0_g1_i1	gi|1025087397|ref|XP_016341762.1|	PREDICTED: tyrosine 3-monooxygenase-like [Sinocyclocheilus anshuiensis]	56.2	1.4e-04	53.9
TRINITY_DN45263_c0_g1_i1	gi|966706814|gb|KTG39055.1|	hypothetical protein cypCar_00006234 [Cyprinus carpio]	80.6	3.2e-08	66.2
TRINITY_DN45249_c0_g1_i1	gi|1020508720|ref|XP_016093397.1|	PREDICTED: basal cell adhesion molecule-like [Sinocyclocheilus grahami]	86.2	6.1e-06	58.5
TRINITY_DN45235_c0_g1_i1	gi|542261233|ref|XP_005465592.1|	PREDICTED: uncharacterized protein LOC102079324 [Oreochromis niloticus]	52.9	1.1e-14	87.4
TRINITY_DN45256_c0_g1_i1	gi|966650420|gb|KTF85330.1|	hypothetical protein cypCar_00014777 [Cyprinus carpio]	95.7	9.3e-05	55.5
TRINITY_DN45292_c0_g1_i1	gi|966643552|gb|KTF78464.1|	hypothetical protein cypCar_00041614 [Cyprinus carpio]	100.0	7.8e-15	88.6
TRINITY_DN45241_c0_g1_i1	gi|736236698|ref|XP_010783826.1|	PREDICTED: uncharacterized protein LOC104957847 isoform X2 [Notothenia coriiceps]	32.8	1.3e-10	74.7
TRINITY_DN45207_c0_g1_i1	gi|966669741|gb|KTG03122.1|	hypothetical protein cypCar_00032458 [Cyprinus carpio]	85.6	2.1e-41	176.8
TRINITY_DN45270_c0_g1_i1	gi|966644221|gb|KTF79133.1|	hypothetical protein cypCar_00033281 [Cyprinus carpio]	99.3	3.8e-70	272.7
TRINITY_DN45266_c0_g1_i1	gi|966640353|gb|KTF75267.1|	hypothetical protein cypCar_00031065, partial [Cyprinus carpio]	100.0	1.4e-04	54.3
TRINITY_DN45222_c0_g1_i1	gi|928082739|ref|XP_013856237.1|	PREDICTED: uncharacterized protein LOC106512091, partial [Austrofundulus limnaeus]	57.5	1.0e-13	84.3
TRINITY_DN45280_c0_g1_i1	gi|734563360|gb|KHN89100.1|	26S protease regulatory subunit 4 [Toxocara canis]	42.5	1.2e-07	64.7
TRINITY_DN45254_c0_g1_i1	gi|1025156197|ref|XP_016355128.1|	PREDICTED: uncharacterized protein LOC107698592 [Sinocyclocheilus anshuiensis]	49.5	3.1e-16	93.2
TRINITY_DN45212_c0_g1_i1	gi|966654281|gb|KTF89135.1|	hypothetical protein cypCar_00003442, partial [Cyprinus carpio]	100.0	1.2e-19	104.8
TRINITY_DN45218_c0_g1_i1	gi|966703179|gb|KTG35420.1|	hypothetical protein cypCar_00028391, partial [Cyprinus carpio]	98.9	1.6e-42	180.3
TRINITY_DN45218_c0_g1_i2	gi|966703179|gb|KTG35420.1|	hypothetical protein cypCar_00028391, partial [Cyprinus carpio]	98.6	4.3e-32	145.6
TRINITY_DN45261_c0_g1_i1	gi|966669913|gb|KTG03294.1|	hypothetical protein cypCar_00010190, partial [Cyprinus carpio]	91.2	1.1e-47	197.6
TRINITY_DN45248_c0_g1_i1	gi|1025245686|ref|XP_016367748.1|	PREDICTED: retinoic acid receptor RXR-beta-A-like [Sinocyclocheilus rhinocerous]	97.2	4.9e-12	79.0
TRINITY_DN45251_c0_g1_i1	gi|966714879|gb|KTG47117.1|	hypothetical protein cypCar_00040049, partial [Cyprinus carpio]	78.9	1.7e-06	61.2
TRINITY_DN6829_c0_g2_i1	gi|966652687|gb|KTF87589.1|	hypothetical protein cypCar_00043890 [Cyprinus carpio]	100.0	1.5e-03	50.8
TRINITY_DN6879_c0_g1_i1	gi|966670417|gb|KTG03798.1|	hypothetical protein cypCar_00028434 [Cyprinus carpio]	82.0	3.3e-38	166.4
TRINITY_DN6879_c0_g3_i1	gi|966670417|gb|KTG03798.1|	hypothetical protein cypCar_00028434 [Cyprinus carpio]	83.0	1.5e-38	167.5
TRINITY_DN6858_c0_g2_i1	gi|966662728|gb|KTF97041.1|	hypothetical protein cypCar_00024694 [Cyprinus carpio]	100.0	7.6e-36	157.9
TRINITY_DN6827_c0_g1_i1	gi|966636267|gb|KTF71375.1|	hypothetical protein cypCar_00045576, partial [Cyprinus carpio]	100.0	2.3e-03	50.4
TRINITY_DN6838_c0_g1_i1	gi|12666718|emb|CAC28060.1|	putative transposase [Pleuronectes platessa]	41.0	1.3e-08	67.8
TRINITY_DN6887_c0_g2_i1	gi|966644683|gb|KTF79595.1|	hypothetical protein cypCar_00014607 [Cyprinus carpio]	100.0	2.5e-56	226.5
TRINITY_DN6804_c0_g1_i1	gi|966645503|gb|KTF80415.1|	hypothetical protein cypCar_00027214 [Cyprinus carpio]	100.0	1.7e-03	50.8
TRINITY_DN6825_c0_g1_i1	gi|1020527006|ref|XP_016103114.1|	PREDICTED: ADP-ribosylation factor-binding protein GGA1-like [Sinocyclocheilus grahami]	93.3	2.2e-06	60.1
TRINITY_DN6825_c0_g2_i1	gi|1020527006|ref|XP_016103114.1|	PREDICTED: ADP-ribosylation factor-binding protein GGA1-like [Sinocyclocheilus grahami]	93.3	3.4e-06	60.1
TRINITY_DN6847_c0_g2_i1	gi|966703930|gb|KTG36171.1|	hypothetical protein cypCar_00011804 [Cyprinus carpio]	100.0	7.2e-06	59.7
TRINITY_DN6861_c0_g1_i1	gi|1024959688|ref|XP_016300836.1|	PREDICTED: V-set domain-containing T-cell activation inhibitor 1-like [Sinocyclocheilus anshuiensis]	84.6	6.0e-03	48.9
TRINITY_DN6898_c0_g1_i1	gi|1025272068|ref|XP_016374863.1|	PREDICTED: LOW QUALITY PROTEIN: protein NLRC5-like [Sinocyclocheilus rhinocerous]	67.5	2.8e-34	153.3
TRINITY_DN6816_c0_g1_i1	gi|966654235|gb|KTF89089.1|	hypothetical protein cypCar_00016475 [Cyprinus carpio]	100.0	1.2e-20	107.8
TRINITY_DN6812_c0_g1_i1	gi|966697586|gb|KTG29915.1|	hypothetical protein cypCar_00006836 [Cyprinus carpio]	100.0	2.1e-05	57.8
TRINITY_DN6843_c0_g1_i1	gi|1020463726|ref|XP_016136733.1|	PREDICTED: rhamnose-binding lectin-like [Sinocyclocheilus grahami]	100.0	7.0e-07	62.0
TRINITY_DN6863_c0_g1_i1	gi|966641072|gb|KTF75986.1|	hypothetical protein cypCar_00021617, partial [Cyprinus carpio]	100.0	4.9e-54	218.8
TRINITY_DN6828_c0_g1_i1	gi|831288584|ref|XP_012675698.1|	PREDICTED: uncharacterized protein LOC105893785 [Clupea harengus]	65.8	6.4e-39	168.7
TRINITY_DN51684_c0_g1_i1	gi|1024995403|ref|XP_016317289.1|	PREDICTED: chromobox protein homolog 7-like [Sinocyclocheilus anshuiensis]	81.5	2.9e-16	93.6
TRINITY_DN51651_c0_g1_i1	gi|961984231|ref|XP_014871971.1|	PREDICTED: dedicator of cytokinesis protein 10 isoform X9 [Poecilia latipinna]	81.8	9.9e-06	58.5
TRINITY_DN51651_c0_g2_i1	gi|961984231|ref|XP_014871971.1|	PREDICTED: dedicator of cytokinesis protein 10 isoform X9 [Poecilia latipinna]	81.8	9.0e-06	58.5
TRINITY_DN51646_c0_g1_i1	gi|966645868|gb|KTF80780.1|	hypothetical protein cypCar_00032345 [Cyprinus carpio]	100.0	1.9e-07	63.9
TRINITY_DN51617_c0_g1_i1	gi|82185924|sp|Q6NYG6.1|TDRD3_DANRE	Zgc:77174 [Danio rerio]	100.0	3.7e-12	79.3
TRINITY_DN51675_c0_g1_i1	gi|1020466395|ref|XP_016138150.1|	PREDICTED: transmembrane and immunoglobulin domain-containing protein 1-like [Sinocyclocheilus grahami]	87.2	1.6e-13	83.6
TRINITY_DN51618_c0_g1_i1	gi|88900463|ref|NP_001034720.1|	follistatin 2 [Danio rerio]	95.7	1.6e-04	54.3
TRINITY_DN51690_c0_g1_i1	gi|966702239|gb|KTG34480.1|	hypothetical protein cypCar_00007645 [Cyprinus carpio]	100.0	8.5e-04	51.6
TRINITY_DN51621_c0_g1_i1	gi|1020560838|ref|XP_016111631.1|	PREDICTED: contactin-associated protein-like 5 [Sinocyclocheilus grahami]	97.9	5.6e-49	201.8
TRINITY_DN51632_c0_g1_i1	gi|18859207|ref|NP_571352.1|	transcription factor PAX3 [Danio rerio]	98.8	4.8e-40	172.2
TRINITY_DN51652_c0_g2_i1	gi|697818978|ref|XP_009644327.1|	PREDICTED: serine--tRNA ligase, cytoplasmic-like [Egretta garzetta]	100.0	8.7e-07	61.6
TRINITY_DN51631_c0_g1_i1	gi|1020398803|ref|XP_016146909.1|	PREDICTED: tumor necrosis factor receptor superfamily member 5-like [Sinocyclocheilus grahami]	83.3	2.4e-07	63.9
TRINITY_DN51601_c0_g1_i1	gi|966646292|gb|KTF81204.1|	hypothetical protein cypCar_00003019 [Cyprinus carpio]	98.9	1.3e-45	190.7
TRINITY_DN51627_c0_g1_i1	gi|966714719|gb|KTG46957.1|	hypothetical protein cypCar_00001357 [Cyprinus carpio]	100.0	5.2e-07	62.8
TRINITY_DN35112_c0_g1_i1	gi|6225889|sp|Q98864.1|PTC1_DANRE	patched protein [Danio rerio]	100.0	6.8e-37	162.5
TRINITY_DN35113_c0_g1_i1	gi|966708344|gb|KTG40582.1|	hypothetical protein cypCar_00015895 [Cyprinus carpio]	98.8	1.3e-44	187.2
TRINITY_DN35177_c0_g1_i1	gi|1025298967|ref|XP_016380715.1|	PREDICTED: E3 ubiquitin-protein ligase RNF12-B-like [Sinocyclocheilus rhinocerous]	50.5	8.8e-11	75.9
TRINITY_DN35177_c1_g1_i1	gi|966638774|gb|KTF73878.1|	hypothetical protein cypCar_00035171 [Cyprinus carpio]	72.9	5.0e-20	105.5
TRINITY_DN35182_c0_g1_i1	gi|966651787|gb|KTF86689.1|	hypothetical protein cypCar_00047211 [Cyprinus carpio]	47.2	8.9e-03	48.5
TRINITY_DN35172_c0_g1_i1	gi|966701371|gb|KTG33612.1|	hypothetical protein cypCar_00012812 [Cyprinus carpio]	90.0	1.4e-05	57.4
TRINITY_DN35138_c0_g1_i1	gi|1025411779|ref|XP_016410824.1|	PREDICTED: protocadherin beta-16-like [Sinocyclocheilus rhinocerous]	97.5	4.4e-59	235.7
TRINITY_DN35191_c0_g1_i1	gi|962014117|ref|XP_014832057.1|	PREDICTED: TGF-beta receptor type-1-like [Poecilia latipinna]	96.8	6.3e-08	65.9
TRINITY_DN35168_c0_g1_i1	gi|1040660415|ref|XP_017214119.1|	PREDICTED: uncharacterized protein si:dkey-264b2.3 [Danio rerio]	42.1	1.4e-05	57.4
TRINITY_DN35104_c0_g1_i1	gi|1025097428|ref|XP_016344499.1|	PREDICTED: protein HEG homolog 1-like [Sinocyclocheilus anshuiensis]	67.6	1.3e-03	51.2
TRINITY_DN35159_c0_g1_i1	gi|966655765|gb|KTF90619.1|	hypothetical protein cypCar_00009974 [Cyprinus carpio]	100.0	2.9e-54	219.5
TRINITY_DN35134_c0_g1_i1	gi|1024924808|ref|XP_016349464.1|	PREDICTED: uncharacterized protein LOC107694309 [Sinocyclocheilus anshuiensis]	73.8	1.8e-07	64.3
TRINITY_DN35178_c0_g1_i1	gi|966710537|gb|KTG42775.1|	hypothetical protein cypCar_00005612 [Cyprinus carpio]	88.5	3.6e-03	49.3
TRINITY_DN35114_c0_g1_i1	gi|1043400422|gb|OCA14401.1|	hypothetical protein XENTR_v90026852mg [Xenopus tropicalis]	50.6	9.8e-16	91.7
TRINITY_DN35185_c0_g1_i1	gi|928069188|ref|XP_013884308.1|	PREDICTED: uncharacterized protein LOC106532736, partial [Austrofundulus limnaeus]	66.7	1.2e-37	164.5
TRINITY_DN35144_c0_g1_i1	gi|966671952|gb|KTG05333.1|	hypothetical protein cypCar_00017342 [Cyprinus carpio]	100.0	5.1e-06	60.1
TRINITY_DN35171_c0_g1_i1	gi|972958831|ref|XP_015196993.1|	PREDICTED: membrane-bound transcription factor site-2 protease isoform X2 [Lepisosteus oculatus]	48.6	3.4e-07	62.8
TRINITY_DN70039_c0_g1_i1	gi|966703383|gb|KTG35624.1|	hypothetical protein cypCar_00021943 [Cyprinus carpio]	83.7	3.5e-31	142.9
TRINITY_DN70039_c0_g2_i1	gi|966703383|gb|KTG35624.1|	hypothetical protein cypCar_00021943 [Cyprinus carpio]	100.0	1.9e-18	100.9
TRINITY_DN70080_c0_g1_i1	gi|1024941189|ref|XP_016359719.1|	PREDICTED: claudin-15-like [Sinocyclocheilus anshuiensis]	94.0	7.3e-44	185.7
TRINITY_DN70051_c0_g2_i1	gi|449270160|gb|EMC80872.1|	hypothetical protein A306_11389, partial [Columba livia]	44.1	1.0e-13	85.1
TRINITY_DN70040_c0_g2_i1	gi|1024985755|ref|XP_016314649.1|	PREDICTED: uncharacterized protein LOC107667490 [Sinocyclocheilus anshuiensis]	53.8	1.1e-04	55.1
TRINITY_DN70040_c1_g1_i1	gi|966669032|gb|KTG02413.1|	hypothetical protein cypCar_00014208 [Cyprinus carpio]	76.3	1.6e-16	93.6
TRINITY_DN70048_c0_g1_i1	gi|1025179422|ref|XP_016421108.1|	PREDICTED: LOW QUALITY PROTEIN: A disintegrin and metalloproteinase with thrombospondin motifs 12-like [Sinocyclocheilus rhinocerous]	62.5	7.5e-09	68.9
TRINITY_DN70004_c0_g2_i1	gi|966702278|gb|KTG34519.1|	hypothetical protein cypCar_00046158, partial [Cyprinus carpio]	99.0	1.2e-52	214.2
TRINITY_DN70026_c0_g1_i1	gi|966704842|gb|KTG37083.1|	hypothetical protein cypCar_00023937 [Cyprinus carpio]	89.3	2.9e-05	57.0
TRINITY_DN70054_c0_g1_i1	gi|966637593|gb|KTF72697.1|	hypothetical protein cypCar_00035817 [Cyprinus carpio]	100.0	8.7e-08	65.5
TRINITY_DN70056_c0_g1_i1	gi|565311729|gb|ETE64508.1|	Derlin-2, partial [Ophiophagus hannah]	57.7	9.0e-13	81.3
TRINITY_DN70031_c0_g1_i1	gi|1020399651|ref|XP_016151350.1|	PREDICTED: nudix hydrolase 20, chloroplastic-like [Sinocyclocheilus grahami]	100.0	1.6e-13	84.0
TRINITY_DN70017_c0_g1_i1	gi|970729137|ref|XP_015099824.1|	PREDICTED: spore coat protein SP85, partial [Vicugna pacos]	47.0	8.4e-11	75.5
TRINITY_DN70007_c0_g1_i1	gi|966709980|gb|KTG42218.1|	hypothetical protein cypCar_00019690 [Cyprinus carpio]	100.0	1.1e-31	144.1
TRINITY_DN70000_c0_g1_i1	gi|1025101394|ref|XP_016345581.1|	PREDICTED: cytosolic 10-formyltetrahydrofolate dehydrogenase-like [Sinocyclocheilus anshuiensis]	100.0	3.7e-05	55.8
TRINITY_DN70013_c0_g2_i1	gi|966643445|gb|KTF78357.1|	hypothetical protein cypCar_00035347 [Cyprinus carpio]	95.8	6.8e-75	288.5
TRINITY_DN70013_c1_g1_i1	gi|966700942|gb|KTG33183.1|	hypothetical protein cypCar_00009018 [Cyprinus carpio]	100.0	6.0e-35	154.8
TRINITY_DN70077_c0_g1_i1	gi|930744436|ref|XP_014191383.1|	PREDICTED: transcriptional enhancer factor TEF-1 isoform X10 [Haplochromis burtoni]	93.3	1.3e-05	57.8
TRINITY_DN70006_c0_g1_i1	gi|1020595116|ref|XP_016116934.1|	PREDICTED: uncharacterized protein LOC107575040 [Sinocyclocheilus grahami]	81.8	1.7e-12	82.0
TRINITY_DN70079_c0_g1_i1	gi|966652128|gb|KTF87030.1|	hypothetical protein cypCar_00034586 [Cyprinus carpio]	100.0	6.9e-32	144.8
TRINITY_DN70061_c0_g2_i1	gi|960881742|ref|WP_058353232.1|	hypothetical protein ASU35_12480 [Acetivibrio ethanolgignens]	40.0	6.1e-05	56.2
TRINITY_DN14234_c0_g1_i1	gi|642109183|emb|CDQ72047.1|	unnamed protein product [Oncorhynchus mykiss]	57.6	1.4e-07	63.9
TRINITY_DN14218_c0_g1_i1	gi|966644036|gb|KTF78948.1|	hypothetical protein cypCar_00024148 [Cyprinus carpio]	100.0	2.9e-19	103.6
TRINITY_DN14279_c0_g1_i1	gi|1024996781|ref|XP_016317750.1|	PREDICTED: lipoamide acyltransferase component of branched-chain alpha-keto acid dehydrogenase complex, mitochondrial-like [Sinocyclocheilus anshuiensis]	91.2	1.7e-07	65.1
TRINITY_DN14264_c0_g1_i1	gi|1025075036|ref|XP_016338370.1|	PREDICTED: macrophage mannose receptor 1-like isoform X2 [Sinocyclocheilus anshuiensis]	88.6	1.9e-63	250.4
TRINITY_DN14213_c0_g1_i1	gi|1025218917|ref|XP_016430843.1|	PREDICTED: LOW QUALITY PROTEIN: phosphorylase b kinase regulatory subunit beta-like [Sinocyclocheilus rhinocerous]	97.4	6.8e-37	161.4
TRINITY_DN14206_c0_g1_i1	gi|58430390|dbj|BAD88993.1|	T cell antigen receptor alpha chain VJC region [Cyprinus carpio]	90.6	7.3e-07	61.6
TRINITY_DN14224_c0_g1_i1	gi|966650569|gb|KTF85471.1|	hypothetical protein cypCar_00039146, partial [Cyprinus carpio]	82.8	2.3e-03	51.2
TRINITY_DN14295_c0_g1_i1	gi|1020418399|ref|XP_016128153.1|	PREDICTED: coiled-coil domain-containing protein 92-like [Sinocyclocheilus grahami]	54.4	1.4e-07	65.5
TRINITY_DN14276_c0_g1_i1	gi|808869984|gb|KKF19911.1|	Retrotransposable element Tf2 protein type 1 [Larimichthys crocea]	80.0	1.1e-45	191.0
TRINITY_DN14246_c0_g1_i1	gi|966706792|gb|KTG39033.1|	hypothetical protein cypCar_00039582 [Cyprinus carpio]	45.3	6.3e-04	52.8
TRINITY_DN14241_c0_g1_i1	gi|966711857|gb|KTG44095.1|	hypothetical protein cypCar_00048670, partial [Cyprinus carpio]	44.4	3.5e-26	126.7
TRINITY_DN14241_c0_g2_i1	gi|1040680796|ref|XP_017209385.1|	PREDICTED: NEDD4-like E3 ubiquitin-protein ligase WWP1 [Danio rerio]	67.5	1.2e-06	61.2
TRINITY_DN14252_c0_g1_i1	gi|765142810|ref|XP_011482534.1|	PREDICTED: uncharacterized protein LOC101169137 isoform X1 [Oryzias latipes]	43.8	6.5e-04	52.4
TRINITY_DN14298_c0_g1_i1	gi|33604076|gb|AAH56311.1|	Structure specific recognition protein 1a [Danio rerio]	67.1	6.5e-17	95.9
TRINITY_DN14298_c0_g2_i1	gi|33604076|gb|AAH56311.1|	Structure specific recognition protein 1a [Danio rerio]	67.1	5.9e-17	95.9
TRINITY_DN8911_c0_g1_i1	gi|1020415119|ref|XP_016126386.1|	PREDICTED: ankyrin repeat and MYND domain-containing protein 2-like [Sinocyclocheilus grahami]	94.8	3.8e-23	115.9
TRINITY_DN8988_c0_g1_i1	gi|1025153622|ref|XP_016417015.1|	PREDICTED: platelet-derived growth factor receptor beta-like [Sinocyclocheilus rhinocerous]	88.6	4.5e-09	68.9
TRINITY_DN8924_c0_g1_i1	gi|966711908|gb|KTG44146.1|	hypothetical protein cypCar_00011296, partial [Cyprinus carpio]	100.0	3.1e-40	172.6
TRINITY_DN8921_c0_g1_i1	gi|1040663360|ref|XP_017214673.1|	PREDICTED: uncharacterized protein LOC103908780 isoform X2 [Danio rerio]	69.0	3.4e-32	146.4
TRINITY_DN8921_c0_g1_i2	gi|1040663360|ref|XP_017214673.1|	PREDICTED: uncharacterized protein LOC103908780 isoform X2 [Danio rerio]	69.1	5.0e-42	179.1
TRINITY_DN8990_c0_g1_i1	gi|1020558436|ref|XP_016111161.1|	PREDICTED: gastrula zinc finger protein XlCGF8.2DB-like [Sinocyclocheilus grahami]	82.9	3.0e-44	186.4
TRINITY_DN8991_c0_g1_i1	gi|966713991|gb|KTG46229.1|	hypothetical protein cypCar_00014344 [Cyprinus carpio]	97.0	8.9e-10	71.6
TRINITY_DN8991_c0_g2_i1	gi|1044396717|ref|XP_017403270.1|	PREDICTED: ubiquitin-like-conjugating enzyme ATG3 isoform X2 [Cebus capucinus imitator]	96.6	1.3e-07	64.3
TRINITY_DN8916_c0_g1_i1	gi|1025409979|ref|XP_016410341.1|	PREDICTED: interferon-induced very large GTPase 1-like [Sinocyclocheilus rhinocerous]	78.5	1.6e-32	147.1
TRINITY_DN8982_c0_g1_i1	gi|583970277|ref|XP_006780578.1|	PREDICTED: gypsy retrotransposon integrase-like protein 1-like [Neolamprologus brichardi]	53.9	1.4e-16	94.0
TRINITY_DN8958_c0_g1_i1	gi|205277338|ref|NP_956613.2|	macoilin-1 [Danio rerio]	100.0	6.8e-06	58.5
TRINITY_DN8958_c0_g3_i1	gi|205277338|ref|NP_956613.2|	macoilin-1 [Danio rerio]	100.0	6.7e-06	58.5
TRINITY_DN8971_c0_g1_i1	gi|966707599|gb|KTG39839.1|	hypothetical protein cypCar_00013842, partial [Cyprinus carpio]	100.0	5.2e-44	185.3
TRINITY_DN8956_c0_g1_i1	gi|752393119|ref|XP_011219649.1|	PREDICTED: ubiquitin-conjugating enzyme E2 D3 isoform X1 [Ailuropoda melanoleuca]	59.2	5.3e-12	78.6
TRINITY_DN8955_c0_g1_i1	gi|966709814|gb|KTG42052.1|	hypothetical protein cypCar_00018402 [Cyprinus carpio]	93.8	1.4e-07	65.1
TRINITY_DN8968_c0_g1_i1	gi|909780942|ref|XP_013150471.1|	PREDICTED: caskin-1 [Falco peregrinus]	75.8	1.8e-03	50.4
TRINITY_DN8953_c0_g1_i1	gi|966641331|gb|KTF76245.1|	hypothetical protein cypCar_00043954 [Cyprinus carpio]	95.1	9.5e-14	84.3
TRINITY_DN8953_c0_g2_i1	gi|966650947|gb|KTF85849.1|	hypothetical protein cypCar_00044206, partial [Cyprinus carpio]	83.8	5.3e-09	68.6
TRINITY_DN8938_c0_g1_i1	gi|1020537083|ref|XP_016106804.1|	PREDICTED: syntaxin-binding protein 3-like isoform X1 [Sinocyclocheilus grahami]	88.9	1.3e-09	70.9
TRINITY_DN8906_c0_g1_i1	gi|1025035370|ref|XP_016326110.1|	PREDICTED: uncharacterized mitochondrial protein AtMg00860-like [Sinocyclocheilus anshuiensis]	79.7	7.2e-26	124.8
TRINITY_DN8941_c0_g1_i1	gi|1025318104|ref|XP_016385948.1|	PREDICTED: tudor and KH domain-containing protein-like isoform X1 [Sinocyclocheilus rhinocerous]	89.6	4.7e-26	125.2
TRINITY_DN86009_c0_g1_i1	gi|966656710|gb|KTF91564.1|	hypothetical protein cypCar_00042530, partial [Cyprinus carpio]	100.0	2.1e-10	73.9
TRINITY_DN86048_c0_g1_i1	gi|1024980832|ref|XP_016312064.1|	PREDICTED: receptor-type tyrosine-protein phosphatase S-like isoform X6 [Sinocyclocheilus anshuiensis]	99.5	1.4e-116	427.6
TRINITY_DN86048_c0_g2_i1	gi|1020555580|ref|XP_016110568.1|	PREDICTED: receptor-type tyrosine-protein phosphatase S-like [Sinocyclocheilus grahami]	100.0	2.0e-28	133.3
TRINITY_DN86062_c0_g2_i1	gi|1024947614|ref|XP_016362895.1|	PREDICTED: gastrula zinc finger protein XlCGF57.1-like [Sinocyclocheilus anshuiensis]	90.8	8.7e-37	161.0
TRINITY_DN86062_c0_g3_i1	gi|1025069792|ref|XP_016336922.1|	PREDICTED: gastrula zinc finger protein XlCGF57.1-like [Sinocyclocheilus anshuiensis]	61.6	5.8e-47	195.7
TRINITY_DN86054_c0_g1_i1	gi|966635900|gb|KTF71008.1|	hypothetical protein cypCar_00044221, partial [Cyprinus carpio]	69.2	3.0e-10	72.8
TRINITY_DN86054_c0_g1_i2	gi|966635900|gb|KTF71008.1|	hypothetical protein cypCar_00044221, partial [Cyprinus carpio]	69.2	3.8e-10	72.8
TRINITY_DN86042_c0_g1_i1	gi|1020509933|ref|XP_016094043.1|	PREDICTED: cyclin-dependent kinase 10-like [Sinocyclocheilus grahami]	91.1	2.2e-19	104.8
TRINITY_DN86042_c0_g2_i1	gi|1020509933|ref|XP_016094043.1|	PREDICTED: cyclin-dependent kinase 10-like [Sinocyclocheilus grahami]	91.1	2.6e-19	104.8
TRINITY_DN86082_c0_g1_i1	gi|966659093|gb|KTF93947.1|	hypothetical protein cypCar_00027290, partial [Cyprinus carpio]	64.3	1.2e-03	50.8
TRINITY_DN86082_c0_g2_i1	gi|966636715|gb|KTF71819.1|	hypothetical protein cypCar_00037521 [Cyprinus carpio]	80.0	6.9e-05	55.1
TRINITY_DN86041_c0_g1_i1	gi|1025129547|ref|XP_016351337.1|	PREDICTED: histone-lysine N-methyltransferase 2D-like isoform X1 [Sinocyclocheilus anshuiensis]	74.8	5.4e-47	195.7
TRINITY_DN86067_c0_g2_i1	gi|966645036|gb|KTF79948.1|	hypothetical protein cypCar_00045707, partial [Cyprinus carpio]	94.1	8.5e-09	68.2
TRINITY_DN86059_c0_g1_i1	gi|966672497|gb|KTG05878.1|	hypothetical protein cypCar_00018878 [Cyprinus carpio]	76.4	1.2e-22	114.0
TRINITY_DN86091_c0_g1_i1	gi|1025281283|ref|XP_016377356.1|	PREDICTED: LOW QUALITY PROTEIN: chloride channel CLIC-like protein 1 [Sinocyclocheilus rhinocerous]	61.2	4.5e-30	139.0
TRINITY_DN86015_c0_g1_i1	gi|966711724|gb|KTG43962.1|	hypothetical protein cypCar_00009552 [Cyprinus carpio]	98.7	2.4e-37	162.9
TRINITY_DN86063_c0_g1_i1	gi|966644988|gb|KTF79900.1|	hypothetical protein cypCar_00012225 [Cyprinus carpio]	73.7	1.5e-19	104.4
TRINITY_DN86005_c0_g1_i1	gi|966659392|gb|KTF94246.1|	hypothetical protein cypCar_00020470 [Cyprinus carpio]	100.0	7.9e-55	221.5
TRINITY_DN86021_c0_g1_i1	gi|966708082|gb|KTG40322.1|	hypothetical protein cypCar_00008472 [Cyprinus carpio]	96.6	1.9e-06	61.6
TRINITY_DN86038_c0_g2_i1	gi|966667235|gb|KTG00778.1|	hypothetical protein cypCar_00014169, partial [Cyprinus carpio]	100.0	4.8e-08	66.2
TRINITY_DN86071_c0_g1_i1	gi|1025129844|ref|XP_016351394.1|	PREDICTED: round spermatid basic protein 1-like [Sinocyclocheilus anshuiensis]	62.5	4.0e-15	89.0
TRINITY_DN86053_c0_g1_i1	gi|966667821|gb|KTG01206.1|	hypothetical protein cypCar_00028041 [Cyprinus carpio]	85.7	3.1e-04	53.5
TRINITY_DN86099_c0_g1_i1	gi|966669017|gb|KTG02398.1|	hypothetical protein cypCar_00007279 [Cyprinus carpio]	100.0	7.4e-186	658.3
TRINITY_DN86064_c0_g1_i1	gi|966639347|gb|KTF74451.1|	hypothetical protein cypCar_00023612 [Cyprinus carpio]	85.1	2.2e-35	156.8
TRINITY_DN86066_c0_g1_i1	gi|1025229993|ref|XP_016432015.1|	PREDICTED: uncharacterized protein LOC107758725 [Sinocyclocheilus rhinocerous]	90.8	1.6e-53	217.2
TRINITY_DN24717_c0_g1_i1	gi|966668447|gb|KTG01828.1|	hypothetical protein cypCar_00030183, partial [Cyprinus carpio]	98.5	6.0e-194	685.3
TRINITY_DN24769_c0_g1_i1	gi|1025134032|ref|XP_016352164.1|	PREDICTED: E3 ubiquitin-protein ligase parkin-like [Sinocyclocheilus anshuiensis]	91.7	4.2e-04	53.5
TRINITY_DN24712_c0_g1_i1	gi|966637676|gb|KTF72780.1|	hypothetical protein cypCar_00039126 [Cyprinus carpio]	100.0	1.3e-06	60.8
TRINITY_DN24756_c0_g2_i1	gi|1020454617|ref|XP_016133928.1|	PREDICTED: prostaglandin G/H synthase 2-like [Sinocyclocheilus grahami]	100.0	3.6e-09	70.1
TRINITY_DN24753_c0_g1_i1	gi|999973435|gb|KXJ12609.1|	hypothetical protein AC249_AIPGENE16368 [Exaiptasia pallida]	63.8	7.4e-16	92.0
TRINITY_DN24787_c0_g1_i1	gi|1020498091|ref|XP_016087722.1|	PREDICTED: serine/threonine-protein phosphatase 6 regulatory ankyrin repeat subunit A-like [Sinocyclocheilus grahami]	98.3	3.3e-26	126.3
TRINITY_DN24798_c0_g1_i1	gi|966657811|gb|KTF92665.1|	hypothetical protein cypCar_00015925 [Cyprinus carpio]	52.7	4.3e-04	53.5
TRINITY_DN24719_c0_g1_i1	gi|1025141333|ref|XP_016414829.1|	PREDICTED: disco-interacting protein 2 homolog B-A isoform X1 [Sinocyclocheilus rhinocerous]	80.4	2.4e-33	149.8
TRINITY_DN24700_c0_g1_i1	gi|927189811|ref|XP_013928942.1|	PREDICTED: tyrosine-protein kinase ABL1 [Thamnophis sirtalis]	93.3	3.2e-05	57.8
TRINITY_DN24765_c0_g1_i1	gi|966715173|gb|KTG47411.1|	hypothetical protein cypCar_00010215 [Cyprinus carpio]	100.0	2.2e-37	162.9
TRINITY_DN24765_c0_g2_i1	gi|966715173|gb|KTG47411.1|	hypothetical protein cypCar_00010215 [Cyprinus carpio]	69.5	6.3e-15	88.2
TRINITY_DN24721_c0_g1_i1	gi|966647290|gb|KTF82200.1|	hypothetical protein cypCar_00012219 [Cyprinus carpio]	99.2	2.5e-62	246.5
TRINITY_DN24759_c0_g1_i1	gi|1020517319|ref|XP_016097960.1|	PREDICTED: NACHT, LRR and PYD domains-containing protein 12-like [Sinocyclocheilus grahami]	54.9	8.0e-11	75.5
TRINITY_DN24732_c0_g1_i1	gi|966711184|gb|KTG43422.1|	hypothetical protein cypCar_00007991 [Cyprinus carpio]	97.4	3.7e-35	156.4
TRINITY_DN24732_c0_g2_i1	gi|1025085335|ref|XP_016341214.1|	PREDICTED: eukaryotic peptide chain release factor GTP-binding subunit ERF3A-like [Sinocyclocheilus anshuiensis]	93.2	6.8e-13	81.6
TRINITY_DN24729_c0_g1_i1	gi|966699093|gb|KTG31334.1|	hypothetical protein cypCar_00002443 [Cyprinus carpio]	100.0	3.2e-03	49.7
TRINITY_DN24774_c0_g1_i1	gi|1027007049|ref|XP_016606276.1|	hypothetical protein SPPG_06636 [Spizellomyces punctatus DAOM BR117]	41.6	4.2e-17	96.3
TRINITY_DN14697_c0_g1_i1	gi|966650431|gb|KTF85341.1|	hypothetical protein cypCar_00033554 [Cyprinus carpio]	44.8	1.3e-06	61.2
TRINITY_DN14695_c0_g2_i1	gi|966650806|gb|KTF85708.1|	hypothetical protein cypCar_00011955, partial [Cyprinus carpio]	100.0	1.6e-25	124.4
TRINITY_DN14640_c0_g1_i1	gi|966647079|gb|KTF81989.1|	hypothetical protein cypCar_00015689 [Cyprinus carpio]	100.0	2.5e-14	87.0
TRINITY_DN14663_c0_g1_i1	gi|974058236|ref|XP_015226161.1|	PREDICTED: myosin light polypeptide 6-like [Cyprinodon variegatus]	82.9	2.4e-05	57.0
TRINITY_DN14685_c0_g1_i1	gi|1024966470|ref|XP_016304466.1|	PREDICTED: granzyme B-like [Sinocyclocheilus anshuiensis]	83.7	1.5e-38	167.5
TRINITY_DN14699_c0_g1_i1	gi|1025152412|ref|XP_016416795.1|	PREDICTED: long-chain specific acyl-CoA dehydrogenase, mitochondrial-like [Sinocyclocheilus rhinocerous]	88.6	5.1e-31	142.1
TRINITY_DN14616_c0_g2_i1	gi|966668668|gb|KTG02049.1|	hypothetical protein cypCar_00017096 [Cyprinus carpio]	86.7	3.0e-92	347.1
TRINITY_DN14632_c0_g2_i1	gi|1024928470|ref|XP_016296963.1|	PREDICTED: neural cell adhesion molecule 2-like [Sinocyclocheilus anshuiensis]	81.0	5.6e-16	93.2
TRINITY_DN14639_c0_g1_i1	gi|1020414507|ref|XP_016126058.1|	PREDICTED: delphilin isoform X1 [Sinocyclocheilus grahami]	95.7	3.0e-57	229.6
TRINITY_DN14639_c1_g1_i1	gi|1020414517|ref|XP_016126063.1|	PREDICTED: delphilin isoform X6 [Sinocyclocheilus grahami]	94.5	2.6e-61	243.4
TRINITY_DN14677_c0_g1_i1	gi|966657619|gb|KTF92473.1|	hypothetical protein cypCar_00023970 [Cyprinus carpio]	100.0	1.0e-74	288.9
TRINITY_DN14633_c0_g1_i1	gi|1025390070|ref|XP_016404970.1|	PREDICTED: uncharacterized protein LOC107737857 isoform X1 [Sinocyclocheilus rhinocerous]	100.0	3.5e-06	59.3
TRINITY_DN14613_c0_g2_i1	gi|1025292554|ref|XP_016378969.1|	PREDICTED: polyribonucleotide nucleotidyltransferase 1, mitochondrial [Sinocyclocheilus rhinocerous]	62.2	1.2e-04	54.3
TRINITY_DN14664_c0_g1_i1	gi|966713134|gb|KTG45372.1|	hypothetical protein cypCar_00005574 [Cyprinus carpio]	100.0	1.8e-38	167.2
TRINITY_DN14665_c0_g2_i1	gi|1020411921|ref|XP_016124666.1|	PREDICTED: uncharacterized protein LOC107583085 [Sinocyclocheilus grahami]	64.3	5.8e-07	62.4
TRINITY_DN14635_c0_g1_i1	gi|966673492|gb|KTG06873.1|	hypothetical protein cypCar_00042576 [Cyprinus carpio]	100.0	4.2e-49	202.2
TRINITY_DN14680_c0_g1_i1	gi|1024945408|ref|XP_016361734.1|	PREDICTED: succinyl-CoA:3-ketoacid coenzyme A transferase 1, mitochondrial-like [Sinocyclocheilus anshuiensis]	98.2	2.2e-88	333.6
TRINITY_DN14660_c0_g1_i1	gi|1020597826|ref|XP_016117449.1|	PREDICTED: SLAM family member 5-like, partial [Sinocyclocheilus grahami]	69.3	2.7e-19	104.8
TRINITY_DN14660_c0_g2_i1	gi|1020597826|ref|XP_016117449.1|	PREDICTED: SLAM family member 5-like, partial [Sinocyclocheilus grahami]	78.8	1.0e-20	107.8
TRINITY_DN14634_c0_g1_i1	gi|966637286|gb|KTF72390.1|	hypothetical protein cypCar_00046351 [Cyprinus carpio]	98.9	2.2e-53	216.5
TRINITY_DN14689_c0_g1_i1	gi|1025165581|ref|XP_016356845.1|	PREDICTED: uncharacterized protein LOC107699913 [Sinocyclocheilus anshuiensis]	48.8	3.9e-21	109.8
TRINITY_DN44239_c0_g1_i1	gi|966708689|gb|KTG40927.1|	hypothetical protein cypCar_00016498 [Cyprinus carpio]	80.2	2.2e-46	194.1
TRINITY_DN44202_c1_g1_i2	gi|1040661987|ref|XP_017214446.1|	PREDICTED: uncharacterized protein LOC101883039 isoform X1 [Danio rerio]	67.2	2.7e-13	83.2
TRINITY_DN44228_c0_g1_i1	gi|156043263|ref|XP_001588188.1|	predicted protein [Sclerotinia sclerotiorum 1980 UF-70]	100.0	2.4e-37	162.9
TRINITY_DN44221_c0_g1_i1	gi|966639138|gb|KTF74242.1|	hypothetical protein cypCar_00047400 [Cyprinus carpio]	97.4	4.6e-11	75.9
TRINITY_DN44256_c0_g1_i1	gi|1025170439|ref|XP_016419773.1|	PREDICTED: cytokine receptor-like factor 1 [Sinocyclocheilus rhinocerous]	97.1	5.7e-10	73.2
TRINITY_DN44248_c0_g1_i1	gi|1025310767|ref|XP_016383948.1|	PREDICTED: mediator of RNA polymerase II transcription subunit 11 isoform X1 [Sinocyclocheilus rhinocerous]	78.0	6.1e-37	162.2
TRINITY_DN44210_c0_g1_i1	gi|34392563|dbj|BAC82611.1|	pol-like protein [Danio rerio]	72.0	7.1e-23	114.8
TRINITY_DN44213_c0_g1_i1	gi|1020470829|ref|XP_016140521.1|	PREDICTED: protein GREB1-like [Sinocyclocheilus grahami]	97.1	1.5e-52	213.8
TRINITY_DN44237_c0_g1_i1	gi|966647475|gb|KTF82385.1|	hypothetical protein cypCar_00039170 [Cyprinus carpio]	97.4	2.1e-55	223.4
TRINITY_DN44258_c0_g1_i1	gi|966640108|gb|KTF75022.1|	hypothetical protein cypCar_00027138 [Cyprinus carpio]	90.8	4.4e-51	209.1
TRINITY_DN44247_c0_g2_i1	gi|966712605|gb|KTG44843.1|	hypothetical protein cypCar_00031030 [Cyprinus carpio]	100.0	1.0e-06	61.2
TRINITY_DN44220_c0_g1_i1	gi|966653151|gb|KTF88053.1|	hypothetical protein cypCar_00041037 [Cyprinus carpio]	98.3	1.1e-62	247.7
TRINITY_DN44279_c0_g1_i1	gi|1025029592|ref|XP_016324529.1|	PREDICTED: uncharacterized protein LOC107674898 [Sinocyclocheilus anshuiensis]	73.8	2.7e-07	63.2
TRINITY_DN44275_c0_g1_i1	gi|1025123334|ref|XP_016350220.1|	PREDICTED: polyubiquitin-B-like [Sinocyclocheilus anshuiensis]	51.3	4.7e-13	82.8
TRINITY_DN44275_c0_g2_i1	gi|1025123334|ref|XP_016350220.1|	PREDICTED: polyubiquitin-B-like [Sinocyclocheilus anshuiensis]	55.1	1.1e-18	101.7
TRINITY_DN44281_c0_g1_i1	gi|1025077289|ref|XP_016339013.1|	PREDICTED: superkiller viralicidic activity 2-like 2 [Sinocyclocheilus anshuiensis]	93.5	1.3e-15	90.9
TRINITY_DN44227_c0_g1_i1	gi|966671922|gb|KTG05303.1|	hypothetical protein cypCar_00032516, partial [Cyprinus carpio]	88.7	1.8e-55	223.8
TRINITY_DN44206_c0_g1_i1	gi|1020465230|ref|XP_016137541.1|	PREDICTED: thrombospondin type-1 domain-containing protein 7A-like [Sinocyclocheilus grahami]	97.7	1.1e-103	384.4
TRINITY_DN44207_c0_g1_i1	gi|657579185|ref|XP_008293500.1|	PREDICTED: uncharacterized protein C8orf59 homolog [Stegastes partitus]	73.3	1.6e-03	50.4
TRINITY_DN44286_c0_g1_i1	gi|1020461421|ref|XP_016135498.1|	PREDICTED: protein scribble homolog [Sinocyclocheilus grahami]	100.0	9.2e-03	48.1
TRINITY_DN57494_c0_g1_i1	gi|966655752|gb|KTF90606.1|	hypothetical protein cypCar_00034557, partial [Cyprinus carpio]	100.0	4.2e-13	84.0
TRINITY_DN57482_c0_g1_i1	gi|563295480|gb|ESZ95722.1|	glycosyltransferase family 35 protein [Sclerotinia borealis F-4157]	85.9	1.0e-67	264.6
TRINITY_DN57475_c0_g1_i1	gi|642115062|emb|CDQ68387.1|	unnamed protein product [Oncorhynchus mykiss]	45.1	3.3e-24	120.2
TRINITY_DN57403_c0_g1_i1	gi|966642024|gb|KTF76936.1|	hypothetical protein cypCar_00045071 [Cyprinus carpio]	100.0	7.1e-07	62.0
TRINITY_DN57484_c0_g1_i1	gi|966651871|gb|KTF86773.1|	hypothetical protein cypCar_00014019, partial [Cyprinus carpio]	52.1	2.1e-10	73.6
TRINITY_DN57486_c0_g1_i1	gi|999968060|gb|KXJ07234.1|	hypothetical protein AC249_AIPGENE18906 [Exaiptasia pallida]	59.0	1.1e-33	151.4
TRINITY_DN57488_c0_g1_i1	gi|966670868|gb|KTG04249.1|	hypothetical protein cypCar_00002031 [Cyprinus carpio]	100.0	4.3e-24	119.4
TRINITY_DN57412_c0_g1_i1	gi|966653909|gb|KTF88763.1|	hypothetical protein cypCar_00018871 [Cyprinus carpio]	87.6	4.3e-35	155.6
TRINITY_DN57469_c0_g1_i1	gi|966658215|gb|KTF93069.1|	hypothetical protein cypCar_00014660 [Cyprinus carpio]	94.1	7.7e-184	651.7
TRINITY_DN57441_c0_g1_i1	gi|62955289|ref|NP_001017656.1|	Prenyl (decaprenyl) diphosphate synthase, subunit 1 [Danio rerio]	52.8	1.2e-05	57.8
TRINITY_DN57439_c0_g1_i1	gi|966661805|gb|KTF96351.1|	hypothetical protein cypCar_00046836, partial [Cyprinus carpio]	98.1	7.5e-21	108.2
TRINITY_DN57439_c1_g1_i1	gi|1025152130|ref|XP_016334615.1|	PREDICTED: membrane-spanning 4-domains subfamily A member 15-like, partial [Sinocyclocheilus anshuiensis]	76.6	9.6e-30	137.9
TRINITY_DN57416_c0_g1_i1	gi|966656103|gb|KTF90957.1|	hypothetical protein cypCar_00041197 [Cyprinus carpio]	86.0	1.2e-38	167.5
TRINITY_DN76814_c0_g1_i2	gi|966690317|gb|KTG23098.1|	hypothetical protein cypCar_00009108, partial [Cyprinus carpio]	81.2	3.9e-04	53.1
TRINITY_DN76885_c0_g1_i1	gi|966655635|gb|KTF90489.1|	hypothetical protein cypCar_00045021 [Cyprinus carpio]	67.1	4.8e-19	102.1
TRINITY_DN76823_c0_g1_i1	gi|1020396888|ref|XP_016136527.1|	PREDICTED: actin-related protein 2/3 complex subunit 1B-like isoform X1 [Sinocyclocheilus grahami]	95.2	8.9e-04	52.0
TRINITY_DN76843_c0_g1_i1	gi|966640300|gb|KTF75214.1|	hypothetical protein cypCar_00023505 [Cyprinus carpio]	100.0	7.6e-56	224.9
TRINITY_DN76892_c1_g1_i1	gi|765166279|ref|XP_011491984.1|	PREDICTED: uncharacterized protein LOC101167845 [Oryzias latipes]	52.1	4.2e-04	52.4
TRINITY_DN76846_c0_g1_i1	gi|1025211506|ref|XP_016428865.1|	PREDICTED: tyrosine-protein kinase JAK2-like [Sinocyclocheilus rhinocerous]	90.9	5.4e-07	62.4
TRINITY_DN76833_c0_g1_i1	gi|966714684|gb|KTG46922.1|	hypothetical protein cypCar_00031657, partial [Cyprinus carpio]	69.7	1.4e-16	94.0
TRINITY_DN76848_c0_g1_i1	gi|966648633|gb|KTF83543.1|	hypothetical protein cypCar_00038412 [Cyprinus carpio]	100.0	1.0e-41	177.6
TRINITY_DN76831_c0_g1_i1	gi|1025126297|ref|XP_016350752.1|	PREDICTED: tumor necrosis factor receptor superfamily member 11A-like [Sinocyclocheilus anshuiensis]	95.8	4.2e-05	57.0
TRINITY_DN76831_c0_g2_i1	gi|1025126297|ref|XP_016350752.1|	PREDICTED: tumor necrosis factor receptor superfamily member 11A-like [Sinocyclocheilus anshuiensis]	95.8	3.9e-05	57.0
TRINITY_DN76860_c0_g1_i1	gi|808859797|gb|KKF11886.1|	Retrovirus-related Pol polyprotein LINE-1 [Larimichthys crocea]	43.5	1.2e-14	88.6
TRINITY_DN76861_c0_g1_i1	gi|1020448025|ref|XP_016132917.1|	PREDICTED: ubiquitin-conjugating enzyme E2 D2 isoform X1 [Sinocyclocheilus grahami]	52.5	1.6e-06	62.0
TRINITY_DN76805_c0_g1_i1	gi|1042272998|ref|XP_017338591.1|	PREDICTED: kinesin-1 heavy chain isoform X4 [Ictalurus punctatus]	100.0	5.0e-04	52.0
TRINITY_DN76899_c0_g1_i1	gi|966647534|gb|KTF82444.1|	hypothetical protein cypCar_00026366 [Cyprinus carpio]	79.2	4.9e-38	165.6
TRINITY_DN76853_c1_g1_i1	gi|1025309460|ref|XP_016383598.1|	PREDICTED: elongation factor G, mitochondrial [Sinocyclocheilus rhinocerous]	86.2	1.5e-04	54.7
TRINITY_DN76858_c0_g1_i1	gi|1020495256|ref|XP_016086214.1|	PREDICTED: uncharacterized protein LOC107549583 [Sinocyclocheilus grahami]	71.8	4.9e-43	182.6
TRINITY_DN76847_c0_g1_i1	gi|1024966437|ref|XP_016304447.1|	PREDICTED: protein fantom isoform X1 [Sinocyclocheilus anshuiensis]	90.5	9.8e-27	127.9
TRINITY_DN76847_c0_g2_i1	gi|1025326484|ref|XP_016388196.1|	PREDICTED: protein fantom [Sinocyclocheilus rhinocerous]	87.8	9.5e-44	184.5
TRINITY_DN76865_c0_g1_i1	gi|966668300|gb|KTG01681.1|	hypothetical protein cypCar_00037740, partial [Cyprinus carpio]	84.4	1.1e-07	64.7
TRINITY_DN76868_c0_g1_i1	gi|1020587881|ref|XP_016121978.1|	PREDICTED: anion exchange protein 2-like, partial [Sinocyclocheilus grahami]	70.6	9.5e-09	67.8
TRINITY_DN76859_c0_g1_i1	gi|1020559803|ref|XP_016111428.1|	PREDICTED: uncharacterized protein LOC107569789 [Sinocyclocheilus grahami]	92.9	3.2e-04	52.8
TRINITY_DN76837_c1_g1_i1	gi|1042354123|ref|XP_017320872.1|	PREDICTED: uncharacterized protein LOC108264080, partial [Ictalurus punctatus]	66.0	1.1e-09	70.9
TRINITY_DN76830_c0_g1_i1	gi|1025325394|ref|XP_016387909.1|	PREDICTED: epithelial cell adhesion molecule-like, partial [Sinocyclocheilus rhinocerous]	82.5	1.3e-19	104.4
TRINITY_DN76871_c0_g1_i1	gi|966652322|gb|KTF87224.1|	hypothetical protein cypCar_00019558 [Cyprinus carpio]	100.0	2.2e-44	186.8
TRINITY_DN76856_c0_g1_i1	gi|1025392317|ref|XP_016405593.1|	PREDICTED: polyamine-modulated factor 1-binding protein 1-like [Sinocyclocheilus rhinocerous]	63.3	1.1e-76	296.2
TRINITY_DN76856_c0_g1_i2	gi|1025392317|ref|XP_016405593.1|	PREDICTED: polyamine-modulated factor 1-binding protein 1-like [Sinocyclocheilus rhinocerous]	63.3	9.7e-77	296.2
TRINITY_DN76873_c0_g1_i1	gi|1025239373|ref|XP_016366014.1|	PREDICTED: uncharacterized protein LOC107706719 [Sinocyclocheilus rhinocerous]	52.4	8.7e-09	68.9
TRINITY_DN76873_c0_g3_i1	gi|939283473|ref|XP_014266861.1|	PREDICTED: uncharacterized protein LOC106675885 [Maylandia zebra]	51.5	6.7e-10	71.6
TRINITY_DN72191_c0_g1_i1	gi|1025096066|ref|XP_016344129.1|	PREDICTED: NF-kappa-B inhibitor-interacting Ras-like protein 2 [Sinocyclocheilus anshuiensis]	87.2	1.2e-11	77.8
TRINITY_DN72190_c0_g1_i1	gi|966710610|gb|KTG42848.1|	hypothetical protein cypCar_00005842 [Cyprinus carpio]	100.0	7.6e-55	221.5
TRINITY_DN72125_c0_g1_i1	gi|966671697|gb|KTG05078.1|	hypothetical protein cypCar_00003036 [Cyprinus carpio]	86.1	1.2e-09	71.2
TRINITY_DN72179_c0_g1_i1	gi|1020512915|ref|XP_016095632.1|	PREDICTED: ragulator complex protein LAMTOR3-like [Sinocyclocheilus grahami]	86.8	4.9e-09	68.9
TRINITY_DN72198_c0_g1_i1	gi|966637414|gb|KTF72518.1|	hypothetical protein cypCar_00030950 [Cyprinus carpio]	98.9	4.0e-44	185.7
TRINITY_DN72113_c0_g2_i1	gi|353333776|gb|AEQ93392.1|	reverse transcriptase, partial [Austrolebias gymnoventris]	85.5	1.2e-18	100.9
TRINITY_DN72186_c0_g1_i1	gi|966701797|gb|KTG34038.1|	hypothetical protein cypCar_00004180 [Cyprinus carpio]	79.2	9.4e-37	161.4
TRINITY_DN72151_c0_g1_i1	gi|966715454|gb|KTG47692.1|	hypothetical protein cypCar_00001848 [Cyprinus carpio]	100.0	1.0e-03	51.6
TRINITY_DN72184_c0_g1_i1	gi|1025410642|ref|XP_016410521.1|	PREDICTED: nucleolar MIF4G domain-containing protein 1-like [Sinocyclocheilus rhinocerous]	90.0	1.8e-28	134.0
TRINITY_DN72111_c0_g1_i1	gi|966648077|gb|KTF82987.1|	hypothetical protein cypCar_00008639, partial [Cyprinus carpio]	100.0	2.3e-15	91.3
TRINITY_DN72138_c0_g2_i1	gi|966650896|gb|KTF85798.1|	hypothetical protein cypCar_00035644, partial [Cyprinus carpio]	89.5	2.3e-10	73.6
TRINITY_DN72119_c0_g1_i1	gi|966645386|gb|KTF80298.1|	hypothetical protein cypCar_00039161 [Cyprinus carpio]	92.0	1.0e-15	91.7
TRINITY_DN72192_c0_g3_i1	gi|62955707|ref|NP_001017867.1|	Glucosamine-6-phosphate deaminase 1 [Danio rerio]	68.0	8.5e-16	91.3
TRINITY_DN72156_c0_g1_i1	gi|966685806|gb|KTG18782.1|	hypothetical protein cypCar_00020217 [Cyprinus carpio]	76.9	1.4e-35	157.5
TRINITY_DN72150_c0_g2_i1	gi|966637485|gb|KTF72589.1|	hypothetical protein cypCar_00045333, partial [Cyprinus carpio]	98.2	9.8e-23	115.2
TRINITY_DN72100_c0_g1_i2	gi|1025175182|ref|XP_016420241.1|	PREDICTED: NACHT, LRR and PYD domains-containing protein 3-like isoform X1 [Sinocyclocheilus rhinocerous]	91.5	1.7e-17	97.8
TRINITY_DN72100_c0_g3_i1	gi|1025175182|ref|XP_016420241.1|	PREDICTED: NACHT, LRR and PYD domains-containing protein 3-like isoform X1 [Sinocyclocheilus rhinocerous]	90.6	1.6e-74	287.3
TRINITY_DN72100_c0_g4_i1	gi|966713785|gb|KTG46023.1|	hypothetical protein cypCar_00013019, partial [Cyprinus carpio]	100.0	4.6e-53	216.5
TRINITY_DN72118_c0_g1_i1	gi|50540158|ref|NP_001002546.1|	VAMP (vesicle-associated membrane protein)-associated protein A, like [Danio rerio]	96.3	1.0e-04	54.7
TRINITY_DN72154_c0_g1_i1	gi|1020539909|ref|XP_016107381.1|	PREDICTED: SWI/SNF-related matrix-associated actin-dependent regulator of chromatin subfamily D member 1-like [Sinocyclocheilus grahami]	75.0	5.8e-03	48.9
TRINITY_DN72114_c0_g1_i1	gi|641996453|emb|CDQ98458.1|	unnamed protein product [Oncorhynchus mykiss]	40.0	2.8e-11	77.0
TRINITY_DN72188_c0_g1_i1	gi|966699412|gb|KTG31653.1|	hypothetical protein cypCar_00016216 [Cyprinus carpio]	89.1	1.0e-13	85.5
TRINITY_DN42924_c0_g1_i1	gi|966658865|gb|KTF93719.1|	hypothetical protein cypCar_00039327 [Cyprinus carpio]	100.0	1.4e-10	73.9
TRINITY_DN42987_c0_g1_i1	gi|954343013|gb|KRY16110.1|	Retrovirus-related Pol polyprotein from transposon 17.6 [Trichinella patagoniensis]	30.0	2.1e-07	64.7
TRINITY_DN42975_c0_g1_i1	gi|688572937|ref|XP_009303332.1|	PREDICTED: PDZ and LIM domain 5 isoform X3 [Danio rerio]	50.0	9.9e-08	65.5
TRINITY_DN42992_c0_g1_i1	gi|966712035|gb|KTG44273.1|	hypothetical protein cypCar_00004647 [Cyprinus carpio]	100.0	5.8e-31	142.1
TRINITY_DN42901_c0_g1_i1	gi|1043414054|gb|OCA26687.1|	hypothetical protein XENTR_v90021805mg [Xenopus tropicalis]	39.8	6.7e-12	78.6
TRINITY_DN42901_c0_g2_i1	gi|1043414054|gb|OCA26687.1|	hypothetical protein XENTR_v90021805mg [Xenopus tropicalis]	33.7	2.2e-06	60.1
TRINITY_DN42901_c0_g3_i1	gi|678213734|gb|KFV80713.1|	hypothetical protein N308_14666, partial [Struthio camelus australis]	45.5	2.4e-09	70.1
TRINITY_DN42913_c0_g1_i1	gi|966715600|gb|KTG47838.1|	hypothetical protein cypCar_00003903, partial [Cyprinus carpio]	100.0	4.9e-27	129.4
TRINITY_DN42994_c0_g1_i1	gi|966703795|gb|KTG36036.1|	hypothetical protein cypCar_00011943 [Cyprinus carpio]	100.0	1.1e-43	184.1
TRINITY_DN42904_c0_g2_i1	gi|966640781|gb|KTF75695.1|	hypothetical protein cypCar_00020556 [Cyprinus carpio]	100.0	4.7e-43	182.2
TRINITY_DN42950_c0_g1_i1	gi|808859797|gb|KKF11886.1|	Retrovirus-related Pol polyprotein LINE-1 [Larimichthys crocea]	62.5	1.0e-23	117.9
TRINITY_DN42981_c0_g1_i1	gi|966656135|gb|KTF90989.1|	hypothetical protein cypCar_00008721 [Cyprinus carpio]	100.0	3.5e-38	165.6
TRINITY_DN42923_c0_g1_i1	gi|966711096|gb|KTG43334.1|	hypothetical protein cypCar_00006701 [Cyprinus carpio]	100.0	5.0e-81	308.9
TRINITY_DN42911_c0_g1_i1	gi|1020399519|ref|XP_016150619.1|	PREDICTED: uncharacterized protein LOC107602589 [Sinocyclocheilus grahami]	81.8	5.5e-11	75.1
TRINITY_DN42911_c1_g1_i1	gi|1007742611|ref|XP_015811577.1|	PREDICTED: uncharacterized protein LOC107383465 [Nothobranchius furzeri]	43.8	7.0e-05	55.1
TRINITY_DN42983_c0_g2_i1	gi|966644121|gb|KTF79033.1|	hypothetical protein cypCar_00022444 [Cyprinus carpio]	100.0	2.1e-15	90.9
TRINITY_DN42928_c0_g1_i1	gi|966672564|gb|KTG05945.1|	hypothetical protein cypCar_00022636, partial [Cyprinus carpio]	98.8	7.3e-40	171.4
TRINITY_DN42900_c0_g1_i1	gi|966669864|gb|KTG03245.1|	hypothetical protein cypCar_00004626 [Cyprinus carpio]	100.0	1.6e-03	50.4
TRINITY_DN42909_c0_g1_i1	gi|939292880|ref|XP_014265936.1|	PREDICTED: RNA-directed DNA polymerase from mobile element jockey-like [Maylandia zebra]	43.6	1.4e-11	79.0
TRINITY_DN42995_c0_g1_i1	gi|966713480|gb|KTG45718.1|	hypothetical protein cypCar_00008694 [Cyprinus carpio]	100.0	3.2e-04	53.1
TRINITY_DN42912_c0_g1_i1	gi|966711585|gb|KTG43823.1|	hypothetical protein cypCar_00023375 [Cyprinus carpio]	100.0	4.2e-36	158.7
TRINITY_DN42986_c0_g1_i1	gi|1025088945|ref|XP_016342195.1|	PREDICTED: LOW QUALITY PROTEIN: uncharacterized protein LOC107688880 [Sinocyclocheilus anshuiensis]	81.2	7.1e-36	158.3
TRINITY_DN42903_c0_g1_i1	gi|1020444996|ref|XP_016132473.1|	PREDICTED: serine/threonine-protein kinase TAO1-like isoform X1 [Sinocyclocheilus grahami]	100.0	5.9e-03	49.7
TRINITY_DN72307_c0_g1_i1	gi|966714783|gb|KTG47021.1|	hypothetical protein cypCar_00005868 [Cyprinus carpio]	85.4	7.6e-38	164.9
TRINITY_DN72307_c0_g2_i1	gi|966714783|gb|KTG47021.1|	hypothetical protein cypCar_00005868 [Cyprinus carpio]	90.4	4.3e-29	135.6
TRINITY_DN72371_c0_g1_i1	gi|966710925|gb|KTG43163.1|	hypothetical protein cypCar_00025770 [Cyprinus carpio]	97.9	7.6e-20	104.8
TRINITY_DN72371_c0_g2_i1	gi|966710925|gb|KTG43163.1|	hypothetical protein cypCar_00025770 [Cyprinus carpio]	92.0	1.0e-18	101.3
TRINITY_DN72310_c0_g1_i1	gi|966705001|gb|KTG37242.1|	hypothetical protein cypCar_00022812 [Cyprinus carpio]	74.0	4.2e-11	76.3
TRINITY_DN72388_c0_g1_i1	gi|1020513740|ref|XP_016096068.1|	PREDICTED: histone-lysine N-methyltransferase 2C-like [Sinocyclocheilus grahami]	83.5	8.3e-36	158.3
TRINITY_DN72391_c1_g1_i1	gi|1020395809|ref|XP_016130741.1|	PREDICTED: A-kinase anchor protein 1, mitochondrial-like isoform X1 [Sinocyclocheilus grahami]	100.0	1.2e-04	54.7
TRINITY_DN72353_c0_g1_i1	gi|1020401560|ref|XP_016094012.1|	PREDICTED: alkaline phosphatase-like isoform X1 [Sinocyclocheilus grahami]	99.1	6.5e-54	218.4
TRINITY_DN72358_c0_g1_i1	gi|1025071105|ref|XP_016337295.1|	PREDICTED: dual specificity protein phosphatase 22-B-like [Sinocyclocheilus anshuiensis]	95.8	1.7e-04	53.5
TRINITY_DN72397_c0_g1_i1	gi|966673192|gb|KTG06573.1|	hypothetical protein cypCar_00015201 [Cyprinus carpio]	99.0	1.5e-52	213.8
TRINITY_DN72345_c0_g2_i1	gi|1025108500|ref|XP_016347544.1|	PREDICTED: gastrula zinc finger protein XlCGF57.1-like isoform X1 [Sinocyclocheilus anshuiensis]	57.4	1.1e-36	161.4
TRINITY_DN72320_c0_g1_i1	gi|966705094|gb|KTG37335.1|	hypothetical protein cypCar_00029774 [Cyprinus carpio]	78.6	2.1e-21	109.8
TRINITY_DN72320_c1_g1_i1	gi|1020590024|ref|XP_016115955.1|	PREDICTED: hemicentin-2-like [Sinocyclocheilus grahami]	98.0	2.2e-17	96.7
TRINITY_DN72309_c0_g1_i1	gi|47210240|emb|CAF92079.1|	unnamed protein product, partial [Tetraodon nigroviridis]	90.0	1.6e-05	57.4
TRINITY_DN72327_c0_g1_i1	gi|808886660|gb|KKF33222.1|	SCAN domain-containing protein 3 [Larimichthys crocea]	58.9	1.4e-41	178.3
TRINITY_DN72390_c0_g2_i1	gi|966685804|gb|KTG18780.1|	hypothetical protein cypCar_00020215 [Cyprinus carpio]	95.7	1.1e-18	100.9
TRINITY_DN72341_c0_g1_i1	gi|966656224|gb|KTF91078.1|	hypothetical protein cypCar_00019010 [Cyprinus carpio]	97.2	1.4e-12	80.5
TRINITY_DN72341_c0_g2_i1	gi|1024980001|ref|XP_016311624.1|	PREDICTED: cytochrome P450 2J2-like [Sinocyclocheilus anshuiensis]	88.4	1.4e-12	80.9
TRINITY_DN72399_c0_g1_i1	gi|966703585|gb|KTG35826.1|	hypothetical protein cypCar_00003561 [Cyprinus carpio]	98.8	1.7e-40	174.5
TRINITY_DN72335_c0_g1_i1	gi|1020529204|ref|XP_016104279.1|	PREDICTED: protein tilB homolog [Sinocyclocheilus grahami]	94.6	8.2e-52	211.5
TRINITY_DN72335_c1_g1_i1	gi|1020515114|ref|XP_016096816.1|	PREDICTED: protein tilB homolog [Sinocyclocheilus grahami]	91.2	2.7e-32	147.5
TRINITY_DN72367_c0_g1_i1	gi|973201154|ref|XP_015220610.1|	PREDICTED: receptor-type tyrosine-protein phosphatase T isoform X3 [Lepisosteus oculatus]	96.1	8.6e-145	521.5
TRINITY_DN72367_c0_g2_i1	gi|992223070|ref|XP_015463660.1|	PREDICTED: receptor-type tyrosine-protein phosphatase T [Astyanax mexicanus]	92.4	7.7e-26	125.2
TRINITY_DN72350_c0_g1_i1	gi|1020463070|ref|XP_016136387.1|	PREDICTED: sialin-like, partial [Sinocyclocheilus grahami]	100.0	8.1e-03	48.9
TRINITY_DN72350_c0_g1_i2	gi|1020463070|ref|XP_016136387.1|	PREDICTED: sialin-like, partial [Sinocyclocheilus grahami]	100.0	7.6e-03	48.9
TRINITY_DN72374_c0_g1_i1	gi|1024992041|ref|XP_016316182.1|	PREDICTED: LOW QUALITY PROTEIN: pescadillo-like [Sinocyclocheilus anshuiensis]	93.0	2.3e-22	113.6
TRINITY_DN72374_c0_g3_i1	gi|1020611596|ref|XP_016119769.1|	PREDICTED: pescadillo-like, partial [Sinocyclocheilus grahami]	90.7	4.5e-15	89.7
TRINITY_DN72386_c0_g1_i1	gi|1020401382|ref|XP_016092922.1|	PREDICTED: epidermal growth factor receptor-like isoform X3 [Sinocyclocheilus grahami]	87.5	7.5e-06	58.5
TRINITY_DN72315_c0_g1_i1	gi|966637299|gb|KTF72403.1|	hypothetical protein cypCar_00042656, partial [Cyprinus carpio]	100.0	2.0e-32	146.4
TRINITY_DN72331_c0_g1_i1	gi|966656541|gb|KTF91395.1|	hypothetical protein cypCar_00013050 [Cyprinus carpio]	89.5	8.3e-12	78.2
TRINITY_DN72377_c0_g1_i1	gi|966668720|gb|KTG02101.1|	hypothetical protein cypCar_00014121 [Cyprinus carpio]	100.0	2.9e-54	219.5
TRINITY_DN72395_c0_g1_i1	gi|775286450|dbj|GAN86215.1|	hypothetical protein Gain_0022_002 [Komagataeibacter intermedius TF2]	92.1	2.7e-12	79.7
TRINITY_DN72312_c0_g1_i1	gi|966648038|gb|KTF82948.1|	hypothetical protein cypCar_00035910 [Cyprinus carpio]	100.0	2.1e-39	169.9
TRINITY_DN72389_c0_g1_i1	gi|688592441|ref|XP_009290877.1|	PREDICTED: chondroitin sulfate proteoglycan 5 isoform X9 [Danio rerio]	86.2	1.7e-05	57.4
TRINITY_DN99827_c0_g2_i1	gi|1020465543|ref|XP_016137700.1|	PREDICTED: protein strawberry notch homolog 2-like isoform X1 [Sinocyclocheilus grahami]	100.0	2.4e-06	60.1
TRINITY_DN99877_c0_g1_i1	gi|1024934083|ref|XP_016314739.1|	PREDICTED: sushi domain-containing protein 1-like [Sinocyclocheilus anshuiensis]	85.3	1.8e-39	170.2
TRINITY_DN99879_c0_g1_i1	gi|966649177|gb|KTF84087.1|	hypothetical protein cypCar_00044289 [Cyprinus carpio]	61.4	1.5e-11	77.0
TRINITY_DN99802_c0_g2_i1	gi|597780005|ref|XP_007253601.1|	PREDICTED: lisH domain and HEAT repeat-containing protein KIAA1468 homolog isoform X3 [Astyanax mexicanus]	97.2	4.9e-11	75.9
TRINITY_DN99807_c0_g2_i1	gi|1020519614|ref|XP_016099177.1|	PREDICTED: serine/threonine-protein phosphatase 6 regulatory ankyrin repeat subunit A-like [Sinocyclocheilus grahami]	88.2	2.9e-07	63.2
TRINITY_DN99855_c0_g1_i1	gi|504166404|ref|XP_004593077.1|	PREDICTED: E3 ubiquitin-protein ligase RNF213 [Ochotona princeps]	36.9	8.1e-08	64.7
TRINITY_DN99849_c0_g1_i1	gi|723802028|tpe|CAH17862.1|	TPA: putative transposase [Xenopus tropicalis]	76.5	1.2e-06	60.8
TRINITY_DN99888_c0_g1_i1	gi|966638676|gb|KTF73780.1|	hypothetical protein cypCar_00041266 [Cyprinus carpio]	60.3	3.3e-11	75.9
TRINITY_DN99803_c0_g1_i1	gi|966649938|gb|KTF84848.1|	hypothetical protein cypCar_00038832, partial [Cyprinus carpio]	84.3	2.4e-49	203.4
TRINITY_DN99881_c0_g1_i1	gi|1020508217|ref|XP_016093139.1|	PREDICTED: gastrula zinc finger protein XlCGF57.1-like [Sinocyclocheilus grahami]	95.8	1.8e-36	159.8
TRINITY_DN99881_c1_g1_i1	gi|1025090081|ref|XP_016342507.1|	PREDICTED: gastrula zinc finger protein XlCGF57.1-like isoform X1 [Sinocyclocheilus anshuiensis]	90.7	8.6e-41	174.5
TRINITY_DN99880_c0_g1_i2	gi|1025185342|ref|XP_016422106.1|	PREDICTED: immunoglobulin-like domain-containing receptor 2 isoform X1 [Sinocyclocheilus rhinocerous]	91.8	2.7e-79	303.5
TRINITY_DN99895_c0_g1_i1	gi|966650141|gb|KTF85051.1|	hypothetical protein cypCar_00033630, partial [Cyprinus carpio]	96.7	7.5e-43	181.4
TRINITY_DN99895_c0_g2_i1	gi|966650141|gb|KTF85051.1|	hypothetical protein cypCar_00033630, partial [Cyprinus carpio]	77.5	4.2e-34	152.5
TRINITY_DN99847_c0_g1_i1	gi|966707225|gb|KTG39466.1|	hypothetical protein cypCar_00020011 [Cyprinus carpio]	99.2	4.2e-65	255.8
TRINITY_DN99860_c0_g1_i1	gi|973188778|ref|XP_015218095.1|	PREDICTED: signal-induced proliferation-associated 1-like protein 2 isoform X1 [Lepisosteus oculatus]	98.5	3.1e-30	139.0
TRINITY_DN99860_c0_g2_i1	gi|1024984284|ref|XP_016313899.1|	PREDICTED: signal-induced proliferation-associated 1-like protein 2 [Sinocyclocheilus anshuiensis]	98.4	1.7e-65	257.3
TRINITY_DN99812_c0_g1_i1	gi|966644334|gb|KTF79246.1|	hypothetical protein cypCar_00050395, partial [Cyprinus carpio]	93.1	1.4e-05	57.4
TRINITY_DN99829_c0_g1_i1	gi|1020506589|ref|XP_016092273.1|	PREDICTED: lysine-specific demethylase 6B-like isoform X1 [Sinocyclocheilus grahami]	100.0	4.7e-39	168.7
TRINITY_DN99834_c0_g1_i1	gi|966638935|gb|KTF74039.1|	hypothetical protein cypCar_00037253 [Cyprinus carpio]	97.3	4.2e-36	158.7
TRINITY_DN99834_c0_g2_i1	gi|1024939969|ref|XP_016335158.1|	PREDICTED: adhesion G protein-coupled receptor F5-like [Sinocyclocheilus anshuiensis]	74.8	1.5e-35	157.5
TRINITY_DN99876_c0_g1_i1	gi|966673774|gb|KTG07155.1|	hypothetical protein cypCar_00034732, partial [Cyprinus carpio]	100.0	8.2e-35	154.5
TRINITY_DN99870_c0_g2_i1	gi|966671273|gb|KTG04654.1|	hypothetical protein cypCar_00020479 [Cyprinus carpio]	81.5	2.0e-03	50.4
TRINITY_DN99887_c0_g1_i1	gi|1024924924|ref|XP_016350099.1|	PREDICTED: leucine zipper protein 1-like [Sinocyclocheilus anshuiensis]	95.2	9.4e-03	48.5
TRINITY_DN99821_c0_g1_i1	gi|966657378|gb|KTF92232.1|	hypothetical protein cypCar_00011098 [Cyprinus carpio]	100.0	1.8e-08	67.8
TRINITY_DN99899_c0_g2_i1	gi|966703960|gb|KTG36201.1|	hypothetical protein cypCar_00023679, partial [Cyprinus carpio]	100.0	3.2e-40	172.6
TRINITY_DN99833_c0_g1_i1	gi|966666706|gb|KTG00396.1|	hypothetical protein cypCar_00022275 [Cyprinus carpio]	99.1	3.9e-50	206.1
TRINITY_DN99833_c0_g1_i2	gi|1025154599|ref|XP_016354842.1|	PREDICTED: myomegalin-like isoform X11 [Sinocyclocheilus anshuiensis]	93.7	9.9e-66	258.1
TRINITY_DN99894_c0_g2_i1	gi|1025293307|ref|XP_016379168.1|	PREDICTED: interleukin-20 receptor subunit alpha-like [Sinocyclocheilus rhinocerous]	74.0	3.8e-46	193.0
TRINITY_DN99852_c0_g1_i1	gi|966639320|gb|KTF74424.1|	hypothetical protein cypCar_00037519, partial [Cyprinus carpio]	75.7	3.9e-07	63.5
TRINITY_DN99815_c0_g1_i1	gi|966658943|gb|KTF93797.1|	hypothetical protein cypCar_00049116 [Cyprinus carpio]	100.0	8.2e-07	61.6
TRINITY_DN99863_c0_g1_i1	gi|966706102|gb|KTG38343.1|	hypothetical protein cypCar_00023074, partial [Cyprinus carpio]	42.0	3.9e-45	190.3
TRINITY_DN99863_c1_g1_i1	gi|966706102|gb|KTG38343.1|	hypothetical protein cypCar_00023074, partial [Cyprinus carpio]	56.0	7.4e-16	91.7
TRINITY_DN99858_c0_g1_i1	gi|966715794|gb|KTG48032.1|	hypothetical protein cypCar_00004170, partial [Cyprinus carpio]	100.0	4.8e-45	188.7
TRINITY_DN99865_c0_g1_i1	gi|1020524139|ref|XP_016101586.1|	PREDICTED: versican core protein-like isoform X1 [Sinocyclocheilus grahami]	76.5	9.6e-31	141.4
TRINITY_DN99818_c0_g1_i1	gi|1025090879|ref|XP_016342723.1|	PREDICTED: bromodomain adjacent to zinc finger domain protein 1A-like [Sinocyclocheilus anshuiensis]	97.4	2.6e-36	159.5
TRINITY_DN36575_c0_g1_i1	gi|1020613151|ref|XP_016120072.1|	PREDICTED: partitioning defective 6 homolog gamma-like, partial [Sinocyclocheilus grahami]	71.4	5.3e-03	49.3
TRINITY_DN36540_c0_g1_i1	gi|1025214765|ref|XP_016429744.1|	PREDICTED: complement factor H-related protein 4-like [Sinocyclocheilus rhinocerous]	73.0	5.0e-26	125.6
TRINITY_DN36561_c0_g1_i1	gi|1043409493|gb|OCA22127.1|	hypothetical protein XENTR_v90023022mg [Xenopus tropicalis]	47.1	1.4e-09	71.6
TRINITY_DN36532_c5_g1_i1	gi|966641386|gb|KTF76300.1|	hypothetical protein cypCar_00035082, partial [Cyprinus carpio]	70.6	9.6e-05	55.8
TRINITY_DN36587_c0_g1_i1	gi|1024968018|ref|XP_016305300.1|	PREDICTED: uncharacterized protein LOC107660501 [Sinocyclocheilus anshuiensis]	86.8	3.2e-45	189.5
TRINITY_DN36536_c0_g1_i1	gi|966673186|gb|KTG06567.1|	hypothetical protein cypCar_00007528, partial [Cyprinus carpio]	100.0	1.6e-67	263.8
TRINITY_DN36526_c0_g1_i1	gi|1020590189|ref|XP_016115984.1|	PREDICTED: gastrula zinc finger protein XlCGF57.1-like [Sinocyclocheilus grahami]	56.9	1.5e-13	85.1
TRINITY_DN36523_c0_g1_i1	gi|966669857|gb|KTG03238.1|	hypothetical protein cypCar_00004625 [Cyprinus carpio]	100.0	3.8e-29	136.7
TRINITY_DN36533_c0_g1_i1	gi|966661613|gb|KTF96209.1|	hypothetical protein cypCar_00002073 [Cyprinus carpio]	79.8	2.3e-36	160.2
TRINITY_DN36510_c0_g1_i1	gi|919018374|ref|XP_013393414.1|	PREDICTED: uncharacterized protein LOC106161101 [Lingula anatina]	56.7	5.3e-25	122.1
TRINITY_DN36510_c1_g1_i1	gi|957847045|ref|XP_014674001.1|	PREDICTED: uncharacterized protein LOC106814216 [Priapulus caudatus]	53.3	9.2e-24	118.2
TRINITY_DN36500_c0_g1_i1	gi|966709226|gb|KTG41464.1|	hypothetical protein cypCar_00002314 [Cyprinus carpio]	100.0	3.2e-101	376.3
TRINITY_DN36500_c1_g1_i1	gi|966709226|gb|KTG41464.1|	hypothetical protein cypCar_00002314 [Cyprinus carpio]	89.3	1.5e-53	217.2
TRINITY_DN36571_c0_g1_i1	gi|1025155573|ref|XP_016417381.1|	PREDICTED: general transcription factor II-I repeat domain-containing protein 2-like [Sinocyclocheilus rhinocerous]	85.7	1.0e-36	161.0
TRINITY_DN36571_c1_g1_i1	gi|1025155573|ref|XP_016417381.1|	PREDICTED: general transcription factor II-I repeat domain-containing protein 2-like [Sinocyclocheilus rhinocerous]	86.2	8.2e-50	205.3
TRINITY_DN36524_c0_g1_i1	gi|1025153936|ref|XP_016354723.1|	PREDICTED: GTPase IMAP family member 8-like [Sinocyclocheilus anshuiensis]	82.1	5.2e-19	102.1
TRINITY_DN36537_c0_g1_i1	gi|966651515|gb|KTF86417.1|	hypothetical protein cypCar_00003576 [Cyprinus carpio]	87.2	2.9e-53	216.5
TRINITY_DN36574_c0_g1_i1	gi|1025280475|ref|XP_016377151.1|	PREDICTED: lipoamide acyltransferase component of branched-chain alpha-keto acid dehydrogenase complex, mitochondrial-like [Sinocyclocheilus rhinocerous]	77.4	2.7e-12	80.9
TRINITY_DN36554_c0_g1_i1	gi|1020487377|ref|XP_016149337.1|	PREDICTED: calcium/calmodulin-dependent 3',5'-cyclic nucleotide phosphodiesterase 1A-like [Sinocyclocheilus grahami]	66.1	2.7e-13	82.8
TRINITY_DN96282_c0_g1_i1	gi|966636383|gb|KTF71487.1|	hypothetical protein cypCar_00049004, partial [Cyprinus carpio]	100.0	2.0e-04	53.5
TRINITY_DN96290_c0_g1_i1	gi|966652835|gb|KTF87737.1|	hypothetical protein cypCar_00021235 [Cyprinus carpio]	100.0	2.1e-04	54.3
TRINITY_DN96251_c0_g1_i1	gi|966701012|gb|KTG33253.1|	hypothetical protein cypCar_00001545 [Cyprinus carpio]	100.0	1.5e-24	120.6
TRINITY_DN96230_c0_g1_i1	gi|1020509224|ref|XP_016093663.1|	PREDICTED: collagen alpha-2(V) chain-like [Sinocyclocheilus grahami]	100.0	3.2e-03	49.7
TRINITY_DN96293_c0_g1_i1	gi|966708035|gb|KTG40275.1|	hypothetical protein cypCar_00004388, partial [Cyprinus carpio]	88.7	5.6e-91	342.4
TRINITY_DN96237_c0_g1_i1	gi|642123122|emb|CDQ63109.1|	unnamed protein product [Oncorhynchus mykiss]	68.2	1.6e-06	60.5
TRINITY_DN96237_c1_g1_i1	gi|1043414798|gb|OCA27431.1|	hypothetical protein XENTR_v900224673mg, partial [Xenopus tropicalis]	80.5	1.0e-10	74.3
TRINITY_DN96237_c1_g2_i1	gi|642093713|emb|CDQ80589.1|	unnamed protein product [Oncorhynchus mykiss]	75.3	9.0e-26	124.4
TRINITY_DN96237_c2_g1_i1	gi|641948780|emb|CDR12114.1|	unnamed protein product [Oncorhynchus mykiss]	68.0	1.1e-28	134.4
TRINITY_DN96265_c0_g1_i1	gi|966712624|gb|KTG44862.1|	hypothetical protein cypCar_00013599 [Cyprinus carpio]	65.1	2.9e-27	129.8
TRINITY_DN96298_c0_g1_i1	gi|1020539825|ref|XP_016107363.1|	PREDICTED: uncharacterized protein LOC107566419 [Sinocyclocheilus grahami]	65.6	3.6e-12	79.3
TRINITY_DN96249_c0_g1_i1	gi|1025182782|ref|XP_016422019.1|	PREDICTED: uncharacterized protein LOC107750954 [Sinocyclocheilus rhinocerous]	68.3	6.6e-03	48.5
TRINITY_DN96250_c0_g1_i1	gi|1025220964|ref|XP_016424039.1|	PREDICTED: tripartite motif-containing protein 16-like protein [Sinocyclocheilus rhinocerous]	90.7	2.8e-43	183.0
TRINITY_DN96211_c0_g1_i1	gi|77403694|dbj|BAE46429.1|	ORF2-encoded protein [Danio rerio]	50.7	2.4e-07	63.5
TRINITY_DN96264_c0_g1_i1	gi|1025004413|ref|XP_016321265.1|	PREDICTED: collagen alpha-1(XXVII) chain B-like [Sinocyclocheilus anshuiensis]	76.4	1.3e-55	224.9
TRINITY_DN96216_c0_g1_i1	gi|966714737|gb|KTG46975.1|	hypothetical protein cypCar_00010906 [Cyprinus carpio]	100.0	6.4e-38	164.9
TRINITY_DN96212_c0_g1_i1	gi|1020532597|ref|XP_016106058.1|	PREDICTED: zinc finger protein basonuclin-1 [Sinocyclocheilus grahami]	96.0	4.5e-06	59.3
TRINITY_DN96227_c0_g1_i1	gi|1020494267|ref|XP_016085678.1|	PREDICTED: lipocalin-like [Sinocyclocheilus grahami]	96.3	3.2e-05	57.4
TRINITY_DN96240_c0_g1_i1	gi|966708035|gb|KTG40275.1|	hypothetical protein cypCar_00004388, partial [Cyprinus carpio]	100.0	6.1e-67	261.9
TRINITY_DN96262_c0_g1_i1	gi|966644674|gb|KTF79586.1|	hypothetical protein cypCar_00028232 [Cyprinus carpio]	55.2	3.1e-06	60.8
TRINITY_DN96206_c0_g1_i1	gi|966645555|gb|KTF80467.1|	hypothetical protein cypCar_00046759, partial [Cyprinus carpio]	64.5	1.3e-13	84.0
TRINITY_DN96255_c0_g1_i1	gi|1025063774|ref|XP_016333786.1|	PREDICTED: band 4.1-like protein 3 [Sinocyclocheilus anshuiensis]	57.1	1.7e-11	77.0
TRINITY_DN96260_c0_g1_i1	gi|966711416|gb|KTG43654.1|	hypothetical protein cypCar_00041829 [Cyprinus carpio]	100.0	6.2e-05	56.6
TRINITY_DN96213_c0_g1_i1	gi|688594057|ref|XP_009291230.1|	PREDICTED: uncharacterized protein LOC103908609 [Danio rerio]	78.9	3.4e-25	122.5
TRINITY_DN96296_c0_g1_i1	gi|1025096377|ref|XP_016344216.1|	PREDICTED: uncharacterized protein LOC107690397 [Sinocyclocheilus anshuiensis]	50.4	3.4e-29	136.7
TRINITY_DN96296_c1_g1_i1	gi|1025283110|ref|XP_016377868.1|	PREDICTED: uncharacterized protein LOC107716059 [Sinocyclocheilus rhinocerous]	59.7	3.0e-28	133.3
TRINITY_DN96268_c0_g3_i1	gi|966649446|gb|KTF84356.1|	hypothetical protein cypCar_00036416 [Cyprinus carpio]	100.0	1.1e-12	81.6
TRINITY_DN33625_c0_g1_i1	gi|1020487522|ref|XP_016149413.1|	PREDICTED: protein O-linked-mannose beta-1,4-N-acetylglucosaminyltransferase 2-like isoform X1 [Sinocyclocheilus grahami]	65.1	7.3e-08	65.1
TRINITY_DN33672_c0_g1_i1	gi|966709008|gb|KTG41246.1|	hypothetical protein cypCar_00005960 [Cyprinus carpio]	62.1	1.0e-08	68.2
TRINITY_DN33685_c0_g1_i1	gi|966653936|gb|KTF88790.1|	hypothetical protein cypCar_00019366 [Cyprinus carpio]	100.0	1.4e-12	80.9
TRINITY_DN33602_c0_g1_i1	gi|768930627|ref|XP_011606122.1|	PREDICTED: uncharacterized protein LOC101071133 [Takifugu rubripes]	62.0	4.8e-107	396.7
TRINITY_DN33668_c0_g1_i1	gi|1020468834|ref|XP_016139457.1|	PREDICTED: uncharacterized protein K02A2.6-like [Sinocyclocheilus grahami]	84.3	5.5e-24	118.6
TRINITY_DN33637_c0_g1_i1	gi|966653539|gb|KTF88441.1|	hypothetical protein cypCar_00005499 [Cyprinus carpio]	99.0	9.7e-49	201.1
TRINITY_DN33637_c1_g1_i1	gi|966653539|gb|KTF88441.1|	hypothetical protein cypCar_00005499 [Cyprinus carpio]	93.8	3.2e-90	339.7
TRINITY_DN33695_c0_g1_i1	gi|1025333997|ref|XP_016390285.1|	PREDICTED: ras-related protein Rap-1b-like [Sinocyclocheilus rhinocerous]	88.9	3.5e-03	50.8
TRINITY_DN33663_c0_g1_i1	gi|966639788|gb|KTF74702.1|	hypothetical protein cypCar_00041795 [Cyprinus carpio]	100.0	2.2e-47	196.4
TRINITY_DN33647_c0_g1_i1	gi|966649240|gb|KTF84150.1|	hypothetical protein cypCar_00028082, partial [Cyprinus carpio]	78.3	4.9e-34	152.5
TRINITY_DN33647_c0_g1_i3	gi|966649240|gb|KTF84150.1|	hypothetical protein cypCar_00028082, partial [Cyprinus carpio]	78.3	5.8e-34	152.5
TRINITY_DN33634_c0_g1_i1	gi|1025155159|ref|XP_016354944.1|	PREDICTED: plexin-D1-like [Sinocyclocheilus anshuiensis]	94.5	3.5e-40	172.6
TRINITY_DN33604_c0_g1_i1	gi|1025096860|ref|XP_016344347.1|	PREDICTED: uncharacterized protein LOC107690505 isoform X1 [Sinocyclocheilus anshuiensis]	54.8	3.6e-03	49.3
TRINITY_DN33694_c0_g1_i1	gi|321449222|gb|EFX61784.1|	hypothetical protein DAPPUDRAFT_68692, partial [Daphnia pulex]	62.7	8.0e-10	71.2
TRINITY_DN33651_c0_g1_i1	gi|704179355|ref|XP_010134792.1|	PREDICTED: protein PBDC1 [Buceros rhinoceros silvestris]	43.1	4.8e-10	72.4
TRINITY_DN33606_c0_g1_i1	gi|1025281275|ref|XP_016377354.1|	PREDICTED: platelet glycoprotein V-like [Sinocyclocheilus rhinocerous]	69.4	5.3e-21	109.0
TRINITY_DN33635_c0_g1_i1	gi|657553962|ref|XP_008281423.1|	PREDICTED: uncharacterized protein LOC103358295 [Stegastes partitus]	64.3	6.1e-07	62.4
TRINITY_DN33635_c0_g2_i1	gi|657553962|ref|XP_008281423.1|	PREDICTED: uncharacterized protein LOC103358295 [Stegastes partitus]	55.7	5.8e-12	79.0
TRINITY_DN33698_c1_g1_i1	gi|938070017|gb|KPP68835.1|	KN motif and ankyrin repeat domain-containing protein 1-like [Scleropages formosus]	52.5	1.7e-04	53.9
TRINITY_DN33615_c0_g1_i1	gi|1007790463|ref|XP_015831495.1|	PREDICTED: zinc finger BED domain-containing protein 4-like [Nothobranchius furzeri]	74.7	9.3e-25	121.7
TRINITY_DN33615_c0_g1_i2	gi|1007790463|ref|XP_015831495.1|	PREDICTED: zinc finger BED domain-containing protein 4-like [Nothobranchius furzeri]	74.7	1.3e-24	121.7
TRINITY_DN33615_c0_g2_i1	gi|1042375572|ref|XP_017332178.1|	PREDICTED: zinc finger BED domain-containing protein 4-like [Ictalurus punctatus]	60.2	3.4e-31	143.3
TRINITY_DN27104_c0_g1_i1	gi|1020478137|ref|XP_016144428.1|	PREDICTED: sphingomyelin synthase-related protein 1-like [Sinocyclocheilus grahami]	77.1	2.5e-12	79.7
TRINITY_DN27104_c0_g2_i1	gi|1020478137|ref|XP_016144428.1|	PREDICTED: sphingomyelin synthase-related protein 1-like [Sinocyclocheilus grahami]	75.0	6.7e-12	78.2
TRINITY_DN27105_c0_g1_i1	gi|966659950|gb|KTF94804.1|	hypothetical protein cypCar_00000521 [Cyprinus carpio]	96.2	1.0e-03	52.0
TRINITY_DN27189_c0_g1_i1	gi|966708129|gb|KTG40367.1|	hypothetical protein cypCar_00007716, partial [Cyprinus carpio]	100.0	4.6e-42	178.7
TRINITY_DN27156_c0_g1_i1	gi|966673433|gb|KTG06814.1|	hypothetical protein cypCar_00005539, partial [Cyprinus carpio]	96.3	1.0e-04	54.7
TRINITY_DN27183_c0_g1_i1	gi|156383811|ref|XP_001633026.1|	predicted protein [Nematostella vectensis]	75.0	2.6e-27	129.8
TRINITY_DN27169_c1_g1_i1	gi|1020539300|ref|XP_016107258.1|	PREDICTED: deoxyribonuclease gamma-like [Sinocyclocheilus grahami]	97.5	1.5e-33	150.6
TRINITY_DN27109_c0_g1_i1	gi|1025411841|ref|XP_016410842.1|	PREDICTED: E3 ubiquitin-protein ligase DTX3L-like [Sinocyclocheilus rhinocerous]	95.8	8.8e-03	50.1
TRINITY_DN27188_c0_g1_i1	gi|966706400|gb|KTG38641.1|	hypothetical protein cypCar_00038916 [Cyprinus carpio]	75.4	2.3e-48	200.3
TRINITY_DN27148_c0_g1_i1	gi|966653506|gb|KTF88408.1|	hypothetical protein cypCar_00032727 [Cyprinus carpio]	100.0	2.6e-08	66.6
TRINITY_DN27198_c0_g1_i1	gi|966708487|gb|KTG40725.1|	hypothetical protein cypCar_00011179 [Cyprinus carpio]	99.3	6.0e-74	285.4
TRINITY_DN27184_c0_g2_i1	gi|966702502|gb|KTG34743.1|	hypothetical protein cypCar_00024918 [Cyprinus carpio]	68.5	2.0e-11	77.4
TRINITY_DN27118_c0_g1_i1	gi|939309685|gb|ALJ76680.1|	electron transfer flavoprotein subunit alpha [Epicauta chinensis]	96.3	6.2e-05	55.5
TRINITY_DN27118_c0_g2_i1	gi|565314563|gb|ETE66638.1|	Electron transfer flavoprotein subunit alpha, mitochondrial, partial [Ophiophagus hannah]	89.7	1.3e-04	54.3
TRINITY_DN27158_c0_g1_i1	gi|966657641|gb|KTF92495.1|	hypothetical protein cypCar_00040520 [Cyprinus carpio]	100.0	2.9e-48	199.5
TRINITY_DN27108_c0_g1_i1	gi|966636786|gb|KTF71890.1|	hypothetical protein cypCar_00040954 [Cyprinus carpio]	89.8	2.0e-70	273.9
TRINITY_DN27182_c0_g2_i1	gi|1025326865|ref|XP_016388304.1|	PREDICTED: uncharacterized protein LOC107724040 [Sinocyclocheilus rhinocerous]	72.7	1.4e-05	58.9
TRINITY_DN27103_c0_g1_i1	gi|928025374|ref|XP_013860923.1|	PREDICTED: uncharacterized protein LOC106515593 [Austrofundulus limnaeus]	57.5	1.5e-18	100.5
TRINITY_DN27139_c0_g1_i1	gi|1020551438|ref|XP_016109756.1|	PREDICTED: mediator of RNA polymerase II transcription subunit 1 isoform X1 [Sinocyclocheilus grahami]	100.0	8.1e-03	49.7
TRINITY_DN27170_c0_g1_i1	gi|966689058|gb|KTG21918.1|	hypothetical protein cypCar_00012761 [Cyprinus carpio]	100.0	1.1e-03	51.2
TRINITY_DN31050_c0_g1_i1	gi|966708898|gb|KTG41136.1|	hypothetical protein cypCar_00000023, partial [Cyprinus carpio]	96.2	1.4e-06	60.5
TRINITY_DN31012_c0_g1_i1	gi|47218528|emb|CAF98060.1|	unnamed protein product [Tetraodon nigroviridis]	49.2	5.7e-03	48.9
TRINITY_DN31004_c0_g1_i1	gi|929300949|ref|XP_014027910.1|	PREDICTED: uncharacterized protein LOC106585798 [Salmo salar]	66.3	2.3e-64	253.8
TRINITY_DN31045_c0_g1_i1	gi|884982264|ref|XP_012987703.1|	PREDICTED: uncharacterized protein LOC105024657 isoform X1 [Esox lucius]	40.0	1.1e-03	52.0
TRINITY_DN31073_c0_g1_i1	gi|966705942|gb|KTG38183.1|	hypothetical protein cypCar_00023579, partial [Cyprinus carpio]	100.0	1.1e-56	227.6
TRINITY_DN31037_c2_g1_i1	gi|966651787|gb|KTF86689.1|	hypothetical protein cypCar_00047211 [Cyprinus carpio]	67.6	2.0e-04	53.5
TRINITY_DN31032_c0_g1_i1	gi|966711529|gb|KTG43767.1|	hypothetical protein cypCar_00023669 [Cyprinus carpio]	100.0	4.0e-04	52.8
TRINITY_DN31093_c0_g1_i1	gi|966709387|gb|KTG41625.1|	hypothetical protein cypCar_00000712 [Cyprinus carpio]	99.1	4.1e-62	245.7
TRINITY_DN31072_c0_g1_i1	gi|1020400586|ref|XP_016088586.1|	PREDICTED: mediator of RNA polymerase II transcription subunit 19-B [Sinocyclocheilus anshuiensis]	95.7	3.8e-03	49.7
TRINITY_DN31051_c0_g1_i1	gi|1025056194|ref|XP_016331736.1|	PREDICTED: apoptosis-inducing factor 1, mitochondrial-like isoform X1 [Sinocyclocheilus anshuiensis]	97.1	1.8e-10	73.6
TRINITY_DN31046_c0_g1_i1	gi|1040689292|ref|XP_017211304.1|	PREDICTED: gastrula zinc finger protein XlCGF58.1-like [Danio rerio]	76.6	5.1e-46	192.2
TRINITY_DN31079_c0_g1_i1	gi|440904713|gb|ELR55186.1|	hypothetical protein M91_19680, partial [Bos mutus]	52.3	1.7e-13	83.6
TRINITY_DN39607_c0_g1_i1	gi|966708903|gb|KTG41141.1|	hypothetical protein cypCar_00000007 [Cyprinus carpio]	100.0	8.7e-47	194.5
TRINITY_DN39604_c0_g1_i1	gi|1025080946|ref|XP_016340009.1|	PREDICTED: ribonuclease inhibitor-like [Sinocyclocheilus anshuiensis]	79.5	2.0e-07	63.5
TRINITY_DN39604_c0_g3_i1	gi|966659711|gb|KTF94565.1|	hypothetical protein cypCar_00021252 [Cyprinus carpio]	100.0	6.7e-09	68.6
TRINITY_DN39648_c0_g1_i4	gi|966649929|gb|KTF84839.1|	hypothetical protein cypCar_00012880 [Cyprinus carpio]	96.9	2.3e-09	70.1
TRINITY_DN39653_c0_g1_i1	gi|47216658|emb|CAG04856.1|	unnamed protein product [Tetraodon nigroviridis]	54.3	8.4e-10	71.6
TRINITY_DN39681_c0_g1_i1	gi|224011942|ref|XP_002294624.1|	predicted protein [Thalassiosira pseudonana CCMP1335]	55.5	1.9e-45	191.0
TRINITY_DN39640_c0_g1_i1	gi|966655463|gb|KTF90317.1|	hypothetical protein cypCar_00039869 [Cyprinus carpio]	96.6	7.7e-08	65.5
TRINITY_DN39634_c0_g1_i1	gi|966673651|gb|KTG07032.1|	hypothetical protein cypCar_00030481 [Cyprinus carpio]	100.0	2.3e-04	53.9
TRINITY_DN39680_c0_g2_i1	gi|1020483338|ref|XP_016147209.1|	PREDICTED: G protein pathway suppressor 2-like [Sinocyclocheilus grahami]	93.1	1.9e-06	60.5
TRINITY_DN39670_c0_g1_i1	gi|966705248|gb|KTG37489.1|	hypothetical protein cypCar_00000478, partial [Cyprinus carpio]	100.0	1.1e-49	204.1
TRINITY_DN39697_c0_g1_i1	gi|1020427596|ref|XP_016131831.1|	PREDICTED: protocadherin beta-11-like isoform X2 [Sinocyclocheilus grahami]	96.4	7.3e-37	161.4
TRINITY_DN39684_c0_g1_i1	gi|966644104|gb|KTF79016.1|	hypothetical protein cypCar_00038315 [Cyprinus carpio]	93.9	4.2e-16	93.2
TRINITY_DN39606_c0_g1_i1	gi|1020413929|ref|XP_016125746.1|	PREDICTED: mortality factor 4-like protein 1 [Sinocyclocheilus grahami]	100.0	1.4e-05	57.8
TRINITY_DN39659_c0_g1_i1	gi|1020408736|ref|XP_016122960.1|	PREDICTED: uncharacterized protein LOC107581819 [Sinocyclocheilus grahami]	87.5	1.8e-51	210.3
TRINITY_DN39659_c1_g1_i1	gi|966645080|gb|KTF79992.1|	hypothetical protein cypCar_00037791 [Cyprinus carpio]	99.0	8.6e-52	211.5
TRINITY_DN39664_c0_g1_i1	gi|676475703|ref|XP_009060557.1|	hypothetical protein LOTGIDRAFT_165309 [Lottia gigantea]	47.5	4.6e-11	76.3
TRINITY_DN54473_c0_g1_i1	gi|939292880|ref|XP_014265936.1|	PREDICTED: RNA-directed DNA polymerase from mobile element jockey-like [Maylandia zebra]	61.9	3.1e-14	86.7
TRINITY_DN54462_c0_g1_i1	gi|1016684167|ref|XP_016047503.1|	PREDICTED: granulins isoform X2 [Erinaceus europaeus]	34.6	2.6e-11	76.6
TRINITY_DN54419_c0_g2_i1	gi|1025090853|ref|XP_016342717.1|	PREDICTED: forkhead box protein D5-like [Sinocyclocheilus anshuiensis]	89.1	7.2e-141	508.8
TRINITY_DN54469_c0_g1_i1	gi|1024950102|ref|XP_016295748.1|	PREDICTED: discs large homolog 1-like protein isoform X1 [Sinocyclocheilus anshuiensis]	73.9	8.2e-18	97.8
[truncated: 184,989 more rows]
