# Supplementary material for: ITRAQ Proteomic Analysis of Yellow and Black Skin in Jinbian Carp (Cyprinus carpio)
Source: Life (Basel). 2020 Sep 30;10(10):226. doi: 10.3390/life10100226 (PMC7601221; doi:10.3390/life10100226)
Supplement: Supplementary file 1 [file life-10-00226-s001.zip › NR_annotation/NR_annotation-W vs Y.xls]

Gene_ID	NR_protein_ID	Description	Identity	Evalue	Score
TRINITY_DN69560_c0_g1_i1	gi|1025237373|ref|XP_016365475.1|	PREDICTED: probable G-protein coupled receptor 160 [Sinocyclocheilus rhinocerous]	93.0	8.3e-64	251.5
TRINITY_DN69501_c0_g1_i1	gi|966652532|gb|KTF87434.1|	hypothetical protein cypCar_00019898 [Cyprinus carpio]	100.0	6.9e-32	145.2
TRINITY_DN69545_c0_g1_i1	gi|1025391235|ref|XP_016405286.1|	PREDICTED: fer-1-like protein 6 [Sinocyclocheilus rhinocerous]	65.3	6.9e-06	58.9
TRINITY_DN69545_c0_g2_i1	gi|1025391235|ref|XP_016405286.1|	PREDICTED: fer-1-like protein 6 [Sinocyclocheilus rhinocerous]	75.0	2.2e-22	113.2
TRINITY_DN69554_c1_g1_i1	gi|966710950|gb|KTG43188.1|	hypothetical protein cypCar_00046767, partial [Cyprinus carpio]	100.0	2.9e-31	142.5
TRINITY_DN69557_c1_g2_i1	gi|966700359|gb|KTG32600.1|	hypothetical protein cypCar_00023771, partial [Cyprinus carpio]	49.4	1.9e-06	60.5
TRINITY_DN69586_c0_g1_i1	gi|966641780|gb|KTF76694.1|	hypothetical protein cypCar_00042812 [Cyprinus carpio]	64.4	3.4e-06	60.5
TRINITY_DN69551_c0_g1_i1	gi|1020569634|ref|XP_016113392.1|	PREDICTED: myosin heavy chain, fast skeletal muscle-like [Sinocyclocheilus grahami]	98.3	4.0e-57	229.2
TRINITY_DN69540_c0_g1_i1	gi|966645881|gb|KTF80793.1|	hypothetical protein cypCar_00012875, partial [Cyprinus carpio]	98.6	1.1e-73	285.0
TRINITY_DN69540_c0_g1_i2	gi|966645881|gb|KTF80793.1|	hypothetical protein cypCar_00012875, partial [Cyprinus carpio]	98.8	1.4e-87	330.9
TRINITY_DN69515_c0_g1_i1	gi|63146082|gb|AAY33975.1|	unknown [Oxyuranus scutellatus scutellatus]	96.8	5.6e-07	62.0
TRINITY_DN69544_c0_g1_i1	gi|1025091741|ref|XP_016342959.1|	PREDICTED: catenin alpha-2-like [Sinocyclocheilus anshuiensis]	45.8	3.1e-10	74.7
TRINITY_DN69544_c0_g2_i1	gi|1025182782|ref|XP_016422019.1|	PREDICTED: uncharacterized protein LOC107750954 [Sinocyclocheilus rhinocerous]	31.9	2.2e-12	82.0
TRINITY_DN69577_c0_g1_i1	gi|966653778|gb|KTF88632.1|	hypothetical protein cypCar_00028371 [Cyprinus carpio]	77.6	1.5e-36	161.4
TRINITY_DN69591_c1_g1_i1	gi|939299861|ref|XP_014267753.1|	PREDICTED: uncharacterized protein LOC101463786 [Maylandia zebra]	51.3	4.3e-62	247.7
TRINITY_DN69563_c0_g1_i1	gi|966646617|gb|KTF81529.1|	hypothetical protein cypCar_00034523, partial [Cyprinus carpio]	100.0	8.1e-45	188.0
TRINITY_DN69552_c0_g1_i1	gi|1020508738|ref|XP_016093407.1|	PREDICTED: target of Nesh-SH3 [Sinocyclocheilus grahami]	100.0	4.9e-05	56.2
TRINITY_DN69566_c0_g1_i1	gi|641948780|emb|CDR12114.1|	unnamed protein product [Oncorhynchus mykiss]	55.8	3.2e-06	59.3
TRINITY_DN69566_c1_g1_i1	gi|642095981|emb|CDQ79417.1|	unnamed protein product [Oncorhynchus mykiss]	68.1	5.9e-19	101.7
TRINITY_DN69546_c0_g2_i1	gi|1020403547|ref|XP_016104541.1|	PREDICTED: clathrin light chain A-like isoform X1 [Sinocyclocheilus grahami]	100.0	6.9e-05	55.5
TRINITY_DN69513_c0_g2_i1	gi|743793567|ref|XP_010923960.1|	PREDICTED: 60S ribosomal protein L44 isoform X1 [Elaeis guineensis]	80.0	6.5e-06	58.5
TRINITY_DN69555_c0_g2_i1	gi|966710137|gb|KTG42375.1|	hypothetical protein cypCar_00035145, partial [Cyprinus carpio]	96.9	9.5e-09	68.2
TRINITY_DN69505_c0_g2_i1	gi|939300320|ref|XP_014267855.1|	PREDICTED: uncharacterized protein LOC106676217 [Maylandia zebra]	65.4	2.7e-69	270.8
TRINITY_DN69531_c0_g1_i1	gi|966715056|gb|KTG47294.1|	hypothetical protein cypCar_00045584 [Cyprinus carpio]	98.5	1.2e-29	137.1
TRINITY_DN69531_c0_g2_i1	gi|1025235957|ref|XP_016365085.1|	PREDICTED: protein bassoon-like [Sinocyclocheilus rhinocerous]	81.6	4.2e-43	182.6
TRINITY_DN69594_c0_g1_i1	gi|966713804|gb|KTG46042.1|	hypothetical protein cypCar_00038965 [Cyprinus carpio]	97.6	8.6e-46	191.0
TRINITY_DN69567_c0_g2_i1	gi|1042237356|ref|XP_017317864.1|	PREDICTED: uncharacterized protein LOC108261517 [Ictalurus punctatus]	46.2	1.4e-91	345.9
TRINITY_DN69518_c0_g1_i1	gi|1025074057|ref|XP_016338104.1|	PREDICTED: LOW QUALITY PROTEIN: T-complex protein 1 subunit beta-like [Sinocyclocheilus anshuiensis]	97.4	2.9e-10	73.2
TRINITY_DN69518_c0_g2_i1	gi|1025074057|ref|XP_016338104.1|	PREDICTED: LOW QUALITY PROTEIN: T-complex protein 1 subunit beta-like [Sinocyclocheilus anshuiensis]	96.9	8.0e-07	61.6
TRINITY_DN69559_c0_g1_i1	gi|966665911|gb|KTF99814.1|	hypothetical protein cypCar_00043616 [Cyprinus carpio]	96.1	6.9e-34	151.4
TRINITY_DN69559_c0_g2_i1	gi|1024948205|ref|XP_016363212.1|	PREDICTED: NACHT, LRR and PYD domains-containing protein 12-like [Sinocyclocheilus anshuiensis]	85.6	5.1e-40	172.2
TRINITY_DN69514_c0_g1_i1	gi|966644019|gb|KTF78931.1|	hypothetical protein cypCar_00033520 [Cyprinus carpio]	94.9	4.8e-13	82.0
TRINITY_DN28039_c0_g1_i1	gi|966658383|gb|KTF93237.1|	hypothetical protein cypCar_00042114 [Cyprinus carpio]	95.7	1.0e-03	51.2
TRINITY_DN28076_c0_g1_i1	gi|528499882|ref|XP_005173220.1|	PREDICTED: uncharacterized protein K02A2.6-like [Danio rerio]	63.5	2.6e-09	70.1
TRINITY_DN28053_c0_g1_i1	gi|1024956259|ref|XP_016299022.1|	PREDICTED: uncharacterized protein LOC107655914 isoform X1 [Sinocyclocheilus anshuiensis]	90.2	9.1e-60	238.0
TRINITY_DN28081_c0_g1_i1	gi|1025233413|ref|XP_016364391.1|	PREDICTED: PTB domain-containing engulfment adapter protein 1-like isoform X1 [Sinocyclocheilus rhinocerous]	73.5	4.0e-19	102.4
TRINITY_DN28002_c0_g1_i1	gi|1020418894|ref|XP_016128416.1|	PREDICTED: protocadherin Fat 3-like [Sinocyclocheilus grahami]	98.1	1.4e-50	207.2
TRINITY_DN28017_c0_g1_i1	gi|966659083|gb|KTF93937.1|	hypothetical protein cypCar_00035527, partial [Cyprinus carpio]	100.0	7.3e-49	201.4
TRINITY_DN28067_c0_g1_i1	gi|966642460|gb|KTF77372.1|	hypothetical protein cypCar_00021989, partial [Cyprinus carpio]	100.0	9.3e-36	157.5
TRINITY_DN28067_c0_g2_i1	gi|944341227|ref|XP_006023891.2|	PREDICTED: transient receptor potential cation channel subfamily M member 3-like [Alligator sinensis]	85.7	1.3e-21	110.9
TRINITY_DN28063_c0_g1_i1	gi|966651134|gb|KTF86036.1|	hypothetical protein cypCar_00031694, partial [Cyprinus carpio]	97.8	5.8e-43	181.8
TRINITY_DN28075_c0_g1_i1	gi|966637404|gb|KTF72508.1|	hypothetical protein cypCar_00045267 [Cyprinus carpio]	92.2	1.7e-25	123.6
TRINITY_DN28059_c0_g1_i1	gi|908560325|ref|XP_013123628.1|	PREDICTED: uncharacterized protein LOC106097726 [Oreochromis niloticus]	50.0	3.3e-11	77.0
TRINITY_DN28089_c1_g1_i1	gi|1020480024|ref|XP_016145430.1|	PREDICTED: claudin-4-like [Sinocyclocheilus rhinocerous]	62.2	1.3e-04	54.7
TRINITY_DN28012_c0_g1_i1	gi|966673054|gb|KTG06435.1|	hypothetical protein cypCar_00036105 [Cyprinus carpio]	75.9	2.3e-13	83.6
TRINITY_DN28025_c0_g1_i1	gi|966699071|gb|KTG31312.1|	hypothetical protein cypCar_00004762, partial [Cyprinus carpio]	96.6	7.7e-40	172.2
TRINITY_DN28025_c0_g2_i1	gi|966699071|gb|KTG31312.1|	hypothetical protein cypCar_00004762, partial [Cyprinus carpio]	87.9	9.4e-06	58.5
TRINITY_DN28098_c0_g1_i1	gi|1025343242|ref|XP_016392742.1|	PREDICTED: high affinity cAMP-specific and IBMX-insensitive 3',5'-cyclic phosphodiesterase 8B-like [Sinocyclocheilus rhinocerous]	86.7	6.1e-11	75.5
TRINITY_DN91593_c0_g1_i1	gi|966668037|gb|KTG01418.1|	hypothetical protein cypCar_00028829 [Cyprinus carpio]	100.0	4.2e-67	262.3
TRINITY_DN91537_c0_g1_i1	gi|77403696|dbj|BAE46430.1|	reverse transcriptase [Danio rerio]	62.5	7.5e-09	68.2
TRINITY_DN91520_c0_g1_i1	gi|1024967455|ref|XP_016305003.1|	PREDICTED: tripartite motif-containing protein 16-like [Sinocyclocheilus anshuiensis]	69.8	1.1e-28	134.4
TRINITY_DN91539_c0_g1_i1	gi|966668144|gb|KTG01525.1|	hypothetical protein cypCar_00018190 [Cyprinus carpio]	97.7	3.1e-14	86.7
TRINITY_DN91551_c0_g1_i1	gi|1025206706|ref|XP_016427585.1|	PREDICTED: calpain-1 catalytic subunit-like isoform X1 [Sinocyclocheilus rhinocerous]	96.6	1.8e-40	173.7
TRINITY_DN91551_c0_g2_i1	gi|1025206712|ref|XP_016427588.1|	PREDICTED: calpain-1 catalytic subunit-like isoform X2 [Sinocyclocheilus rhinocerous]	86.4	3.9e-40	172.6
TRINITY_DN91536_c1_g1_i1	gi|966641562|gb|KTF76476.1|	hypothetical protein cypCar_00046269, partial [Cyprinus carpio]	100.0	3.1e-24	119.4
TRINITY_DN91536_c1_g2_i1	gi|587095|emb|CAA85472.1|	myosin heavy chain [Cyprinus carpio]	100.0	2.3e-17	96.3
TRINITY_DN91584_c0_g1_i1	gi|966640598|gb|KTF75512.1|	hypothetical protein cypCar_00018718 [Cyprinus carpio]	96.6	6.4e-10	72.0
TRINITY_DN91573_c0_g1_i1	gi|1020495848|ref|XP_016086527.1|	PREDICTED: keratin, type I cytoskeletal 13-like [Sinocyclocheilus grahami]	95.0	2.5e-11	77.4
TRINITY_DN91586_c0_g1_i1	gi|1024951446|ref|XP_016296456.1|	PREDICTED: ankyrin-3-like isoform X12 [Sinocyclocheilus anshuiensis]	88.9	5.5e-04	52.8
TRINITY_DN91586_c0_g4_i1	gi|966648910|gb|KTF83820.1|	hypothetical protein cypCar_00043035, partial [Cyprinus carpio]	90.0	1.1e-05	57.8
TRINITY_DN91569_c0_g2_i1	gi|1024982920|ref|XP_016313182.1|	PREDICTED: nucleoplasmin-like protein NO29 [Sinocyclocheilus anshuiensis]	63.5	1.5e-06	60.8
TRINITY_DN91544_c0_g2_i1	gi|1024934077|ref|XP_016314713.1|	PREDICTED: UDP-glucuronosyltransferase 2A1-like [Sinocyclocheilus anshuiensis]	96.3	4.2e-37	162.2
TRINITY_DN91519_c0_g1_i1	gi|742445710|gb|KIC01241.1|	hypothetical protein OA88_15095, partial [Flavobacterium sp. JRM]	66.7	2.0e-50	207.2
TRINITY_DN91590_c0_g1_i1	gi|77403694|dbj|BAE46429.1|	ORF2-encoded protein [Danio rerio]	65.3	1.5e-11	77.0
TRINITY_DN91550_c0_g1_i1	gi|1024952223|ref|XP_016296872.1|	PREDICTED: protein-methionine sulfoxide oxidase MICAL2-like isoform X1 [Sinocyclocheilus anshuiensis]	43.6	1.5e-11	78.2
TRINITY_DN91531_c0_g1_i1	gi|1020594134|ref|XP_016116755.1|	PREDICTED: tripartite motif-containing protein 16-like [Sinocyclocheilus grahami]	100.0	1.2e-15	90.9
TRINITY_DN91518_c0_g2_i1	gi|1024936550|ref|XP_016324141.1|	PREDICTED: 5-oxoprolinase-like [Sinocyclocheilus anshuiensis]	96.3	1.0e-06	61.2
TRINITY_DN91547_c0_g2_i1	gi|1020448091|ref|XP_016132935.1|	PREDICTED: LOW QUALITY PROTEIN: autophagy-related protein 2 homolog A [Sinocyclocheilus grahami]	77.5	3.4e-23	115.9
TRINITY_DN91548_c0_g3_i1	gi|966659093|gb|KTF93947.1|	hypothetical protein cypCar_00027290, partial [Cyprinus carpio]	63.0	5.5e-07	62.4
TRINITY_DN91591_c0_g1_i1	gi|1025309180|ref|XP_016383527.1|	PREDICTED: gamma-adducin-like [Sinocyclocheilus rhinocerous]	95.7	1.2e-43	184.1
TRINITY_DN91566_c0_g1_i1	gi|966659652|gb|KTF94506.1|	hypothetical protein cypCar_00002276, partial [Cyprinus carpio]	100.0	5.5e-53	215.3
TRINITY_DN91522_c0_g1_i1	gi|966650800|gb|KTF85702.1|	hypothetical protein cypCar_00040874 [Cyprinus carpio]	96.2	9.5e-04	51.6
TRINITY_DN91555_c0_g2_i1	gi|1025306226|ref|XP_016382712.1|	PREDICTED: protein aurora borealis-like [Sinocyclocheilus rhinocerous]	76.8	2.7e-59	236.9
TRINITY_DN91577_c0_g2_i1	gi|966705342|gb|KTG37583.1|	hypothetical protein cypCar_00030286 [Cyprinus carpio]	100.0	4.6e-18	99.0
TRINITY_DN91503_c0_g1_i1	gi|1020490741|ref|XP_016151142.1|	PREDICTED: eukaryotic translation initiation factor 5B-like [Sinocyclocheilus grahami]	63.8	6.1e-09	68.9
TRINITY_DN91521_c0_g1_i1	gi|966660424|gb|KTF95278.1|	hypothetical protein cypCar_00002956 [Cyprinus carpio]	65.1	5.8e-26	125.6
TRINITY_DN91568_c0_g1_i1	gi|66472252|ref|NP_001018343.1|	slow myosin heavy chain 1 [Danio rerio]	96.2	7.3e-04	51.6
TRINITY_DN91513_c0_g1_i1	gi|1020408238|ref|XP_016122698.1|	PREDICTED: transmembrane protein 94-like [Sinocyclocheilus grahami]	96.0	1.5e-04	54.3
TRINITY_DN30105_c0_g1_i1	gi|966651439|gb|KTF86341.1|	hypothetical protein cypCar_00021986 [Cyprinus carpio]	100.0	3.7e-06	60.8
TRINITY_DN30105_c0_g2_i1	gi|966651439|gb|KTF86341.1|	hypothetical protein cypCar_00021986 [Cyprinus carpio]	100.0	3.1e-06	60.8
TRINITY_DN30171_c0_g1_i1	gi|736234863|ref|XP_010783360.1|	PREDICTED: amyloid protein-binding protein 2-like [Notothenia coriiceps]	100.0	2.9e-03	50.1
TRINITY_DN30122_c0_g1_i1	gi|1020592835|ref|XP_016116503.1|	PREDICTED: E3 ubiquitin-protein ligase rnf213-alpha-like, partial [Sinocyclocheilus grahami]	80.0	1.0e-44	188.0
TRINITY_DN30122_c0_g2_i1	gi|966658263|gb|KTF93117.1|	hypothetical protein cypCar_00025684, partial [Cyprinus carpio]	88.8	5.0e-46	192.2
TRINITY_DN30188_c0_g2_i1	gi|71724948|gb|AAZ38904.1|	heat shock protein 60 [Larimichthys crocea]	96.0	4.2e-03	48.9
TRINITY_DN30148_c0_g1_i1	gi|49119017|gb|AAH72709.1|	Zgc:123113 protein, partial [Danio rerio]	81.8	3.4e-15	89.7
TRINITY_DN30148_c0_g1_i2	gi|1025389467|ref|XP_016404803.1|	PREDICTED: probable carboxypeptidase PM20D1.1 [Sinocyclocheilus rhinocerous]	98.9	7.4e-46	191.4
TRINITY_DN30148_c0_g1_i3	gi|49119017|gb|AAH72709.1|	Zgc:123113 protein, partial [Danio rerio]	76.3	2.1e-06	60.5
TRINITY_DN30138_c0_g1_i1	gi|1040668640|ref|XP_017207394.1|	PREDICTED: multidrug resistance-associated protein 5 isoform X1 [Danio rerio]	100.0	2.5e-03	49.7
TRINITY_DN30123_c0_g1_i1	gi|884951454|ref|XP_012989157.1|	PREDICTED: uncharacterized protein LOC106024285 [Esox lucius]	65.2	4.6e-05	55.8
TRINITY_DN30123_c0_g2_i1	gi|884951454|ref|XP_012989157.1|	PREDICTED: uncharacterized protein LOC106024285 [Esox lucius]	94.4	5.2e-31	141.7
TRINITY_DN30119_c0_g2_i1	gi|966713812|gb|KTG46050.1|	hypothetical protein cypCar_00048843 [Cyprinus carpio]	84.8	4.2e-42	179.5
TRINITY_DN30104_c0_g1_i1	gi|1025199694|ref|XP_016425708.1|	hypothetical protein cypCar_00001320 [Cyprinus carpio]	100.0	3.8e-13	82.4
TRINITY_DN30197_c0_g1_i1	gi|966708934|gb|KTG41172.1|	hypothetical protein cypCar_00034645 [Cyprinus carpio]	100.0	1.5e-07	64.7
TRINITY_DN30142_c0_g1_i1	gi|966637598|gb|KTF72702.1|	hypothetical protein cypCar_00049856, partial [Cyprinus carpio]	100.0	2.0e-06	60.8
TRINITY_DN30175_c0_g1_i1	gi|966705743|gb|KTG37984.1|	hypothetical protein cypCar_00022496 [Cyprinus carpio]	94.3	4.9e-70	272.3
TRINITY_DN30192_c0_g1_i1	gi|966710693|gb|KTG42931.1|	hypothetical protein cypCar_00000507 [Cyprinus carpio]	97.2	2.6e-55	223.0
TRINITY_DN30113_c0_g1_i1	gi|966653140|gb|KTF88042.1|	hypothetical protein cypCar_00029138 [Cyprinus carpio]	100.0	8.1e-04	52.4
TRINITY_DN164_c0_g1_i1	gi|880950463|ref|XP_012978196.1|	PREDICTED: chromodomain-helicase-DNA-binding protein 1 [Mesocricetus auratus]	62.5	1.3e-05	57.4
TRINITY_DN190_c0_g1_i1	gi|736223648|ref|XP_010780574.1|	PREDICTED: uncharacterized protein LOC104955046 [Notothenia coriiceps]	42.1	3.0e-06	59.7
TRINITY_DN152_c0_g1_i1	gi|1025352522|ref|XP_016395269.1|	PREDICTED: phosphoethanolamine N-methyltransferase 3-like [Sinocyclocheilus rhinocerous]	57.7	6.2e-14	85.1
TRINITY_DN187_c0_g1_i1	gi|966644064|gb|KTF78976.1|	hypothetical protein cypCar_00009052 [Cyprinus carpio]	100.0	1.8e-33	150.2
TRINITY_DN104_c0_g1_i1	gi|966645809|gb|KTF80721.1|	hypothetical protein cypCar_00030642 [Cyprinus carpio]	100.0	7.5e-19	101.3
TRINITY_DN131_c0_g1_i1	gi|1025165081|ref|XP_016418786.1|	PREDICTED: multiple epidermal growth factor-like domains protein 9 isoform X1 [Sinocyclocheilus rhinocerous]	71.1	4.8e-21	109.0
TRINITY_DN192_c0_g1_i1	gi|1025131893|ref|XP_016414721.1|	PREDICTED: adhesion G-protein coupled receptor G2-like [Sinocyclocheilus rhinocerous]	56.0	7.5e-15	89.4
TRINITY_DN192_c0_g2_i1	gi|1025131893|ref|XP_016414721.1|	PREDICTED: adhesion G-protein coupled receptor G2-like [Sinocyclocheilus rhinocerous]	56.0	4.7e-15	89.4
TRINITY_DN195_c0_g1_i1	gi|1020420579|ref|XP_016129304.1|	PREDICTED: mast cell protease 1A-like [Sinocyclocheilus grahami]	67.1	1.8e-21	110.2
TRINITY_DN108_c0_g1_i1	gi|1020556765|ref|XP_016110815.1|	PREDICTED: glucagon receptor-like [Sinocyclocheilus grahami]	85.2	9.4e-05	54.7
TRINITY_DN191_c0_g2_i1	gi|966645811|gb|KTF80723.1|	hypothetical protein cypCar_00017880 [Cyprinus carpio]	94.0	5.3e-38	165.6
TRINITY_DN171_c0_g1_i1	gi|908556301|ref|XP_005465866.2|	PREDICTED: uncharacterized protein LOC102079612, partial [Oreochromis niloticus]	34.2	1.9e-04	53.5
TRINITY_DN101_c0_g1_i1	gi|966652012|gb|KTF86914.1|	hypothetical protein cypCar_00034660 [Cyprinus carpio]	97.8	4.6e-45	188.7
TRINITY_DN103_c0_g1_i1	gi|966703334|gb|KTG35575.1|	hypothetical protein cypCar_00001778 [Cyprinus carpio]	97.8	3.8e-17	96.3
TRINITY_DN88615_c0_g1_i1	gi|966703946|gb|KTG36187.1|	hypothetical protein cypCar_00028855, partial [Cyprinus carpio]	98.9	6.9e-44	184.9
TRINITY_DN88695_c0_g1_i1	gi|884980880|ref|XP_010867073.2|	PREDICTED: uncharacterized protein LOC105009356 [Esox lucius]	93.9	3.7e-16	93.2
TRINITY_DN88658_c0_g1_i1	gi|966659337|gb|KTF94191.1|	hypothetical protein cypCar_00001833, partial [Cyprinus carpio]	50.7	1.4e-06	60.8
TRINITY_DN88665_c0_g2_i1	gi|974107796|ref|XP_015252944.1|	PREDICTED: protein arginine N-methyltransferase 7 isoform X1 [Cyprinodon variegatus]	100.0	7.1e-06	58.5
TRINITY_DN88655_c0_g2_i1	gi|966709110|gb|KTG41348.1|	hypothetical protein cypCar_00036004 [Cyprinus carpio]	95.6	4.6e-29	135.2
TRINITY_DN88648_c0_g1_i2	gi|966707260|gb|KTG39501.1|	hypothetical protein cypCar_00002325 [Cyprinus carpio]	100.0	8.9e-14	85.9
TRINITY_DN88673_c0_g3_i1	gi|37678182|gb|AAP49009.1|	TPA_exp: transposase [Rana pipiens]	56.5	4.1e-11	76.3
TRINITY_DN88659_c0_g1_i1	gi|1025113241|ref|XP_016348606.1|	PREDICTED: anthrax toxin receptor 1-like [Sinocyclocheilus anshuiensis]	77.6	4.4e-16	93.6
TRINITY_DN88647_c0_g1_i1	gi|966699006|gb|KTG31247.1|	hypothetical protein cypCar_00047565, partial [Cyprinus carpio]	80.6	1.4e-05	57.8
TRINITY_DN88686_c0_g1_i1	gi|966670007|gb|KTG03388.1|	hypothetical protein cypCar_00017600 [Cyprinus carpio]	100.0	7.4e-04	52.0
TRINITY_DN88619_c0_g1_i1	gi|966715521|gb|KTG47759.1|	hypothetical protein cypCar_00010363 [Cyprinus carpio]	62.1	2.8e-19	103.6
TRINITY_DN88683_c0_g1_i1	gi|1020492063|ref|XP_016084465.1|	PREDICTED: ferritin, middle subunit-like [Sinocyclocheilus grahami]	92.9	2.8e-06	60.1
TRINITY_DN88635_c0_g1_i1	gi|1020415746|ref|XP_016126723.1|	PREDICTED: tyrosine-protein phosphatase non-receptor type 13-like isoform X1 [Sinocyclocheilus grahami]	97.0	1.2e-46	194.1
TRINITY_DN88693_c0_g1_i1	gi|966668047|gb|KTG01428.1|	hypothetical protein cypCar_00005538 [Cyprinus carpio]	65.9	2.6e-18	99.8
TRINITY_DN88674_c0_g1_i1	gi|1025034344|ref|XP_016325846.1|	PREDICTED: heat shock cognate 71 kDa protein-like isoform X1 [Sinocyclocheilus anshuiensis]	74.3	5.3e-23	115.2
TRINITY_DN88657_c0_g1_i1	gi|685542217|ref|XP_009205498.1|	PREDICTED: eukaryotic translation initiation factor 4E-like, partial [Papio anubis]	71.0	2.9e-03	50.4
TRINITY_DN88685_c0_g1_i1	gi|918578187|ref|XP_013374036.1|	PREDICTED: phosphate carrier protein, mitochondrial isoform X1 [Chinchilla lanigera]	52.9	3.5e-04	52.8
TRINITY_DN88653_c0_g1_i1	gi|1024967530|ref|XP_016305044.1|	PREDICTED: poly [ADP-ribose] polymerase 14-like [Sinocyclocheilus anshuiensis]	94.3	1.5e-37	163.7
TRINITY_DN88653_c0_g3_i1	gi|1020575411|ref|XP_016114535.1|	PREDICTED: poly [ADP-ribose] polymerase 14-like [Sinocyclocheilus grahami]	92.6	6.0e-05	55.1
TRINITY_DN88679_c1_g1_i1	gi|966715155|gb|KTG47393.1|	hypothetical protein cypCar_00027893 [Cyprinus carpio]	81.8	1.8e-05	57.4
TRINITY_DN88679_c1_g2_i1	gi|1020608794|ref|XP_016119244.1|	PREDICTED: LOW QUALITY PROTEIN: CDK5 regulatory subunit-associated protein 3 [Sinocyclocheilus grahami]	77.4	5.5e-04	52.0
TRINITY_DN88649_c0_g1_i1	gi|966654713|gb|KTF89567.1|	hypothetical protein cypCar_00037672, partial [Cyprinus carpio]	91.3	8.5e-52	211.5
TRINITY_DN88612_c0_g1_i1	gi|1024941854|ref|XP_016360076.1|	PREDICTED: piggyBac transposable element-derived protein 4-like isoform X2 [Sinocyclocheilus anshuiensis]	62.2	1.1e-03	52.0
TRINITY_DN88664_c0_g1_i1	gi|688602536|ref|XP_009292989.1|	PREDICTED: protein enabled homolog isoform X4 [Danio rerio]	97.9	1.3e-17	98.2
TRINITY_DN57025_c0_g1_i1	gi|1024926037|ref|XP_016355958.1|	PREDICTED: extracellular matrix protein 2-like [Sinocyclocheilus anshuiensis]	99.4	5.2e-84	318.9
TRINITY_DN57035_c0_g1_i1	gi|34392560|dbj|BAC82609.1|	pol-like protein [Danio rerio]	66.0	1.1e-50	209.5
TRINITY_DN57060_c0_g1_i1	gi|1020527729|ref|XP_016103497.1|	PREDICTED: oxysterol-binding protein-related protein 6-like [Sinocyclocheilus grahami]	92.2	4.5e-239	835.9
TRINITY_DN57013_c0_g1_i1	gi|642080728|emb|CDQ85978.1|	unnamed protein product [Oncorhynchus mykiss]	76.3	7.2e-09	68.2
TRINITY_DN57013_c0_g2_i1	gi|642080728|emb|CDQ85978.1|	unnamed protein product [Oncorhynchus mykiss]	80.3	2.5e-24	119.4
TRINITY_DN57083_c0_g1_i1	gi|966715785|gb|KTG48023.1|	hypothetical protein cypCar_00004166 [Cyprinus carpio]	82.0	3.4e-14	87.4
TRINITY_DN57083_c0_g2_i1	gi|966715785|gb|KTG48023.1|	hypothetical protein cypCar_00004166 [Cyprinus carpio]	82.0	1.6e-14	87.4
TRINITY_DN57016_c0_g1_i1	gi|966702512|gb|KTG34753.1|	hypothetical protein cypCar_00021584 [Cyprinus carpio]	100.0	2.8e-04	53.5
TRINITY_DN57010_c0_g1_i1	gi|483515869|gb|EOB02962.1|	Phosphatidylinositol-3,4,5-trisphosphate 3-phosphatase and dual-specificity protein phosphatase PTEN, partial [Anas platyrhynchos]	93.9	8.5e-08	66.2
TRINITY_DN57067_c0_g1_i1	gi|966658289|gb|KTF93143.1|	hypothetical protein cypCar_00041856 [Cyprinus carpio]	96.6	3.7e-55	222.6
TRINITY_DN57017_c0_g1_i1	gi|966672127|gb|KTG05508.1|	hypothetical protein cypCar_00013898 [Cyprinus carpio]	85.0	9.2e-29	134.4
TRINITY_DN57097_c0_g1_i1	gi|966647892|gb|KTF82802.1|	hypothetical protein cypCar_00022249, partial [Cyprinus carpio]	98.8	5.5e-37	161.8
TRINITY_DN57076_c0_g1_i1	gi|1020516126|ref|XP_016097364.1|	PREDICTED: tyrosine-protein kinase transmembrane receptor ROR2-like [Sinocyclocheilus grahami]	76.6	1.6e-43	184.5
TRINITY_DN57081_c0_g1_i1	gi|1020541832|ref|XP_016107777.1|	PREDICTED: uncharacterized protein LOC107566763, partial [Sinocyclocheilus grahami]	37.4	2.8e-17	97.8
TRINITY_DN57001_c0_g1_i1	gi|966715434|gb|KTG47672.1|	hypothetical protein cypCar_00014782 [Cyprinus carpio]	100.0	4.3e-103	382.5
TRINITY_DN57006_c0_g1_i1	gi|1020464433|ref|XP_016137116.1|	PREDICTED: transmembrane protein 243-like [Sinocyclocheilus rhinocerous]	74.3	1.2e-05	57.8
TRINITY_DN57023_c0_g1_i1	gi|831544647|ref|XP_012725949.1|	PREDICTED: intermediate filament protein ON3-like [Fundulus heteroclitus]	67.9	2.3e-07	63.5
TRINITY_DN57007_c0_g1_i1	gi|966663866|gb|KTF97965.1|	hypothetical protein cypCar_00032029 [Cyprinus carpio]	100.0	1.2e-44	187.6
TRINITY_DN57009_c0_g1_i1	gi|966660261|gb|KTF95115.1|	hypothetical protein cypCar_00022161, partial [Cyprinus carpio]	100.0	3.4e-33	149.1
TRINITY_DN57031_c0_g1_i1	gi|966649656|gb|KTF84566.1|	hypothetical protein cypCar_00020572 [Cyprinus carpio]	86.3	6.5e-51	208.8
TRINITY_DN57049_c0_g1_i1	gi|1040691368|ref|XP_017211834.1|	PREDICTED: gypsy retrotransposon integrase-like protein 1 [Danio rerio]	73.8	3.2e-87	330.1
TRINITY_DN57070_c0_g1_i1	gi|966638940|gb|KTF74044.1|	hypothetical protein cypCar_00049787 [Cyprinus carpio]	63.8	1.3e-27	131.0
TRINITY_DN57050_c0_g1_i1	gi|966652848|gb|KTF87750.1|	hypothetical protein cypCar_00033806 [Cyprinus carpio]	83.8	1.9e-24	120.6
TRINITY_DN57027_c0_g1_i1	gi|1020602150|ref|XP_016117979.1|	PREDICTED: uncharacterized protein LOC107576282 [Sinocyclocheilus grahami]	90.9	5.2e-25	121.7
TRINITY_DN57052_c0_g2_i1	gi|736172709|ref|XP_010766321.1|	PREDICTED: SUMO-conjugating enzyme UBC9-like [Notothenia coriiceps]	96.3	3.3e-07	63.2
TRINITY_DN59522_c0_g1_i1	gi|966645890|gb|KTF80802.1|	hypothetical protein cypCar_00035721, partial [Cyprinus carpio]	75.8	7.9e-68	265.4
TRINITY_DN59531_c0_g1_i1	gi|1020469393|ref|XP_016139752.1|	PREDICTED: polycystin-1 [Sinocyclocheilus grahami]	90.1	9.5e-38	164.5
TRINITY_DN59572_c0_g1_i1	gi|966699940|gb|KTG32181.1|	hypothetical protein cypCar_00039735, partial [Cyprinus carpio]	77.1	1.2e-06	60.8
TRINITY_DN59513_c0_g1_i1	gi|966666033|gb|KTF99892.1|	hypothetical protein cypCar_00025116 [Cyprinus carpio]	96.0	2.2e-04	53.9
TRINITY_DN59547_c0_g1_i1	gi|966699463|gb|KTG31704.1|	hypothetical protein cypCar_00010874 [Cyprinus carpio]	75.6	1.7e-26	127.1
TRINITY_DN59580_c0_g1_i1	gi|966669360|gb|KTG02741.1|	hypothetical protein cypCar_00024660 [Cyprinus carpio]	100.0	1.7e-28	133.7
TRINITY_DN59557_c0_g1_i1	gi|966684017|gb|KTG17068.1|	hypothetical protein cypCar_00000189 [Cyprinus carpio]	100.0	1.5e-65	257.3
TRINITY_DN59506_c0_g1_i1	gi|966701908|gb|KTG34149.1|	hypothetical protein cypCar_00028670 [Cyprinus carpio]	58.7	4.5e-12	79.0
TRINITY_DN59549_c0_g1_i1	gi|966645129|gb|KTF80041.1|	hypothetical protein cypCar_00021806, partial [Cyprinus carpio]	97.8	1.5e-43	183.7
TRINITY_DN59582_c0_g1_i1	gi|966660295|gb|KTF95149.1|	hypothetical protein cypCar_00034292 [Cyprinus carpio]	99.1	1.5e-56	227.3
TRINITY_DN59546_c0_g1_i1	gi|966712360|gb|KTG44598.1|	hypothetical protein cypCar_00001089 [Cyprinus carpio]	95.5	4.2e-03	50.1
TRINITY_DN59532_c0_g1_i1	gi|780163759|ref|XP_011683484.1|	PREDICTED: uncharacterized protein K02A2.6-like [Strongylocentrotus purpuratus]	59.3	2.4e-104	387.5
TRINITY_DN59532_c1_g1_i1	gi|780163759|ref|XP_011683484.1|	PREDICTED: uncharacterized protein K02A2.6-like [Strongylocentrotus purpuratus]	80.5	4.2e-31	142.1
TRINITY_DN59573_c0_g1_i1	gi|1024969319|ref|XP_016306001.1|	PREDICTED: rho guanine nucleotide exchange factor 2-like, partial [Sinocyclocheilus anshuiensis]	90.9	1.7e-15	90.1
TRINITY_DN59575_c0_g1_i1	gi|966647396|gb|KTF82306.1|	hypothetical protein cypCar_00028221 [Cyprinus carpio]	95.1	4.8e-61	242.3
TRINITY_DN59535_c0_g1_i1	gi|966649515|gb|KTF84425.1|	hypothetical protein cypCar_00008835, partial [Cyprinus carpio]	88.4	1.7e-50	207.2
TRINITY_DN59501_c0_g1_i1	gi|966644247|gb|KTF79159.1|	hypothetical protein cypCar_00020676 [Cyprinus carpio]	93.1	1.8e-05	57.8
TRINITY_DN59550_c0_g1_i1	gi|966709517|gb|KTG41755.1|	hypothetical protein cypCar_00036781 [Cyprinus carpio]	98.7	2.4e-34	152.9
TRINITY_DN59586_c0_g1_i1	gi|966708855|gb|KTG41093.1|	hypothetical protein cypCar_00002538 [Cyprinus carpio]	100.0	3.9e-15	89.4
TRINITY_DN59586_c0_g2_i1	gi|966708855|gb|KTG41093.1|	hypothetical protein cypCar_00002538 [Cyprinus carpio]	96.0	8.3e-05	55.1
TRINITY_DN59597_c0_g1_i1	gi|970907643|ref|XP_015119870.1|	PREDICTED: fizzy-related protein homolog [Diachasma alloeum]	100.0	6.3e-05	55.1
TRINITY_DN59568_c0_g1_i1	gi|966709475|gb|KTG41713.1|	hypothetical protein cypCar_00024395 [Cyprinus carpio]	100.0	1.3e-47	197.2
TRINITY_DN59516_c0_g1_i1	gi|966640662|gb|KTF75576.1|	hypothetical protein cypCar_00049579 [Cyprinus carpio]	100.0	2.3e-05	56.6
TRINITY_DN59545_c0_g1_i1	gi|1020597004|ref|XP_016117298.1|	PREDICTED: endoplasmic reticulum metallopeptidase 1 [Sinocyclocheilus grahami]	76.1	1.3e-23	117.5
TRINITY_DN59538_c0_g1_i1	gi|966645519|gb|KTF80431.1|	hypothetical protein cypCar_00039745 [Cyprinus carpio]	100.0	1.3e-15	90.9
TRINITY_DN18701_c0_g1_i1	gi|1040682328|ref|XP_017209679.1|	PREDICTED: synaptotagmin-7 isoform X3 [Danio rerio]	100.0	1.7e-04	53.5
TRINITY_DN18781_c0_g1_i1	gi|1025056491|ref|XP_016331815.1|	PREDICTED: guanine nucleotide-binding protein-like 3 [Sinocyclocheilus anshuiensis]	67.4	1.0e-23	118.2
TRINITY_DN18702_c0_g1_i1	gi|966710730|gb|KTG42968.1|	hypothetical protein cypCar_00010816 [Cyprinus carpio]	100.0	2.9e-38	166.0
TRINITY_DN18759_c0_g1_i1	gi|1025367191|ref|XP_016396779.1|	PREDICTED: uncharacterized protein LOC107730446 [Sinocyclocheilus rhinocerous]	75.0	1.8e-30	140.2
TRINITY_DN18797_c0_g1_i1	gi|1020513393|ref|XP_016095889.1|	PREDICTED: stromal interaction molecule 1-like [Sinocyclocheilus grahami]	100.0	7.4e-05	55.1
TRINITY_DN18707_c0_g1_i1	gi|1025038686|ref|XP_016327002.1|	PREDICTED: cilia- and flagella-associated protein 58 [Sinocyclocheilus anshuiensis]	67.9	3.2e-19	102.8
TRINITY_DN18707_c0_g2_i1	gi|1025038686|ref|XP_016327002.1|	PREDICTED: cilia- and flagella-associated protein 58 [Sinocyclocheilus anshuiensis]	53.3	3.1e-05	56.2
TRINITY_DN18714_c0_g1_i1	gi|966643833|gb|KTF78745.1|	hypothetical protein cypCar_00022530, partial [Cyprinus carpio]	95.7	9.3e-03	48.1
TRINITY_DN18791_c0_g1_i1	gi|642131735|emb|CDQ57007.1|	unnamed protein product [Oncorhynchus mykiss]	54.9	1.6e-18	101.3
TRINITY_DN18764_c0_g1_i1	gi|736229402|ref|XP_010782098.1|	PREDICTED: RNA-binding protein 39 [Notothenia coriiceps]	87.1	6.6e-06	58.5
TRINITY_DN18779_c0_g1_i1	gi|1025095732|ref|XP_016344042.1|	PREDICTED: mitochondrial Rho GTPase 1-A-like [Sinocyclocheilus anshuiensis]	96.8	2.9e-08	66.2
TRINITY_DN18788_c0_g1_i1	gi|606215153|ref|NP_001278276.1|	wu:fc46h12 precursor [Danio rerio]	90.5	2.3e-12	80.5
TRINITY_DN18705_c0_g1_i1	gi|1025078834|ref|XP_016339435.1|	PREDICTED: anoctamin-1-like isoform X1 [Sinocyclocheilus anshuiensis]	93.6	1.8e-15	90.9
TRINITY_DN18703_c0_g1_i1	gi|1024985771|ref|XP_016314657.1|	PREDICTED: uncharacterized protein LOC107667497 [Sinocyclocheilus anshuiensis]	89.1	2.6e-15	90.1
TRINITY_DN18718_c0_g2_i1	gi|1020414783|ref|XP_016126208.1|	PREDICTED: forkhead box protein J1-B [Sinocyclocheilus grahami]	98.3	2.3e-96	360.1
TRINITY_DN18735_c0_g1_i1	gi|966643281|gb|KTF78193.1|	hypothetical protein cypCar_00045488, partial [Cyprinus carpio]	70.6	1.8e-39	170.6
TRINITY_DN18755_c0_g1_i1	gi|1020518871|ref|XP_016098771.1|	PREDICTED: leucine-rich repeat LGI family member 3-like [Sinocyclocheilus grahami]	96.8	1.9e-49	203.4
TRINITY_DN18731_c0_g1_i1	gi|1025266344|ref|XP_016373334.1|	PREDICTED: cystathionine beta-synthase-like [Sinocyclocheilus rhinocerous]	95.2	8.8e-52	211.5
TRINITY_DN18704_c0_g1_i1	gi|749749669|ref|XP_011137057.1|	PREDICTED: uncharacterized protein LOC105181771 [Harpegnathos saltator]	62.2	6.9e-04	52.0
TRINITY_DN18739_c0_g1_i1	gi|749714231|gb|KII63467.1|	hypothetical protein RF11_02277 [Thelohanellus kitauei]	82.6	4.1e-35	155.6
TRINITY_DN18754_c0_g1_i1	gi|966706574|gb|KTG38815.1|	hypothetical protein cypCar_00011196 [Cyprinus carpio]	99.2	5.8e-56	225.3
TRINITY_DN18798_c0_g1_i1	gi|966702338|gb|KTG34579.1|	hypothetical protein cypCar_00033413 [Cyprinus carpio]	82.4	2.2e-65	257.7
TRINITY_DN18762_c0_g1_i1	gi|966712285|gb|KTG44523.1|	hypothetical protein cypCar_00045520 [Cyprinus carpio]	95.8	6.8e-04	52.0
TRINITY_DN22858_c0_g1_i1	gi|34392560|dbj|BAC82609.1|	pol-like protein [Danio rerio]	61.8	3.8e-66	260.0
TRINITY_DN22883_c0_g1_i1	gi|1020401149|ref|XP_016091708.1|	PREDICTED: prolyl 4-hydroxylase subunit alpha-1-like [Sinocyclocheilus grahami]	54.9	1.9e-03	51.2
TRINITY_DN22877_c0_g1_i1	gi|1020595527|ref|XP_016117018.1|	PREDICTED: glycerol-3-phosphate dehydrogenase 1-like protein [Sinocyclocheilus grahami]	81.2	4.3e-04	53.5
TRINITY_DN22801_c0_g1_i1	gi|1020528989|ref|XP_016104164.1|	PREDICTED: gastrula zinc finger protein XlCGF57.1-like [Sinocyclocheilus grahami]	66.7	2.6e-65	256.9
TRINITY_DN22868_c0_g1_i1	gi|77403694|dbj|BAE46429.1|	ORF2-encoded protein [Danio rerio]	73.2	1.9e-07	64.3
TRINITY_DN22810_c0_g1_i1	gi|47086509|ref|NP_997935.1|	Carboxypeptidase N, polypeptide 1 [Danio rerio]	100.0	1.3e-03	50.8
TRINITY_DN22844_c0_g1_i1	gi|966704804|gb|KTG37045.1|	hypothetical protein cypCar_00017655 [Cyprinus carpio]	100.0	1.0e-19	104.4
TRINITY_DN22874_c0_g1_i1	gi|966706907|gb|KTG39148.1|	hypothetical protein cypCar_00000441 [Cyprinus carpio]	97.1	6.2e-09	69.7
TRINITY_DN22850_c0_g1_i1	gi|1020413106|ref|XP_016125300.1|	PREDICTED: phosphatidylinositol 3,4,5-trisphosphate 3-phosphatase and dual-specificity protein phosphatase PTEN-like isoform X3 [Sinocyclocheilus grahami]	87.8	1.1e-14	87.8
TRINITY_DN22830_c0_g2_i1	gi|966644589|gb|KTF79501.1|	hypothetical protein cypCar_00005912 [Cyprinus carpio]	97.6	4.9e-13	82.8
TRINITY_DN22860_c0_g1_i1	gi|966661221|gb|KTF95926.1|	hypothetical protein cypCar_00037333 [Cyprinus carpio]	100.0	1.1e-30	142.1
TRINITY_DN22876_c0_g1_i1	gi|1025105400|ref|XP_016346671.1|	PREDICTED: interferon-induced very large GTPase 1-like [Sinocyclocheilus anshuiensis]	69.5	8.3e-40	171.8
TRINITY_DN22875_c0_g1_i1	gi|966656241|gb|KTF91095.1|	hypothetical protein cypCar_00022244 [Cyprinus carpio]	100.0	4.5e-07	63.5
TRINITY_DN22821_c0_g1_i1	gi|1020417696|ref|XP_016127774.1|	PREDICTED: poly(ADP-ribose) glycohydrolase-like [Sinocyclocheilus grahami]	100.0	1.2e-06	60.8
TRINITY_DN22821_c0_g2_i1	gi|1020417696|ref|XP_016127774.1|	PREDICTED: poly(ADP-ribose) glycohydrolase-like [Sinocyclocheilus grahami]	100.0	1.3e-06	60.8
TRINITY_DN22882_c0_g1_i1	gi|966644064|gb|KTF78976.1|	hypothetical protein cypCar_00009052 [Cyprinus carpio]	100.0	4.7e-73	282.3
TRINITY_DN22837_c0_g1_i1	gi|966702221|gb|KTG34462.1|	hypothetical protein cypCar_00019284, partial [Cyprinus carpio]	82.9	9.4e-29	134.4
TRINITY_DN22807_c0_g1_i1	gi|908550434|ref|XP_013121988.1|	PREDICTED: uncharacterized protein LOC102077813 [Oreochromis niloticus]	59.8	9.2e-57	228.8
TRINITY_DN22825_c0_g1_i1	gi|1020598415|ref|XP_016117561.1|	PREDICTED: lysine-specific demethylase 5A-like, partial [Sinocyclocheilus grahami]	83.8	5.4e-07	62.4
TRINITY_DN22853_c0_g1_i1	gi|642091205|emb|CDQ81793.1|	unnamed protein product [Oncorhynchus mykiss]	60.9	2.1e-22	114.8
TRINITY_DN22806_c0_g1_i1	gi|1020507486|ref|XP_016092752.1|	PREDICTED: uncharacterized protein LOC107554679 [Sinocyclocheilus grahami]	44.3	1.8e-04	54.3
TRINITY_DN22890_c0_g1_i1	gi|992190322|ref|XP_007242024.2|	PREDICTED: predicted GPI-anchored protein 58, partial [Astyanax mexicanus]	74.2	1.0e-17	97.8
TRINITY_DN22838_c0_g1_i1	gi|1025046333|ref|XP_016329105.1|	PREDICTED: adhesion G-protein coupled receptor D2-like [Sinocyclocheilus anshuiensis]	93.3	3.8e-83	316.2
TRINITY_DN22893_c0_g1_i1	gi|966647902|gb|KTF82812.1|	hypothetical protein cypCar_00014266, partial [Cyprinus carpio]	99.2	6.7e-63	248.4
TRINITY_DN22805_c0_g1_i1	gi|1020483160|ref|XP_016147110.1|	PREDICTED: protein lifeguard 2-like [Sinocyclocheilus grahami]	60.0	1.3e-05	57.4
TRINITY_DN22854_c0_g1_i1	gi|966669488|gb|KTG02869.1|	hypothetical protein cypCar_00045938 [Cyprinus carpio]	68.5	1.5e-18	100.5
TRINITY_DN22847_c0_g1_i1	gi|1025156132|ref|XP_016355114.1|	PREDICTED: uncharacterized protein LOC107698581 [Sinocyclocheilus anshuiensis]	82.2	8.8e-26	124.4
TRINITY_DN22847_c0_g2_i1	gi|1025156132|ref|XP_016355114.1|	PREDICTED: uncharacterized protein LOC107698581 [Sinocyclocheilus anshuiensis]	74.3	1.6e-21	110.2
TRINITY_DN60428_c0_g1_i1	gi|1020560548|ref|XP_016111576.1|	PREDICTED: A-kinase anchor protein 9-like [Sinocyclocheilus grahami]	71.7	5.8e-27	128.6
TRINITY_DN60428_c0_g2_i1	gi|1025265088|ref|XP_016372981.1|	PREDICTED: A-kinase anchor protein 9-like [Sinocyclocheilus rhinocerous]	68.8	3.3e-20	106.3
TRINITY_DN60469_c0_g1_i1	gi|966714391|gb|KTG46629.1|	hypothetical protein cypCar_00019485, partial [Cyprinus carpio]	100.0	7.3e-15	88.6
TRINITY_DN60429_c0_g1_i1	gi|966653457|gb|KTF88359.1|	hypothetical protein cypCar_00037525 [Cyprinus carpio]	83.9	8.0e-04	51.6
TRINITY_DN60443_c0_g1_i1	gi|966704688|gb|KTG36929.1|	hypothetical protein cypCar_00008716 [Cyprinus carpio]	97.9	1.8e-75	290.4
TRINITY_DN60480_c0_g1_i1	gi|966704976|gb|KTG37217.1|	hypothetical protein cypCar_00026822 [Cyprinus carpio]	98.9	4.7e-45	188.7
TRINITY_DN60480_c1_g1_i1	gi|966704976|gb|KTG37217.1|	hypothetical protein cypCar_00026822 [Cyprinus carpio]	98.6	4.3e-30	138.7
TRINITY_DN60478_c0_g2_i1	gi|808870354|gb|KKF20218.1|	hypothetical protein EH28_00276 [Larimichthys crocea]	65.7	2.6e-28	133.3
TRINITY_DN60475_c0_g1_i1	gi|1025114642|ref|XP_016348828.1|	PREDICTED: membrane-spanning 4-domains subfamily A member 4A-like [Sinocyclocheilus anshuiensis]	62.6	8.5e-18	98.2
TRINITY_DN60464_c0_g1_i1	gi|1024981299|ref|XP_016312315.1|	PREDICTED: voltage-dependent anion-selective channel protein 2-like [Sinocyclocheilus anshuiensis]	94.4	8.2e-42	177.9
TRINITY_DN60485_c0_g1_i1	gi|966715155|gb|KTG47393.1|	hypothetical protein cypCar_00027893 [Cyprinus carpio]	78.8	3.2e-05	56.6
TRINITY_DN60453_c0_g1_i1	gi|966669745|gb|KTG03126.1|	hypothetical protein cypCar_00026919 [Cyprinus carpio]	100.0	6.0e-23	115.9
TRINITY_DN60483_c0_g1_i1	gi|966707627|gb|KTG39867.1|	hypothetical protein cypCar_00018201, partial [Cyprinus carpio]	99.1	2.5e-56	226.5
TRINITY_DN60491_c0_g2_i1	gi|612407562|dbj|BAO66550.1|	complement properdin [Cyprinus carpio]	93.5	1.2e-08	67.8
TRINITY_DN60433_c0_g2_i1	gi|1020499687|ref|XP_016088587.1|	PREDICTED: bromodomain-containing protein 7-like isoform X2 [Sinocyclocheilus grahami]	100.0	8.3e-04	53.1
TRINITY_DN60404_c0_g1_i1	gi|966647576|gb|KTF82486.1|	hypothetical protein cypCar_00024162 [Cyprinus carpio]	100.0	7.7e-11	75.5
TRINITY_DN60404_c0_g2_i1	gi|966647576|gb|KTF82486.1|	hypothetical protein cypCar_00024162 [Cyprinus carpio]	100.0	6.1e-11	75.5
TRINITY_DN60421_c0_g1_i1	gi|1025097468|ref|XP_016344510.1|	PREDICTED: tripartite motif-containing protein 16-like [Sinocyclocheilus anshuiensis]	90.1	2.9e-51	209.5
TRINITY_DN60421_c0_g2_i1	gi|966648498|gb|KTF83408.1|	hypothetical protein cypCar_00034370, partial [Cyprinus carpio]	96.7	5.3e-49	201.8
TRINITY_DN60466_c0_g1_i1	gi|966639012|gb|KTF74116.1|	hypothetical protein cypCar_00041979, partial [Cyprinus carpio]	71.8	4.8e-40	172.6
TRINITY_DN60456_c0_g2_i1	gi|966654031|gb|KTF88885.1|	hypothetical protein cypCar_00011313, partial [Cyprinus carpio]	82.5	1.6e-15	90.9
TRINITY_DN60415_c1_g1_i1	gi|966668412|gb|KTG01793.1|	hypothetical protein cypCar_00011673 [Cyprinus carpio]	76.9	7.9e-03	48.1
TRINITY_DN60424_c0_g1_i1	gi|1020590189|ref|XP_016115984.1|	PREDICTED: gastrula zinc finger protein XlCGF57.1-like [Sinocyclocheilus grahami]	96.6	4.5e-64	252.3
TRINITY_DN60424_c1_g1_i1	gi|1020603034|ref|XP_016118141.1|	PREDICTED: gastrula zinc finger protein XlCGF49.1-like [Sinocyclocheilus grahami]	78.1	7.9e-27	127.9
TRINITY_DN60435_c0_g1_i1	gi|966651934|gb|KTF86836.1|	hypothetical protein cypCar_00047332, partial [Cyprinus carpio]	62.3	2.6e-29	136.7
TRINITY_DN60441_c0_g1_i1	gi|966701914|gb|KTG34155.1|	hypothetical protein cypCar_00030898, partial [Cyprinus carpio]	100.0	2.0e-65	256.9
TRINITY_DN60434_c0_g1_i1	gi|966648146|gb|KTF83056.1|	hypothetical protein cypCar_00020261, partial [Cyprinus carpio]	100.0	9.0e-62	244.6
TRINITY_DN60451_c0_g1_i2	gi|966710894|gb|KTG43132.1|	hypothetical protein cypCar_00023587 [Cyprinus carpio]	85.5	3.5e-63	249.6
TRINITY_DN60414_c0_g2_i1	gi|966650758|gb|KTF85660.1|	hypothetical protein cypCar_00022104 [Cyprinus carpio]	93.8	6.9e-07	62.4
TRINITY_DN60496_c0_g1_i1	gi|593742735|ref|XP_007126781.1|	PREDICTED: RNA-binding protein PNO1 [Physeter catodon]	77.5	6.8e-06	58.5
TRINITY_DN60476_c0_g1_i1	gi|113681559|ref|NP_001038621.1|	beta-soluble NSF attachment protein [Danio rerio]	73.3	5.0e-08	65.5
TRINITY_DN84302_c0_g1_i1	gi|966714360|gb|KTG46598.1|	hypothetical protein cypCar_00015272 [Cyprinus carpio]	81.4	3.2e-43	183.0
TRINITY_DN84371_c0_g2_i1	gi|1020394496|ref|XP_016123944.1|	PREDICTED: arf-GAP with SH3 domain, ANK repeat and PH domain-containing protein 1-like isoform X1 [Sinocyclocheilus grahami]	100.0	7.1e-07	62.4
TRINITY_DN84380_c0_g1_i1	gi|966669499|gb|KTG02880.1|	hypothetical protein cypCar_00011808, partial [Cyprinus carpio]	82.4	3.1e-07	62.8
TRINITY_DN84380_c0_g1_i2	gi|966669499|gb|KTG02880.1|	hypothetical protein cypCar_00011808, partial [Cyprinus carpio]	82.4	4.2e-07	62.8
TRINITY_DN84357_c0_g1_i1	gi|974097807|ref|XP_015247472.1|	PREDICTED: ribose-phosphate pyrophosphokinase 2 [Cyprinodon variegatus]	78.4	4.5e-05	56.2
TRINITY_DN84327_c0_g1_i1	gi|966636991|gb|KTF72095.1|	hypothetical protein cypCar_00039938 [Cyprinus carpio]	96.9	6.8e-29	135.6
TRINITY_DN84327_c0_g2_i1	gi|966636991|gb|KTF72095.1|	hypothetical protein cypCar_00039938 [Cyprinus carpio]	96.6	1.9e-25	123.2
TRINITY_DN84379_c0_g1_i1	gi|966643084|gb|KTF77996.1|	hypothetical protein cypCar_00036320, partial [Cyprinus carpio]	100.0	2.4e-07	64.3
TRINITY_DN84361_c1_g1_i1	gi|966685810|gb|KTG18786.1|	hypothetical protein cypCar_00020220 [Cyprinus carpio]	80.0	2.5e-22	112.8
TRINITY_DN84356_c0_g1_i1	gi|966713362|gb|KTG45600.1|	hypothetical protein cypCar_00039365 [Cyprinus carpio]	98.5	6.6e-28	132.9
TRINITY_DN84306_c0_g1_i1	gi|966656182|gb|KTF91036.1|	hypothetical protein cypCar_00031854 [Cyprinus carpio]	100.0	1.0e-116	428.7
TRINITY_DN84377_c0_g1_i1	gi|966699127|gb|KTG31368.1|	hypothetical protein cypCar_00023516 [Cyprinus carpio]	82.1	6.0e-03	48.5
TRINITY_DN84393_c0_g1_i1	gi|1025066610|ref|XP_016336053.1|	PREDICTED: WD repeat-containing protein 36-like [Sinocyclocheilus anshuiensis]	100.0	5.6e-06	58.5
TRINITY_DN84353_c0_g1_i1	gi|1024938934|ref|XP_016333453.1|	PREDICTED: uncharacterized protein LOC107681650 [Sinocyclocheilus anshuiensis]	64.0	3.3e-24	119.4
TRINITY_DN84312_c0_g1_i1	gi|966699848|gb|KTG32089.1|	hypothetical protein cypCar_00033180 [Cyprinus carpio]	100.0	1.9e-05	57.4
TRINITY_DN84301_c0_g1_i1	gi|47220557|emb|CAG05583.1|	unnamed protein product, partial [Tetraodon nigroviridis]	50.6	2.6e-09	69.7
TRINITY_DN84339_c0_g1_i1	gi|966715713|gb|KTG47951.1|	hypothetical protein cypCar_00000372 [Cyprinus carpio]	99.1	4.3e-53	215.7
TRINITY_DN84349_c0_g2_i1	gi|284795569|gb|EFC50916.1|	hypothetical protein NEISUBOT_05662, partial [Neisseria subflava NJ9703]	45.9	1.3e-12	81.6
TRINITY_DN84333_c0_g1_i1	gi|1024941500|ref|XP_016359885.1|	PREDICTED: rho GTPase-activating protein SYDE2-like isoform X2 [Sinocyclocheilus anshuiensis]	84.2	5.3e-46	192.2
TRINITY_DN84347_c0_g1_i2	gi|808870483|gb|KKF20321.1|	putative RNA-directed DNA polymerase from transposon X-element [Larimichthys crocea]	70.0	1.3e-32	147.5
TRINITY_DN84384_c0_g1_i1	gi|1025017467|ref|XP_016322845.1|	PREDICTED: ATP-dependent RNA helicase DDX3Y-like isoform X1 [Sinocyclocheilus anshuiensis]	87.9	3.2e-10	73.2
TRINITY_DN84340_c0_g1_i1	gi|1025062197|ref|XP_016333381.1|	PREDICTED: integrin alpha-8-like [Sinocyclocheilus anshuiensis]	64.2	2.5e-08	67.0
TRINITY_DN84340_c0_g2_i1	gi|358444345|gb|AEU12477.1|	integrin alpha-8 [Danio rerio]	100.0	5.8e-10	72.4
TRINITY_DN84398_c0_g1_i1	gi|597741586|ref|XP_007232921.1|	PREDICTED: ER membrane protein complex subunit 9 [Astyanax mexicanus]	78.6	9.9e-03	47.8
TRINITY_DN84346_c0_g1_i1	gi|353333772|gb|AEQ93390.1|	reverse transcriptase, partial [Austrolebias cheradophilus]	59.2	3.7e-15	89.7
TRINITY_DN84311_c0_g1_i1	gi|966701451|gb|KTG33692.1|	hypothetical protein cypCar_00001519 [Cyprinus carpio]	95.3	6.7e-16	91.7
TRINITY_DN84373_c0_g1_i1	gi|966668326|gb|KTG01707.1|	hypothetical protein cypCar_00014424 [Cyprinus carpio]	100.0	4.0e-46	192.6
TRINITY_DN84375_c0_g1_i1	gi|973204334|ref|XP_015221948.1|	PREDICTED: LIM domain kinase 2 isoform X2 [Lepisosteus oculatus]	100.0	1.2e-05	57.8
TRINITY_DN84321_c0_g1_i1	gi|929252167|ref|XP_014002345.1|	PREDICTED: uncharacterized protein LOC106572570 [Salmo salar]	59.6	8.9e-06	58.5
TRINITY_DN84310_c0_g1_i1	gi|1020569980|ref|XP_016113459.1|	PREDICTED: apoptosis-stimulating of p53 protein 2-like [Sinocyclocheilus grahami]	97.2	9.7e-13	81.3
TRINITY_DN3030_c0_g1_i1	gi|1025377887|ref|XP_016399657.1|	PREDICTED: LOW QUALITY PROTEIN: acyl-CoA desaturase-like [Sinocyclocheilus rhinocerous]	89.7	7.2e-06	58.5
TRINITY_DN3046_c0_g1_i1	gi|966651347|gb|KTF86249.1|	hypothetical protein cypCar_00033225 [Cyprinus carpio]	100.0	4.5e-08	67.0
TRINITY_DN3057_c0_g1_i1	gi|966654835|gb|KTF89689.1|	hypothetical protein cypCar_00002136 [Cyprinus carpio]	75.0	1.9e-30	140.2
TRINITY_DN3069_c0_g1_i1	gi|966647580|gb|KTF82490.1|	hypothetical protein cypCar_00015330 [Cyprinus carpio]	100.0	2.3e-41	176.4
TRINITY_DN3007_c0_g1_i1	gi|410901825|ref|XP_003964395.1|	PREDICTED: general transcription factor II-I repeat domain-containing protein 2-like [Takifugu rubripes]	79.5	3.8e-50	206.8
TRINITY_DN3007_c1_g1_i1	gi|229366376|gb|ACQ58168.1|	Histidine triad nucleotide-binding protein 2 [Anoplopoma fimbria]	81.4	7.7e-41	175.3
TRINITY_DN3056_c0_g1_i1	gi|966714115|gb|KTG46353.1|	hypothetical protein cypCar_00013097 [Cyprinus carpio]	100.0	3.1e-10	73.2
TRINITY_DN3033_c0_g1_i1	gi|966647913|gb|KTF82823.1|	hypothetical protein cypCar_00011321 [Cyprinus carpio]	89.2	3.6e-42	179.5
TRINITY_DN3018_c0_g1_i1	gi|928037905|ref|XP_013867620.1|	PREDICTED: RNA-directed DNA polymerase from mobile element jockey-like [Austrofundulus limnaeus]	63.4	1.3e-30	141.0
TRINITY_DN3083_c0_g3_i1	gi|1020487422|ref|XP_016149362.1|	PREDICTED: serum response factor-like [Sinocyclocheilus grahami]	89.3	3.2e-03	50.1
TRINITY_DN3066_c0_g1_i1	gi|954259419|gb|KRX52922.1|	Serine/threonine-protein phosphatase 2A catalytic subunit beta isoform [Trichinella sp. T9]	50.6	1.4e-13	84.0
TRINITY_DN58690_c0_g1_i1	gi|939282861|ref|XP_014265309.1|	PREDICTED: uncharacterized protein LOC106675402 [Maylandia zebra]	60.6	4.1e-95	356.7
TRINITY_DN58627_c0_g1_i1	gi|966647992|gb|KTF82902.1|	hypothetical protein cypCar_00009879 [Cyprinus carpio]	93.2	4.8e-15	89.0
TRINITY_DN58649_c0_g1_i1	gi|966645029|gb|KTF79941.1|	hypothetical protein cypCar_00040013 [Cyprinus carpio]	100.0	5.1e-79	302.8
TRINITY_DN58679_c0_g1_i1	gi|1025246900|ref|XP_016368067.1|	PREDICTED: toll-like receptor 4 [Sinocyclocheilus rhinocerous]	53.6	8.2e-16	91.7
TRINITY_DN58679_c0_g2_i1	gi|325073893|gb|ADY76945.1|	toll-like receptor 4b [Cyprinus carpio]	100.0	1.1e-37	164.1
TRINITY_DN58669_c0_g1_i1	gi|966715063|gb|KTG47301.1|	hypothetical protein cypCar_00042631, partial [Cyprinus carpio]	77.4	8.0e-42	178.3
TRINITY_DN58608_c0_g1_i1	gi|1025332300|ref|XP_016389812.1|	PREDICTED: protein FAM111A-like isoform X1 [Sinocyclocheilus rhinocerous]	72.3	1.1e-38	167.9
TRINITY_DN58664_c0_g1_i1	gi|966711649|gb|KTG43887.1|	hypothetical protein cypCar_00012190 [Cyprinus carpio]	100.0	1.4e-36	161.0
TRINITY_DN58637_c0_g1_i1	gi|307197079|gb|EFN78447.1|	hypothetical protein EAI_13318, partial [Harpegnathos saltator]	56.2	1.7e-14	87.4
TRINITY_DN58628_c0_g1_i1	gi|966708501|gb|KTG40739.1|	hypothetical protein cypCar_00019159 [Cyprinus carpio]	54.8	1.2e-09	70.9
TRINITY_DN58665_c0_g1_i1	gi|1020486215|ref|XP_016148713.1|	PREDICTED: extracellular superoxide dismutase [Cu-Zn]-like isoform X1 [Sinocyclocheilus grahami]	80.0	5.7e-11	75.5
TRINITY_DN58620_c0_g1_i1	gi|966705532|gb|KTG37773.1|	hypothetical protein cypCar_00004725 [Cyprinus carpio]	68.2	5.8e-20	105.5
TRINITY_DN58686_c0_g1_i1	gi|966658001|gb|KTF92855.1|	hypothetical protein cypCar_00035001, partial [Cyprinus carpio]	79.5	2.8e-28	133.7
TRINITY_DN58667_c0_g2_i1	gi|670993680|ref|XP_008687770.1|	PREDICTED: egl nine homolog 1 [Ursus maritimus]	88.0	5.2e-05	55.5
TRINITY_DN58614_c0_g1_i1	gi|966705457|gb|KTG37698.1|	hypothetical protein cypCar_00009130 [Cyprinus carpio]	100.0	8.9e-06	58.5
TRINITY_DN58692_c0_g1_i1	gi|597785859|ref|XP_007256405.1|	PREDICTED: forkhead box protein P1-B-like isoform X1 [Astyanax mexicanus]	100.0	8.3e-04	51.6
TRINITY_DN58694_c0_g1_i1	gi|1025098544|ref|XP_016344789.1|	PREDICTED: matrix-remodeling-associated protein 8-like, partial [Sinocyclocheilus anshuiensis]	87.9	4.2e-27	128.6
TRINITY_DN58698_c0_g1_i1	gi|966650820|gb|KTF85722.1|	hypothetical protein cypCar_00022689, partial [Cyprinus carpio]	100.0	2.0e-05	56.6
TRINITY_DN58633_c0_g2_i1	gi|972986116|ref|XP_015209141.1|	PREDICTED: RB1-inducible coiled-coil protein 1 isoform X2 [Lepisosteus oculatus]	95.8	6.4e-04	53.1
TRINITY_DN58647_c0_g1_i1	gi|1025114388|ref|XP_016389941.1|	PREDICTED: L-rhamnose-binding lectin CSL2-like [Sinocyclocheilus rhinocerous]	66.7	2.3e-03	50.1
TRINITY_DN16185_c0_g2_i1	gi|1020530406|ref|XP_016104924.1|	PREDICTED: LOW QUALITY PROTEIN: uncharacterized protein LOC107564376, partial [Sinocyclocheilus grahami]	60.3	1.5e-60	241.5
TRINITY_DN16150_c0_g1_i1	gi|966647867|gb|KTF82777.1|	hypothetical protein cypCar_00035506 [Cyprinus carpio]	100.0	6.5e-06	59.3
TRINITY_DN16198_c0_g1_i1	gi|966647714|gb|KTF82624.1|	hypothetical protein cypCar_00042842, partial [Cyprinus carpio]	100.0	1.3e-60	240.7
TRINITY_DN16191_c0_g1_i1	gi|966692531|gb|KTG25207.1|	hypothetical protein cypCar_00008812 [Cyprinus carpio]	84.4	6.9e-05	55.5
TRINITY_DN16152_c0_g1_i1	gi|1020491421|ref|XP_016151513.1|	PREDICTED: transcription factor 7-like [Sinocyclocheilus grahami]	100.0	7.1e-06	58.5
TRINITY_DN16180_c0_g1_i1	gi|1020407734|ref|XP_016122429.1|	PREDICTED: inactive phospholipase D5-like [Sinocyclocheilus grahami]	94.6	4.2e-63	250.4
TRINITY_DN16107_c0_g1_i1	gi|1024934370|ref|XP_016315834.1|	PREDICTED: serine/threonine-protein kinase MARK2-like isoform X1 [Sinocyclocheilus anshuiensis]	57.7	1.7e-07	63.9
TRINITY_DN16160_c0_g1_i1	gi|966647271|gb|KTF82181.1|	hypothetical protein cypCar_00049081 [Cyprinus carpio]	66.7	7.2e-11	74.7
TRINITY_DN16116_c0_g1_i1	gi|1025229787|ref|XP_016431960.1|	PREDICTED: rab11 family-interacting protein 1-like isoform X1 [Sinocyclocheilus rhinocerous]	67.4	6.9e-22	111.7
TRINITY_DN16135_c0_g1_i1	gi|966709558|gb|KTG41796.1|	hypothetical protein cypCar_00011081 [Cyprinus carpio]	95.7	1.5e-13	84.3
TRINITY_DN16135_c0_g2_i1	gi|966709558|gb|KTG41796.1|	hypothetical protein cypCar_00011081 [Cyprinus carpio]	95.7	1.7e-13	84.3
TRINITY_DN16108_c0_g1_i1	gi|966659094|gb|KTF93948.1|	hypothetical protein cypCar_00027291 [Cyprinus carpio]	85.3	3.6e-07	63.5
TRINITY_DN16183_c0_g1_i1	gi|966712949|gb|KTG45187.1|	hypothetical protein cypCar_00025693 [Cyprinus carpio]	96.2	8.6e-05	55.1
TRINITY_DN16138_c0_g1_i1	gi|966651717|gb|KTF86619.1|	hypothetical protein cypCar_00008437 [Cyprinus carpio]	100.0	7.4e-46	191.4
TRINITY_DN16128_c0_g1_i1	gi|1020495935|ref|XP_016086572.1|	PREDICTED: unconventional myosin-Ib-like [Sinocyclocheilus grahami]	61.2	1.5e-06	60.8
TRINITY_DN16126_c0_g1_i1	gi|1020565949|ref|XP_016112666.1|	PREDICTED: caspase-1-A-like [Sinocyclocheilus grahami]	76.0	1.3e-40	174.5
TRINITY_DN16194_c0_g1_i1	gi|966705415|gb|KTG37656.1|	hypothetical protein cypCar_00043679, partial [Cyprinus carpio]	93.3	1.0e-05	58.2
TRINITY_DN94890_c0_g2_i1	gi|1025223521|ref|XP_016430915.1|	PREDICTED: methionyl-tRNA formyltransferase, mitochondrial-like [Sinocyclocheilus rhinocerous]	94.9	2.2e-24	120.2
TRINITY_DN94890_c0_g3_i1	gi|1020474839|ref|XP_016142657.1|	PREDICTED: methionyl-tRNA formyltransferase, mitochondrial-like [Sinocyclocheilus grahami]	97.0	2.9e-09	70.5
TRINITY_DN94890_c0_g3_i2	gi|1025223521|ref|XP_016430915.1|	PREDICTED: methionyl-tRNA formyltransferase, mitochondrial-like [Sinocyclocheilus rhinocerous]	100.0	2.4e-14	87.0
TRINITY_DN94890_c0_g4_i1	gi|1025223521|ref|XP_016430915.1|	PREDICTED: methionyl-tRNA formyltransferase, mitochondrial-like [Sinocyclocheilus rhinocerous]	100.0	1.5e-33	150.2
TRINITY_DN94873_c0_g1_i1	gi|966636588|gb|KTF71692.1|	hypothetical protein cypCar_00046694 [Cyprinus carpio]	100.0	3.2e-52	212.6
TRINITY_DN94864_c0_g1_i1	gi|1020408305|ref|XP_016122734.1|	PREDICTED: LOW QUALITY PROTEIN: multidrug resistance protein 1-like [Sinocyclocheilus grahami]	89.9	1.6e-51	210.7
TRINITY_DN94883_c0_g1_i1	gi|966658382|gb|KTF93236.1|	hypothetical protein cypCar_00039501, partial [Cyprinus carpio]	89.8	1.1e-36	161.0
TRINITY_DN94856_c0_g1_i1	gi|1020413745|ref|XP_016125641.1|	PREDICTED: early endosome antigen 1-like isoform X1 [Sinocyclocheilus grahami]	82.0	2.7e-29	136.3
TRINITY_DN94901_c0_g3_i1	gi|966657444|gb|KTF92298.1|	hypothetical protein cypCar_00034813 [Cyprinus carpio]	82.1	2.5e-04	53.1
TRINITY_DN94882_c0_g1_i2	gi|583973230|ref|XP_006782020.1|	PREDICTED: vascular endothelial growth factor receptor kdr-like [Neolamprologus brichardi]	100.0	4.3e-05	57.0
TRINITY_DN94853_c0_g1_i1	gi|966701499|gb|KTG33740.1|	hypothetical protein cypCar_00006681 [Cyprinus carpio]	100.0	1.1e-07	65.5
TRINITY_DN94807_c0_g1_i1	gi|1025238658|ref|XP_016365826.1|	PREDICTED: zinc finger MYM-type protein 4-like [Sinocyclocheilus rhinocerous]	92.8	3.5e-50	206.1
TRINITY_DN94893_c0_g1_i1	gi|974120828|ref|XP_015260083.1|	PREDICTED: E3 ubiquitin-protein ligase MYCBP2 isoform X1 [Cyprinodon variegatus]	100.0	1.1e-04	54.7
TRINITY_DN94865_c0_g1_i1	gi|966642398|gb|KTF77310.1|	hypothetical protein cypCar_00034929 [Cyprinus carpio]	100.0	4.2e-12	80.5
TRINITY_DN94896_c0_g1_i1	gi|966651418|gb|KTF86320.1|	hypothetical protein cypCar_00039872, partial [Cyprinus carpio]	100.0	5.3e-07	64.3
TRINITY_DN94860_c0_g1_i1	gi|966641371|gb|KTF76285.1|	hypothetical protein cypCar_00044387 [Cyprinus carpio]	84.4	1.3e-34	154.1
TRINITY_DN94829_c0_g1_i1	gi|1020512087|ref|XP_016095187.1|	PREDICTED: thyroid hormone receptor alpha-like [Sinocyclocheilus grahami]	85.7	1.0e-03	52.8
TRINITY_DN94817_c0_g1_i1	gi|1020604882|ref|XP_016118483.1|	PREDICTED: sacsin-like, partial [Sinocyclocheilus grahami]	90.8	7.1e-31	141.4
TRINITY_DN94876_c0_g2_i1	gi|157278581|ref|NP_001098391.1|	Tol1 transposase [synthetic construct]	68.7	8.3e-86	325.5
TRINITY_DN94876_c0_g2_i2	gi|157278581|ref|NP_001098391.1|	Tol1 transposase [synthetic construct]	66.0	8.5e-68	266.2
TRINITY_DN94843_c0_g1_i1	gi|966659778|gb|KTF94632.1|	hypothetical protein cypCar_00035528 [Cyprinus carpio]	99.2	2.8e-64	253.1
TRINITY_DN94815_c0_g1_i1	gi|966708860|gb|KTG41098.1|	hypothetical protein cypCar_00002546, partial [Cyprinus carpio]	82.2	1.7e-12	80.9
TRINITY_DN94810_c0_g1_i1	gi|585652177|ref|XP_006814875.1|	PREDICTED: hemicentin-1-like, partial [Saccoglossus kowalevskii]	52.8	3.1e-04	53.9
TRINITY_DN94826_c0_g1_i1	gi|1024954202|ref|XP_016297939.1|	PREDICTED: myosin-7-like isoform X1 [Sinocyclocheilus anshuiensis]	84.2	3.2e-08	66.2
TRINITY_DN94895_c0_g1_i1	gi|966651140|gb|KTF86042.1|	hypothetical protein cypCar_00014423 [Cyprinus carpio]	85.5	8.8e-21	108.2
TRINITY_DN94837_c0_g1_i1	gi|1025283444|ref|XP_016377964.1|	PREDICTED: nck-associated protein 5-like [Sinocyclocheilus rhinocerous]	97.1	3.2e-30	139.0
TRINITY_DN94867_c0_g2_i1	gi|1020492662|ref|XP_016084799.1|	PREDICTED: large neutral amino acids transporter small subunit 4-like isoform X1 [Sinocyclocheilus grahami]	96.9	6.0e-08	65.5
TRINITY_DN94875_c0_g1_i1	gi|966639013|gb|KTF74117.1|	hypothetical protein cypCar_00041978, partial [Cyprinus carpio]	100.0	7.6e-57	228.4
TRINITY_DN94891_c0_g1_i1	gi|974060005|ref|XP_015227129.1|	PREDICTED: transcription activator BRG1-like isoform X1 [Cyprinodon variegatus]	86.0	7.1e-51	208.8
TRINITY_DN94891_c0_g1_i2	gi|974060005|ref|XP_015227129.1|	PREDICTED: transcription activator BRG1-like isoform X1 [Cyprinodon variegatus]	90.1	3.7e-92	346.3
TRINITY_DN94891_c0_g2_i1	gi|974060005|ref|XP_015227129.1|	PREDICTED: transcription activator BRG1-like isoform X1 [Cyprinodon variegatus]	75.4	8.1e-18	98.2
TRINITY_DN94840_c0_g1_i1	gi|1025305367|ref|XP_016382466.1|	PREDICTED: calmodulin-regulated spectrin-associated protein 2-like isoform X5 [Sinocyclocheilus rhinocerous]	97.9	2.3e-102	380.2
TRINITY_DN94840_c1_g1_i1	gi|1025053514|ref|XP_016331009.1|	PREDICTED: calmodulin-regulated spectrin-associated protein 2-like isoform X1 [Sinocyclocheilus anshuiensis]	100.0	2.5e-33	149.4
TRINITY_DN94866_c0_g1_i1	gi|966656695|gb|KTF91549.1|	hypothetical protein cypCar_00013111 [Cyprinus carpio]	100.0	7.5e-39	167.9
TRINITY_DN94879_c0_g1_i1	gi|1024955006|ref|XP_016298358.1|	PREDICTED: sialoadhesin-like [Sinocyclocheilus anshuiensis]	84.4	1.7e-21	110.9
TRINITY_DN94801_c1_g1_i1	gi|966646312|gb|KTF81224.1|	hypothetical protein cypCar_00039963 [Cyprinus carpio]	50.0	3.2e-03	50.4
TRINITY_DN94804_c0_g1_i1	gi|908445982|ref|XP_013125351.1|	PREDICTED: uncharacterized protein LOC106098034, partial [Oreochromis niloticus]	68.2	2.2e-09	70.1
TRINITY_DN94894_c0_g1_i1	gi|1025139260|ref|XP_016353116.1|	PREDICTED: bromodomain adjacent to zinc finger domain protein 2A-like [Sinocyclocheilus anshuiensis]	62.5	1.8e-17	97.1
TRINITY_DN94870_c0_g3_i1	gi|966637205|gb|KTF72309.1|	hypothetical protein cypCar_00048242 [Cyprinus carpio]	100.0	4.6e-10	72.4
TRINITY_DN94870_c0_g5_i1	gi|966637205|gb|KTF72309.1|	hypothetical protein cypCar_00048242 [Cyprinus carpio]	100.0	3.9e-10	72.4
TRINITY_DN93826_c0_g1_i1	gi|966647829|gb|KTF82739.1|	hypothetical protein cypCar_00025796, partial [Cyprinus carpio]	94.7	5.6e-43	182.2
TRINITY_DN93890_c0_g1_i1	gi|966713323|gb|KTG45561.1|	hypothetical protein cypCar_00024746, partial [Cyprinus carpio]	87.2	2.5e-51	209.9
TRINITY_DN93822_c0_g2_i1	gi|1020479405|ref|XP_016145102.1|	PREDICTED: SPARC-like [Sinocyclocheilus grahami]	89.3	4.9e-04	52.4
TRINITY_DN93801_c0_g1_i1	gi|1020418451|ref|XP_016128182.1|	PREDICTED: smoothelin-like protein 2 [Sinocyclocheilus grahami]	100.0	1.0e-05	57.8
TRINITY_DN93801_c0_g2_i1	gi|1020418451|ref|XP_016128182.1|	PREDICTED: smoothelin-like protein 2 [Sinocyclocheilus grahami]	100.0	1.1e-05	57.8
TRINITY_DN93801_c0_g3_i1	gi|1020418451|ref|XP_016128182.1|	PREDICTED: smoothelin-like protein 2 [Sinocyclocheilus grahami]	100.0	1.1e-05	57.8
TRINITY_DN93864_c0_g1_i1	gi|966659809|gb|KTF94663.1|	hypothetical protein cypCar_00006178 [Cyprinus carpio]	79.5	1.2e-09	71.2
TRINITY_DN93864_c0_g1_i2	gi|966659809|gb|KTF94663.1|	hypothetical protein cypCar_00006178 [Cyprinus carpio]	79.5	1.3e-09	71.2
TRINITY_DN93844_c0_g1_i1	gi|1025048346|ref|XP_016329660.1|	PREDICTED: cysteine-rich motor neuron 1 protein-like isoform X1 [Sinocyclocheilus anshuiensis]	78.1	5.9e-03	48.5
TRINITY_DN93874_c0_g1_i1	gi|1025154669|ref|XP_016354854.1|	PREDICTED: influenza virus NS1A-binding protein homolog A-like isoform X1 [Sinocyclocheilus anshuiensis]	83.7	1.2e-13	84.3
TRINITY_DN93900_c0_g1_i1	gi|966671188|gb|KTG04569.1|	hypothetical protein cypCar_00033485 [Cyprinus carpio]	96.7	5.4e-08	65.5
TRINITY_DN93841_c0_g1_i1	gi|966713208|gb|KTG45446.1|	hypothetical protein cypCar_00008259 [Cyprinus carpio]	100.0	3.6e-30	139.0
TRINITY_DN93841_c0_g2_i1	gi|966713208|gb|KTG45446.1|	hypothetical protein cypCar_00008259 [Cyprinus carpio]	76.3	2.1e-16	94.0
TRINITY_DN93811_c0_g1_i1	gi|966706048|gb|KTG38289.1|	hypothetical protein cypCar_00019099, partial [Cyprinus carpio]	100.0	8.5e-38	164.5
TRINITY_DN93878_c0_g1_i1	gi|1025166176|ref|XP_016418989.1|	PREDICTED: putative nuclease HARBI1 [Sinocyclocheilus rhinocerous]	74.8	2.8e-79	305.4
TRINITY_DN93829_c0_g1_i1	gi|1025407854|ref|XP_016409772.1|	PREDICTED: uncharacterized protein LOC107741534 isoform X1 [Sinocyclocheilus rhinocerous]	40.8	3.3e-15	89.7
TRINITY_DN93833_c0_g1_i1	gi|1020563781|ref|XP_016112224.1|	PREDICTED: RNA-binding protein 39-like [Sinocyclocheilus grahami]	71.0	5.4e-04	52.4
TRINITY_DN93833_c0_g2_i1	gi|1020563781|ref|XP_016112224.1|	PREDICTED: RNA-binding protein 39-like [Sinocyclocheilus grahami]	84.0	7.5e-04	51.6
TRINITY_DN93848_c0_g1_i1	gi|1020397474|ref|XP_016139625.1|	PREDICTED: vacuolar protein sorting-associated protein 13C [Sinocyclocheilus grahami]	95.2	7.5e-47	194.9
TRINITY_DN93866_c0_g2_i1	gi|966656758|gb|KTF91612.1|	hypothetical protein cypCar_00015932, partial [Cyprinus carpio]	100.0	4.3e-03	49.3
TRINITY_DN93895_c0_g1_i1	gi|966701781|gb|KTG34022.1|	hypothetical protein cypCar_00025320 [Cyprinus carpio]	100.0	7.4e-33	149.4
TRINITY_DN93876_c0_g1_i1	gi|966705645|gb|KTG37886.1|	hypothetical protein cypCar_00011867 [Cyprinus carpio]	100.0	8.0e-03	48.9
TRINITY_DN93892_c1_g1_i1	gi|966674088|gb|KTG07469.1|	hypothetical protein cypCar_00042672, partial [Cyprinus carpio]	100.0	5.1e-28	131.7
TRINITY_DN93832_c0_g1_i1	gi|966641809|gb|KTF76723.1|	hypothetical protein cypCar_00025477 [Cyprinus carpio]	100.0	4.9e-31	142.1
TRINITY_DN93821_c0_g3_i1	gi|1020559666|ref|XP_016111404.1|	PREDICTED: dual serine/threonine and tyrosine protein kinase-like [Sinocyclocheilus grahami]	100.0	3.9e-03	49.3
TRINITY_DN93868_c0_g2_i1	gi|966651375|gb|KTF86277.1|	hypothetical protein cypCar_00049285 [Cyprinus carpio]	85.4	2.1e-10	73.9
TRINITY_DN93863_c0_g2_i1	gi|966648572|gb|KTF83482.1|	hypothetical protein cypCar_00016387 [Cyprinus carpio]	98.8	6.8e-38	164.9
TRINITY_DN93820_c0_g1_i1	gi|1025206378|ref|XP_016427494.1|	PREDICTED: CASP8-associated protein 2-like [Sinocyclocheilus rhinocerous]	88.6	1.8e-52	213.8
TRINITY_DN93817_c0_g1_i1	gi|966714035|gb|KTG46273.1|	hypothetical protein cypCar_00043640, partial [Cyprinus carpio]	98.8	5.9e-39	168.3
TRINITY_DN93893_c0_g1_i1	gi|966657718|gb|KTF92572.1|	hypothetical protein cypCar_00010919, partial [Cyprinus carpio]	83.7	3.1e-37	162.9
TRINITY_DN93893_c0_g2_i1	gi|966645669|gb|KTF80581.1|	hypothetical protein cypCar_00022679, partial [Cyprinus carpio]	100.0	6.3e-34	151.4
TRINITY_DN93825_c0_g1_i1	gi|1020556439|ref|XP_016110745.1|	PREDICTED: cadherin EGF LAG seven-pass G-type receptor 1-like [Sinocyclocheilus grahami]	98.7	1.0e-32	147.5
TRINITY_DN93828_c0_g2_i1	gi|1020497382|ref|XP_016087339.1|	PREDICTED: ATP-binding cassette sub-family A member 1-like [Sinocyclocheilus grahami]	100.0	3.1e-04	53.1
TRINITY_DN93883_c0_g1_i1	gi|966705750|gb|KTG37991.1|	hypothetical protein cypCar_00012067 [Cyprinus carpio]	100.0	8.4e-24	118.2
TRINITY_DN93810_c0_g1_i1	gi|1025040354|ref|XP_016327463.1|	PREDICTED: uncharacterized protein LOC107677179 [Sinocyclocheilus anshuiensis]	93.7	1.2e-35	157.5
TRINITY_DN93810_c1_g1_i1	gi|1025289538|ref|XP_016379769.1|	PREDICTED: uncharacterized protein LOC107717511 [Sinocyclocheilus rhinocerous]	70.6	5.5e-04	52.4
TRINITY_DN82932_c1_g2_i1	gi|443691799|gb|ELT93550.1|	hypothetical protein CAPTEDRAFT_156614 [Capitella teleta]	55.0	3.4e-06	59.3
TRINITY_DN82930_c0_g1_i1	gi|966673423|gb|KTG06804.1|	hypothetical protein cypCar_00007255 [Cyprinus carpio]	81.2	4.6e-35	155.6
TRINITY_DN82946_c1_g1_i1	gi|1020542233|ref|XP_016107856.1|	PREDICTED: NACHT, LRR and PYD domains-containing protein 12-like [Sinocyclocheilus grahami]	78.1	2.3e-26	126.3
TRINITY_DN82946_c1_g2_i1	gi|1020598857|ref|XP_016117639.1|	PREDICTED: stonustoxin subunit beta-like [Sinocyclocheilus grahami]	75.8	2.0e-17	96.7
TRINITY_DN82915_c0_g1_i1	gi|966673150|gb|KTG06531.1|	hypothetical protein cypCar_00043218 [Cyprinus carpio]	85.7	3.8e-06	60.1
TRINITY_DN82909_c0_g1_i1	gi|966707870|gb|KTG40110.1|	hypothetical protein cypCar_00039316 [Cyprinus carpio]	98.0	8.6e-84	318.2
TRINITY_DN82959_c0_g1_i1	gi|966652469|gb|KTF87371.1|	hypothetical protein cypCar_00024527 [Cyprinus carpio]	60.0	8.9e-12	77.8
TRINITY_DN82947_c0_g1_i1	gi|723802026|tpe|CAH17861.1|	TPA: putative transposase [Xenopus tropicalis]	64.6	1.3e-08	67.4
TRINITY_DN83000_c0_g2_i1	gi|602710062|ref|XP_007465282.1|	PREDICTED: eukaryotic translation initiation factor 1 [Lipotes vexillifer]	51.7	4.4e-11	75.9
TRINITY_DN82950_c0_g1_i1	gi|966704619|gb|KTG36860.1|	hypothetical protein cypCar_00009455 [Cyprinus carpio]	91.9	1.9e-38	166.8
TRINITY_DN82938_c0_g1_i1	gi|1020404177|ref|XP_016107745.1|	PREDICTED: nebulin-related-anchoring protein [Sinocyclocheilus grahami]	92.1	2.3e-11	77.8
TRINITY_DN82940_c0_g1_i1	gi|640824757|ref|XP_008069463.1|	PREDICTED: sodium/calcium exchanger 1 isoform X12 [Carlito syrichta]	60.7	9.5e-08	64.7
TRINITY_DN82940_c0_g2_i1	gi|930774572|ref|XP_014186879.1|	PREDICTED: sodium/calcium exchanger 1-like isoform X1 [Haplochromis burtoni]	75.0	2.6e-07	63.5
TRINITY_DN82940_c0_g3_i1	gi|930774572|ref|XP_014186879.1|	PREDICTED: sodium/calcium exchanger 1-like isoform X1 [Haplochromis burtoni]	75.0	4.0e-07	63.5
TRINITY_DN82975_c1_g1_i1	gi|1040676180|ref|XP_017208464.1|	PREDICTED: DNA polymerase theta isoform X2 [Danio rerio]	92.0	5.4e-38	165.2
TRINITY_DN82972_c0_g1_i1	gi|966657222|gb|KTF92076.1|	hypothetical protein cypCar_00030119 [Cyprinus carpio]	100.0	4.0e-03	49.3
TRINITY_DN82994_c0_g1_i1	gi|966711547|gb|KTG43785.1|	hypothetical protein cypCar_00035476 [Cyprinus carpio]	91.8	2.1e-48	200.7
TRINITY_DN82999_c0_g1_i1	gi|966700565|gb|KTG32806.1|	hypothetical protein cypCar_00018907 [Cyprinus carpio]	84.5	2.0e-38	166.8
TRINITY_DN82970_c0_g1_i1	gi|966700048|gb|KTG32289.1|	hypothetical protein cypCar_00028955 [Cyprinus carpio]	100.0	1.2e-41	177.9
TRINITY_DN82963_c0_g1_i2	gi|1025277607|ref|XP_016376380.1|	PREDICTED: gastrula zinc finger protein XlCGF8.2DB-like [Sinocyclocheilus rhinocerous]	76.0	5.1e-03	49.7
TRINITY_DN82979_c0_g1_i1	gi|1007795057|ref|XP_015796365.1|	PREDICTED: zinc finger protein 33A-like [Nothobranchius furzeri]	55.7	1.9e-13	83.6
TRINITY_DN82979_c1_g1_i1	gi|939300888|ref|XP_014267968.1|	PREDICTED: RNA-directed DNA polymerase from mobile element jockey-like [Maylandia zebra]	51.8	2.0e-87	331.3
TRINITY_DN82941_c0_g1_i1	gi|122114616|ref|NP_001073628.1|	PREDICTED: homeodomain-interacting protein kinase 3 isoform X1 [Danio rerio]	100.0	1.2e-07	64.7
TRINITY_DN82918_c1_g1_i1	gi|1020506344|ref|XP_016092141.1|	PREDICTED: mitochondrial glutamate carrier 1-like [Sinocyclocheilus grahami]	86.2	1.6e-04	54.7
TRINITY_DN82957_c0_g1_i1	gi|966668567|gb|KTG01948.1|	hypothetical protein cypCar_00019595 [Cyprinus carpio]	93.5	6.6e-07	62.8
TRINITY_DN82957_c0_g2_i1	gi|966668567|gb|KTG01948.1|	hypothetical protein cypCar_00019595 [Cyprinus carpio]	100.0	7.4e-07	62.4
TRINITY_DN82957_c0_g3_i1	gi|1020492614|ref|XP_016084774.1|	PREDICTED: coiled-coil domain-containing protein 9-like isoform X1 [Sinocyclocheilus grahami]	93.3	7.4e-25	121.3
TRINITY_DN49684_c0_g1_i1	gi|966663622|gb|KTF97762.1|	hypothetical protein cypCar_00039452 [Cyprinus carpio]	100.0	2.0e-06	60.8
TRINITY_DN49691_c0_g1_i1	gi|966636481|gb|KTF71585.1|	hypothetical protein cypCar_00044084 [Cyprinus carpio]	100.0	8.3e-05	54.7
TRINITY_DN49629_c0_g1_i1	gi|966707003|gb|KTG39244.1|	hypothetical protein cypCar_00038076, partial [Cyprinus carpio]	100.0	3.1e-03	50.4
TRINITY_DN49647_c0_g1_i1	gi|1020529478|ref|XP_016104425.1|	PREDICTED: uncharacterized protein LOC107563976 [Sinocyclocheilus grahami]	82.4	1.6e-32	147.1
TRINITY_DN49675_c0_g1_i1	gi|966701161|gb|KTG33402.1|	hypothetical protein cypCar_00006283, partial [Cyprinus carpio]	100.0	1.3e-38	167.2
TRINITY_DN49676_c0_g1_i1	gi|966644246|gb|KTF79158.1|	hypothetical protein cypCar_00020677 [Cyprinus carpio]	85.6	1.5e-101	377.5
TRINITY_DN49676_c0_g2_i1	gi|966644246|gb|KTF79158.1|	hypothetical protein cypCar_00020677 [Cyprinus carpio]	99.3	1.0e-164	587.8
TRINITY_DN49660_c0_g1_i1	gi|966636354|gb|KTF71458.1|	hypothetical protein cypCar_00042180, partial [Cyprinus carpio]	100.0	5.1e-07	62.4
TRINITY_DN49615_c0_g1_i1	gi|1020549241|ref|XP_016109314.1|	PREDICTED: LOW QUALITY PROTEIN: fibrillin-2-like [Sinocyclocheilus grahami]	56.3	1.5e-15	92.0
TRINITY_DN49692_c0_g1_i1	gi|966639047|gb|KTF74151.1|	hypothetical protein cypCar_00012854, partial [Cyprinus carpio]	89.7	2.9e-46	193.0
TRINITY_DN49653_c0_g1_i1	gi|966659531|gb|KTF94385.1|	hypothetical protein cypCar_00001161 [Cyprinus carpio]	100.0	1.0e-60	241.1
TRINITY_DN49646_c0_g1_i1	gi|1024959738|ref|XP_016300864.1|	PREDICTED: uncharacterized protein LOC107657336 [Sinocyclocheilus anshuiensis]	75.8	8.9e-49	201.8
TRINITY_DN49614_c0_g1_i1	gi|513131148|gb|AGO18322.1|	reverse transcriptase, partial [Clarias batrachus]	62.0	6.3e-27	128.6
TRINITY_DN49679_c0_g1_i1	gi|1025029592|ref|XP_016324529.1|	PREDICTED: uncharacterized protein LOC107674898 [Sinocyclocheilus anshuiensis]	64.5	2.6e-20	106.3
TRINITY_DN49620_c0_g1_i1	gi|1020517486|ref|XP_016098048.1|	PREDICTED: butyrophilin subfamily 3 member A3-like [Sinocyclocheilus grahami]	95.8	4.5e-46	192.2
TRINITY_DN49658_c0_g1_i1	gi|966643653|gb|KTF78565.1|	hypothetical protein cypCar_00010232 [Cyprinus carpio]	93.3	1.4e-07	63.9
TRINITY_DN49658_c0_g2_i1	gi|966643653|gb|KTF78565.1|	hypothetical protein cypCar_00010232 [Cyprinus carpio]	93.3	1.5e-07	63.9
TRINITY_DN49648_c0_g1_i1	gi|1024923511|ref|XP_016342552.1|	PREDICTED: histone-lysine N-methyltransferase SETD1B-A-like isoform X1 [Sinocyclocheilus anshuiensis]	75.6	5.9e-26	125.2
TRINITY_DN49688_c0_g1_i1	gi|908452463|ref|XP_013082741.1|	PREDICTED: uncharacterized protein K02A2.6-like [Biomphalaria glabrata]	46.4	2.7e-09	70.5
TRINITY_DN49654_c0_g1_i1	gi|966656862|gb|KTF91716.1|	hypothetical protein cypCar_00037065, partial [Cyprinus carpio]	93.3	1.1e-08	68.2
TRINITY_DN49694_c0_g1_i1	gi|597797818|ref|XP_007260465.1|	PREDICTED: uncharacterized protein LOC103028198 [Astyanax mexicanus]	72.1	4.7e-38	166.4
TRINITY_DN49694_c0_g2_i1	gi|597797818|ref|XP_007260465.1|	PREDICTED: uncharacterized protein LOC103028198 [Astyanax mexicanus]	69.8	1.5e-73	284.6
TRINITY_DN49621_c0_g1_i1	gi|966710493|gb|KTG42731.1|	hypothetical protein cypCar_00005278 [Cyprinus carpio]	98.7	3.1e-34	152.5
TRINITY_DN49630_c0_g1_i1	gi|966649316|gb|KTF84226.1|	hypothetical protein cypCar_00007752, partial [Cyprinus carpio]	100.0	4.7e-05	57.8
TRINITY_DN49671_c0_g1_i1	gi|966650684|gb|KTF85586.1|	hypothetical protein cypCar_00022290, partial [Cyprinus carpio]	100.0	2.7e-04	53.1
TRINITY_DN49689_c0_g1_i1	gi|34392560|dbj|BAC82609.1|	pol-like protein [Danio rerio]	54.1	5.7e-42	180.6
TRINITY_DN49657_c0_g1_i1	gi|966702730|gb|KTG34971.1|	hypothetical protein cypCar_00043808 [Cyprinus carpio]	100.0	1.6e-03	50.4
TRINITY_DN49645_c0_g1_i2	gi|1025067483|ref|XP_016336284.1|	PREDICTED: endothelin-converting enzyme-like 1 [Sinocyclocheilus anshuiensis]	96.9	1.6e-93	350.9
TRINITY_DN49616_c0_g1_i1	gi|1024943718|ref|XP_016360855.1|	PREDICTED: ADP-ribosylation factor-like protein 6-interacting protein 4 [Sinocyclocheilus anshuiensis]	88.6	2.8e-08	66.2
TRINITY_DN49685_c0_g1_i1	gi|966702581|gb|KTG34822.1|	hypothetical protein cypCar_00018772 [Cyprinus carpio]	97.5	4.5e-39	168.7
TRINITY_DN49685_c1_g1_i1	gi|966653499|gb|KTF88401.1|	hypothetical protein cypCar_00026486 [Cyprinus carpio]	94.1	1.6e-30	140.6
TRINITY_DN49667_c0_g1_i2	gi|1025317969|ref|XP_016385910.1|	PREDICTED: uncharacterized protein LOC107722170 [Sinocyclocheilus rhinocerous]	80.2	1.8e-47	197.2
TRINITY_DN49667_c0_g2_i1	gi|1025317969|ref|XP_016385910.1|	PREDICTED: uncharacterized protein LOC107722170 [Sinocyclocheilus rhinocerous]	81.2	1.3e-41	177.6
TRINITY_DN74465_c0_g2_i1	gi|1025313430|ref|XP_016384664.1|	PREDICTED: RNA-directed DNA polymerase homolog [Sinocyclocheilus rhinocerous]	57.1	1.8e-24	120.6
TRINITY_DN74474_c0_g1_i1	gi|1025023796|ref|XP_016323213.1|	PREDICTED: C-X-C motif chemokine 10-like [Sinocyclocheilus anshuiensis]	68.8	1.3e-10	74.3
TRINITY_DN74405_c0_g1_i1	gi|966701875|gb|KTG34116.1|	hypothetical protein cypCar_00002971, partial [Cyprinus carpio]	100.0	1.6e-38	166.8
TRINITY_DN74481_c0_g1_i1	gi|642096206|emb|CDQ79307.1|	unnamed protein product [Oncorhynchus mykiss]	68.6	2.8e-16	92.8
TRINITY_DN74488_c0_g1_i1	gi|966670907|gb|KTG04288.1|	hypothetical protein cypCar_00014219 [Cyprinus carpio]	100.0	1.2e-07	64.7
TRINITY_DN74449_c0_g1_i1	gi|973190624|ref|XP_015218936.1|	PREDICTED: ATP-dependent RNA helicase DDX3X isoform X2 [Lepisosteus oculatus]	88.9	5.3e-07	62.4
TRINITY_DN74449_c0_g2_i1	gi|973190624|ref|XP_015218936.1|	PREDICTED: ATP-dependent RNA helicase DDX3X isoform X2 [Lepisosteus oculatus]	88.9	5.6e-07	62.4
TRINITY_DN74473_c0_g2_i1	gi|966646889|gb|KTF81799.1|	hypothetical protein cypCar_00008926 [Cyprinus carpio]	100.0	1.9e-04	53.5
TRINITY_DN74446_c0_g2_i1	gi|1020464695|ref|XP_016137257.1|	PREDICTED: RNA-binding protein EWS-like isoform X1 [Sinocyclocheilus grahami]	100.0	3.3e-05	56.6
TRINITY_DN74489_c0_g1_i1	gi|1025067804|ref|XP_016336376.1|	PREDICTED: uncharacterized protein LOC107684595 [Sinocyclocheilus anshuiensis]	56.7	1.7e-32	148.3
TRINITY_DN74475_c0_g1_i1	gi|966700046|gb|KTG32287.1|	hypothetical protein cypCar_00006608 [Cyprinus carpio]	100.0	3.7e-60	239.2
TRINITY_DN74498_c0_g1_i1	gi|1042276033|ref|XP_017339183.1|	PREDICTED: SH2 domain-containing protein 4B-like [Ictalurus punctatus]	49.5	1.8e-14	87.4
TRINITY_DN74400_c0_g1_i1	gi|966642993|gb|KTF77905.1|	hypothetical protein cypCar_00023983 [Cyprinus carpio]	100.0	2.6e-10	74.3
TRINITY_DN74404_c0_g1_i1	gi|1020555641|ref|XP_016110580.1|	PREDICTED: butyrophilin subfamily 3 member A3-like [Sinocyclocheilus grahami]	86.1	1.1e-26	127.5
TRINITY_DN74454_c0_g1_i1	gi|966657811|gb|KTF92665.1|	hypothetical protein cypCar_00015925 [Cyprinus carpio]	68.4	1.5e-19	104.4
TRINITY_DN74407_c0_g1_i1	gi|966658235|gb|KTF93089.1|	hypothetical protein cypCar_00009496 [Cyprinus carpio]	100.0	6.4e-40	171.4
TRINITY_DN74491_c0_g1_i1	gi|987941767|ref|XP_015418091.1|	PREDICTED: threonine--tRNA ligase, cytoplasmic [Myotis davidii]	87.5	3.4e-03	49.7
TRINITY_DN74477_c0_g1_i1	gi|966644878|gb|KTF79790.1|	hypothetical protein cypCar_00017693 [Cyprinus carpio]	99.2	9.7e-65	254.6
TRINITY_DN74453_c0_g1_i1	gi|1040655458|ref|XP_017211918.1|	PREDICTED: uncharacterized protein LOC108190343 [Danio rerio]	55.6	1.4e-07	64.7
TRINITY_DN74421_c0_g1_i1	gi|28277894|gb|AAH45966.1|	Rtf1 protein [Danio rerio]	100.0	9.2e-19	101.7
TRINITY_DN74462_c0_g1_i1	gi|966701761|gb|KTG34002.1|	hypothetical protein cypCar_00003423 [Cyprinus carpio]	92.5	5.9e-29	134.8
TRINITY_DN74434_c0_g1_i1	gi|966684464|gb|KTG17489.1|	hypothetical protein cypCar_00033247 [Cyprinus carpio]	100.0	3.1e-41	176.0
TRINITY_DN74451_c0_g1_i1	gi|966650729|gb|KTF85631.1|	hypothetical protein cypCar_00034166, partial [Cyprinus carpio]	100.0	2.6e-61	243.0
TRINITY_DN74444_c0_g1_i1	gi|966654355|gb|KTF89209.1|	hypothetical protein cypCar_00034102 [Cyprinus carpio]	100.0	7.8e-04	51.6
TRINITY_DN74467_c0_g1_i1	gi|642065944|emb|CDQ89725.1|	unnamed protein product [Oncorhynchus mykiss]	61.8	3.0e-17	95.9
TRINITY_DN74438_c0_g1_i1	gi|962023153|ref|XP_014882018.1|	PREDICTED: uncharacterized protein LOC106943189 [Poecilia latipinna]	53.0	5.0e-17	95.5
TRINITY_DN74403_c0_g2_i1	gi|292627608|ref|XP_002666686.1|	PREDICTED: V-type proton ATPase catalytic subunit A [Danio rerio]	86.2	5.6e-05	55.5
TRINITY_DN74411_c0_g1_i1	gi|966649991|gb|KTF84901.1|	hypothetical protein cypCar_00023281 [Cyprinus carpio]	95.2	3.3e-37	162.5
TRINITY_DN74411_c0_g2_i1	gi|966649991|gb|KTF84901.1|	hypothetical protein cypCar_00023281 [Cyprinus carpio]	96.6	9.2e-24	118.2
TRINITY_DN74455_c0_g1_i1	gi|966656006|gb|KTF90860.1|	hypothetical protein cypCar_00020707 [Cyprinus carpio]	91.2	5.2e-10	72.0
TRINITY_DN74495_c0_g1_i1	gi|966654841|gb|KTF89695.1|	hypothetical protein cypCar_00036786 [Cyprinus carpio]	98.7	1.5e-36	160.2
TRINITY_DN74471_c0_g1_i1	gi|966660917|gb|KTF95700.1|	hypothetical protein cypCar_00034303 [Cyprinus carpio]	100.0	1.5e-08	68.2
TRINITY_DN74471_c0_g2_i1	gi|966660917|gb|KTF95700.1|	hypothetical protein cypCar_00034303 [Cyprinus carpio]	100.0	7.9e-09	68.2
TRINITY_DN74485_c0_g2_i1	gi|966651921|gb|KTF86823.1|	hypothetical protein cypCar_00044688 [Cyprinus carpio]	79.8	9.8e-49	201.4
TRINITY_DN74410_c0_g1_i1	gi|966672764|gb|KTG06145.1|	hypothetical protein cypCar_00013224 [Cyprinus carpio]	82.6	9.6e-46	191.4
TRINITY_DN74410_c0_g2_i1	gi|966672764|gb|KTG06145.1|	hypothetical protein cypCar_00013224 [Cyprinus carpio]	74.2	4.7e-17	95.5
TRINITY_DN74436_c0_g1_i1	gi|1020592291|ref|XP_016116389.1|	PREDICTED: CD48 antigen-like [Sinocyclocheilus grahami]	70.9	8.0e-24	118.2
TRINITY_DN74436_c0_g1_i2	gi|1025413598|ref|XP_016411331.1|	PREDICTED: uncharacterized protein LOC107742803 [Sinocyclocheilus rhinocerous]	64.5	5.8e-25	122.1
TRINITY_DN77420_c0_g1_i1	gi|966714526|gb|KTG46764.1|	hypothetical protein cypCar_00031450 [Cyprinus carpio]	100.0	2.8e-03	50.4
TRINITY_DN77490_c0_g1_i1	gi|1025008293|ref|XP_016322567.1|	PREDICTED: peptidyl-prolyl cis-trans isomerase FKBP5-like [Sinocyclocheilus anshuiensis]	66.3	1.9e-19	103.6
TRINITY_DN77459_c0_g2_i1	gi|966706121|gb|KTG38362.1|	hypothetical protein cypCar_00027834 [Cyprinus carpio]	83.7	2.5e-11	76.6
TRINITY_DN77413_c0_g1_i1	gi|966706121|gb|KTG38362.1|	hypothetical protein cypCar_00027834 [Cyprinus carpio]	68.6	7.0e-04	51.6
TRINITY_DN77460_c0_g1_i1	gi|966671425|gb|KTG04806.1|	hypothetical protein cypCar_00001713 [Cyprinus carpio]	86.2	1.8e-05	58.2
TRINITY_DN77485_c0_g1_i1	gi|966692530|gb|KTG25206.1|	hypothetical protein cypCar_00008813 [Cyprinus carpio]	100.0	2.9e-21	109.8
TRINITY_DN77476_c0_g1_i1	gi|226372474|gb|ACO51862.1|	Transposable element Tc1 transposase [Rana catesbeiana]	53.2	5.6e-03	48.5
TRINITY_DN77430_c0_g1_i1	gi|1020547812|ref|XP_016109009.1|	PREDICTED: collagen alpha-3(VI) chain-like [Sinocyclocheilus grahami]	86.7	3.8e-05	56.6
TRINITY_DN77430_c0_g1_i2	gi|1020547812|ref|XP_016109009.1|	PREDICTED: collagen alpha-3(VI) chain-like [Sinocyclocheilus grahami]	86.7	4.8e-05	56.6
TRINITY_DN77422_c0_g2_i1	gi|966644791|gb|KTF79703.1|	hypothetical protein cypCar_00014855 [Cyprinus carpio]	98.8	1.3e-38	167.2
TRINITY_DN77458_c0_g1_i1	gi|1020518811|ref|XP_016098738.1|	PREDICTED: anoctamin-1-like, partial [Sinocyclocheilus grahami]	85.2	2.5e-22	114.0
TRINITY_DN77458_c0_g2_i1	gi|1020518811|ref|XP_016098738.1|	PREDICTED: anoctamin-1-like, partial [Sinocyclocheilus grahami]	66.7	1.6e-27	130.6
TRINITY_DN77458_c0_g3_i1	gi|966644816|gb|KTF79728.1|	hypothetical protein cypCar_00035928 [Cyprinus carpio]	86.5	1.4e-28	134.0
TRINITY_DN77438_c0_g1_i1	gi|966715563|gb|KTG47801.1|	hypothetical protein cypCar_00001978 [Cyprinus carpio]	83.3	4.1e-13	82.8
TRINITY_DN77449_c0_g1_i1	gi|1024922348|ref|XP_016336192.1|	PREDICTED: gastrula zinc finger protein XlCGF8.2DB-like [Sinocyclocheilus anshuiensis]	93.7	1.7e-69	270.4
TRINITY_DN77487_c0_g1_i1	gi|966643638|gb|KTF78550.1|	hypothetical protein cypCar_00043920 [Cyprinus carpio]	68.1	1.5e-08	67.4
TRINITY_DN77410_c0_g1_i1	gi|966654508|gb|KTF89362.1|	hypothetical protein cypCar_00020532 [Cyprinus carpio]	93.8	1.1e-17	98.2
TRINITY_DN77410_c0_g1_i2	gi|966654508|gb|KTF89362.1|	hypothetical protein cypCar_00020532 [Cyprinus carpio]	100.0	1.7e-17	97.8
TRINITY_DN77410_c0_g2_i1	gi|966654508|gb|KTF89362.1|	hypothetical protein cypCar_00020532 [Cyprinus carpio]	100.0	1.1e-17	97.8
TRINITY_DN77446_c0_g1_i1	gi|1024946383|ref|XP_016362250.1|	PREDICTED: tripartite motif-containing protein 16-like [Sinocyclocheilus anshuiensis]	82.8	6.0e-38	165.2
TRINITY_DN77480_c0_g1_i1	gi|1020515617|ref|XP_016097093.1|	PREDICTED: rho GTPase-activating protein 21-like [Sinocyclocheilus grahami]	100.0	1.5e-49	203.8
TRINITY_DN77450_c0_g1_i1	gi|642120184|emb|CDQ65058.1|	unnamed protein product [Oncorhynchus mykiss]	88.6	1.6e-08	67.4
TRINITY_DN77407_c0_g1_i1	gi|966659142|gb|KTF93996.1|	hypothetical protein cypCar_00017157, partial [Cyprinus carpio]	96.3	1.4e-04	54.7
TRINITY_DN77468_c0_g1_i1	gi|1025287846|ref|XP_016375239.1|	PREDICTED: cytosolic phospholipase A2 gamma-like [Sinocyclocheilus rhinocerous]	91.8	1.3e-29	137.1
TRINITY_DN77468_c0_g2_i1	gi|1024952074|ref|XP_016296790.1|	PREDICTED: cytosolic phospholipase A2 gamma-like [Sinocyclocheilus anshuiensis]	90.6	5.5e-19	103.2
TRINITY_DN77468_c0_g4_i1	gi|1025287846|ref|XP_016375239.1|	PREDICTED: cytosolic phospholipase A2 gamma-like [Sinocyclocheilus rhinocerous]	90.7	3.5e-30	139.0
TRINITY_DN77427_c0_g1_i1	gi|1020475708|ref|XP_016143110.1|	PREDICTED: MKL/myocardin-like protein 2 isoform X1 [Sinocyclocheilus grahami]	100.0	3.2e-04	53.5
TRINITY_DN77486_c0_g1_i1	gi|1020528975|ref|XP_016104157.1|	PREDICTED: phospholipase B-like 1 isoform X1 [Sinocyclocheilus grahami]	74.7	1.7e-58	234.2
TRINITY_DN77486_c0_g2_i1	gi|1020528975|ref|XP_016104157.1|	PREDICTED: phospholipase B-like 1 isoform X1 [Sinocyclocheilus grahami]	89.6	9.3e-63	248.1
TRINITY_DN77479_c0_g1_i1	gi|1040652874|ref|XP_017209928.1|	PREDICTED: uncharacterized protein LOC108179224 [Danio rerio]	62.3	9.1e-21	107.8
TRINITY_DN77479_c0_g2_i1	gi|1040683792|ref|XP_017210168.1|	PREDICTED: uncharacterized protein LOC101882679 [Danio rerio]	59.5	3.4e-17	95.9
TRINITY_DN77435_c0_g1_i1	gi|1025187719|ref|XP_016422799.1|	PREDICTED: plexin domain-containing protein 2-like, partial [Sinocyclocheilus rhinocerous]	66.1	1.5e-26	127.5
TRINITY_DN77435_c0_g2_i1	gi|1025075187|ref|XP_016338413.1|	PREDICTED: plexin domain-containing protein 2-like [Sinocyclocheilus anshuiensis]	93.1	1.6e-04	53.9
TRINITY_DN77477_c0_g1_i1	gi|966654555|gb|KTF89409.1|	hypothetical protein cypCar_00022996 [Cyprinus carpio]	95.8	5.2e-47	195.3
TRINITY_DN77452_c0_g3_i1	gi|966637418|gb|KTF72522.1|	hypothetical protein cypCar_00041925, partial [Cyprinus carpio]	96.1	7.0e-36	159.1
TRINITY_DN87890_c0_g1_i1	gi|1024953549|ref|XP_016297585.1|	PREDICTED: ribosomal protein S6 kinase 2 alpha isoform X3 [Sinocyclocheilus anshuiensis]	91.9	9.9e-11	74.7
TRINITY_DN87847_c0_g3_i1	gi|966715352|gb|KTG47590.1|	hypothetical protein cypCar_00012939 [Cyprinus carpio]	75.8	4.1e-17	96.3
TRINITY_DN87859_c0_g1_i1	gi|1020510431|ref|XP_016094310.1|	PREDICTED: periodic tryptophan protein 1 homolog [Sinocyclocheilus grahami]	62.2	2.4e-12	80.1
TRINITY_DN87874_c0_g1_i1	gi|1024980787|ref|XP_016312041.1|	PREDICTED: glypican-6-like [Sinocyclocheilus anshuiensis]	93.9	8.6e-28	131.0
TRINITY_DN87836_c0_g1_i2	gi|966653963|gb|KTF88817.1|	hypothetical protein cypCar_00035174, partial [Cyprinus carpio]	97.0	1.7e-25	123.6
TRINITY_DN87836_c0_g2_i1	gi|966653963|gb|KTF88817.1|	hypothetical protein cypCar_00035174, partial [Cyprinus carpio]	98.8	5.1e-39	168.7
TRINITY_DN87824_c0_g1_i1	gi|974068144|ref|XP_015231594.1|	PREDICTED: serine/arginine-rich splicing factor 3 [Cyprinodon variegatus]	100.0	3.0e-06	60.5
TRINITY_DN87856_c0_g1_i1	gi|1025300378|ref|XP_016381103.1|	PREDICTED: gastrula zinc finger protein XlCGF7.1-like [Sinocyclocheilus rhinocerous]	88.0	8.5e-15	87.8
TRINITY_DN87883_c0_g1_i1	gi|1020503846|ref|XP_016090802.1|	PREDICTED: LOW QUALITY PROTEIN: nesprin-2-like [Sinocyclocheilus grahami]	88.5	1.7e-43	183.7
TRINITY_DN87832_c0_g1_i1	gi|1007760125|ref|XP_015819272.1|	PREDICTED: AMP deaminase 3-like [Nothobranchius furzeri]	96.4	6.7e-06	59.7
TRINITY_DN87831_c0_g1_i2	gi|1020556637|ref|XP_016110787.1|	PREDICTED: natural killer cell receptor 2B4-like [Sinocyclocheilus grahami]	73.5	1.5e-04	54.3
TRINITY_DN87853_c0_g1_i1	gi|847171157|ref|XP_012808987.1|	PREDICTED: N-alpha-acetyltransferase 40 isoform X1 [Xenopus tropicalis]	49.3	3.0e-05	56.6
TRINITY_DN87802_c0_g1_i1	gi|966712170|gb|KTG44408.1|	hypothetical protein cypCar_00038331, partial [Cyprinus carpio]	100.0	9.1e-60	238.0
TRINITY_DN87897_c0_g1_i1	gi|966654291|gb|KTF89145.1|	hypothetical protein cypCar_00005074 [Cyprinus carpio]	65.8	7.5e-29	135.2
TRINITY_DN87857_c0_g1_i1	gi|1024979281|ref|XP_016311229.1|	PREDICTED: centriolin-like [Sinocyclocheilus anshuiensis]	88.2	1.6e-14	87.4
TRINITY_DN87894_c0_g1_i1	gi|966700275|gb|KTG32516.1|	hypothetical protein cypCar_00006796 [Cyprinus carpio]	96.7	2.6e-27	129.8
TRINITY_DN87894_c0_g2_i1	gi|966700275|gb|KTG32516.1|	hypothetical protein cypCar_00006796 [Cyprinus carpio]	93.9	2.8e-46	193.4
TRINITY_DN87837_c0_g2_i1	gi|966653840|gb|KTF88694.1|	hypothetical protein cypCar_00013265 [Cyprinus carpio]	98.8	8.7e-38	164.5
TRINITY_DN87817_c0_g1_i1	gi|966658781|gb|KTF93635.1|	hypothetical protein cypCar_00000888 [Cyprinus carpio]	99.0	5.0e-45	188.7
TRINITY_DN87854_c0_g1_i1	gi|1040669403|ref|XP_002667889.2|	PREDICTED: SLIT and NTRK-like protein 3 [Danio rerio]	98.4	3.1e-140	506.5
TRINITY_DN87855_c0_g1_i1	gi|1025002531|ref|XP_016320249.1|	PREDICTED: splicing factor 3A subunit 2-like [Sinocyclocheilus anshuiensis]	97.5	2.7e-40	172.9
TRINITY_DN87855_c0_g2_i1	gi|1025002531|ref|XP_016320249.1|	PREDICTED: splicing factor 3A subunit 2-like [Sinocyclocheilus anshuiensis]	67.0	2.3e-26	127.1
TRINITY_DN87855_c0_g2_i2	gi|1025002531|ref|XP_016320249.1|	PREDICTED: splicing factor 3A subunit 2-like [Sinocyclocheilus anshuiensis]	68.6	1.4e-30	141.0
TRINITY_DN87855_c0_g2_i3	gi|1025002531|ref|XP_016320249.1|	PREDICTED: splicing factor 3A subunit 2-like [Sinocyclocheilus anshuiensis]	47.0	1.2e-16	95.1
TRINITY_DN87875_c0_g1_i1	gi|966653378|gb|KTF88280.1|	hypothetical protein cypCar_00038571 [Cyprinus carpio]	100.0	1.4e-27	130.6
TRINITY_DN87863_c0_g1_i1	gi|1020541663|ref|XP_016107743.1|	PREDICTED: glutathione S-transferase A-like [Sinocyclocheilus grahami]	86.8	9.3e-11	74.3
TRINITY_DN87843_c0_g1_i1	gi|1025112699|ref|XP_016348509.1|	PREDICTED: tyrosine-protein phosphatase non-receptor type 12 isoform X1 [Sinocyclocheilus anshuiensis]	88.5	4.4e-18	99.4
TRINITY_DN87819_c0_g1_i1	gi|1024982567|ref|XP_016312986.1|	PREDICTED: endophilin-A3-like [Sinocyclocheilus anshuiensis]	92.9	2.6e-06	60.1
TRINITY_DN87814_c0_g1_i1	gi|966668416|gb|KTG01797.1|	hypothetical protein cypCar_00011674 [Cyprinus carpio]	100.0	2.2e-05	57.8
TRINITY_DN87900_c0_g1_i1	gi|1025238420|ref|XP_016365767.1|	PREDICTED: carcinoembryonic antigen-related cell adhesion molecule 5-like [Sinocyclocheilus rhinocerous]	93.3	1.2e-99	371.3
TRINITY_DN87839_c0_g1_i1	gi|1040681284|ref|XP_017209463.1|	PREDICTED: uncharacterized protein LOC108181536 [Danio rerio]	49.7	4.9e-44	186.4
TRINITY_DN87809_c0_g1_i1	gi|1020597379|ref|XP_016117364.1|	PREDICTED: E3 ubiquitin-protein ligase RNF19B-like [Sinocyclocheilus grahami]	52.7	1.3e-46	194.9
TRINITY_DN87834_c1_g1_i1	gi|966672479|gb|KTG05860.1|	hypothetical protein cypCar_00005354 [Cyprinus carpio]	78.8	4.6e-18	98.6
TRINITY_DN87834_c1_g2_i2	gi|966672479|gb|KTG05860.1|	hypothetical protein cypCar_00005354 [Cyprinus carpio]	76.5	6.6e-32	145.2
TRINITY_DN87834_c1_g2_i3	gi|966672479|gb|KTG05860.1|	hypothetical protein cypCar_00005354 [Cyprinus carpio]	71.0	8.0e-30	138.3
TRINITY_DN87834_c1_g3_i1	gi|966672479|gb|KTG05860.1|	hypothetical protein cypCar_00005354 [Cyprinus carpio]	78.5	8.0e-18	97.8
TRINITY_DN87834_c1_g3_i2	gi|1025375122|ref|XP_016398914.1|	PREDICTED: NACHT, LRR and PYD domains-containing protein 3-like, partial [Sinocyclocheilus rhinocerous]	80.7	3.3e-30	139.4
TRINITY_DN58083_c0_g1_i1	gi|966652234|gb|KTF87136.1|	hypothetical protein cypCar_00029281 [Cyprinus carpio]	77.6	4.0e-12	79.3
TRINITY_DN58040_c0_g1_i1	gi|966660419|gb|KTF95273.1|	hypothetical protein cypCar_00034011 [Cyprinus carpio]	95.5	6.2e-03	48.9
TRINITY_DN58089_c0_g2_i1	gi|1020409545|ref|XP_016123378.1|	PREDICTED: ephrin-A3-like [Sinocyclocheilus grahami]	100.0	2.0e-11	76.6
TRINITY_DN58026_c0_g1_i1	gi|966710680|gb|KTG42918.1|	hypothetical protein cypCar_00000515 [Cyprinus carpio]	100.0	1.3e-48	200.7
TRINITY_DN58045_c0_g3_i1	gi|974101285|ref|XP_015249380.1|	PREDICTED: elongation factor 2 [Cyprinodon variegatus]	91.2	2.5e-08	66.6
TRINITY_DN58042_c0_g1_i1	gi|768956555|ref|XP_011616831.1|	PREDICTED: integrin beta-4 isoform X1 [Takifugu rubripes]	90.6	6.1e-09	68.6
TRINITY_DN58042_c0_g2_i1	gi|768956555|ref|XP_011616831.1|	PREDICTED: integrin beta-4 isoform X1 [Takifugu rubripes]	90.6	6.7e-09	68.6
TRINITY_DN58065_c0_g1_i1	gi|1025138717|ref|XP_016416708.1|	PREDICTED: uncharacterized protein LOC107746890 [Sinocyclocheilus rhinocerous]	47.6	1.0e-11	77.8
TRINITY_DN58069_c0_g1_i1	gi|1024957990|ref|XP_016299946.1|	PREDICTED: interleukin-11-like [Sinocyclocheilus anshuiensis]	90.6	2.9e-07	63.2
TRINITY_DN58017_c0_g1_i1	gi|966668764|gb|KTG02145.1|	hypothetical protein cypCar_00011719 [Cyprinus carpio]	81.5	7.6e-35	154.8
TRINITY_DN58023_c0_g1_i1	gi|966657863|gb|KTF92717.1|	hypothetical protein cypCar_00043150, partial [Cyprinus carpio]	95.6	3.7e-42	179.1
TRINITY_DN58041_c0_g1_i1	gi|1020493052|ref|XP_016085014.1|	PREDICTED: platelet endothelial cell adhesion molecule-like isoform X1 [Sinocyclocheilus grahami]	70.8	7.4e-14	85.1
TRINITY_DN58000_c0_g1_i1	gi|966670766|gb|KTG04147.1|	hypothetical protein cypCar_00003875 [Cyprinus carpio]	79.3	6.1e-28	131.7
TRINITY_DN58020_c0_g1_i1	gi|966655913|gb|KTF90767.1|	hypothetical protein cypCar_00043321 [Cyprinus carpio]	100.0	6.7e-35	154.8
TRINITY_DN58020_c0_g2_i1	gi|966655913|gb|KTF90767.1|	hypothetical protein cypCar_00043321 [Cyprinus carpio]	100.0	2.6e-08	66.6
TRINITY_DN58086_c0_g1_i1	gi|44890354|gb|AAH66677.1|	Synovial apoptosis inhibitor 1, synoviolin [Danio rerio]	96.7	5.7e-07	62.0
TRINITY_DN58001_c0_g1_i1	gi|1024963546|ref|XP_016302908.1|	PREDICTED: troponin I, cardiac muscle-like [Sinocyclocheilus anshuiensis]	92.5	5.7e-19	101.7
TRINITY_DN58039_c0_g1_i1	gi|966653103|gb|KTF88005.1|	hypothetical protein cypCar_00024449 [Cyprinus carpio]	73.9	1.1e-25	124.4
TRINITY_DN58015_c0_g1_i1	gi|688550378|ref|XP_009298976.1|	PREDICTED: uncharacterized protein LOC101882066 [Danio rerio]	81.4	9.6e-18	98.2
TRINITY_DN58057_c0_g3_i1	gi|966674088|gb|KTG07469.1|	hypothetical protein cypCar_00042672, partial [Cyprinus carpio]	100.0	1.6e-04	53.9
TRINITY_DN58038_c0_g1_i1	gi|808859797|gb|KKF11886.1|	Retrovirus-related Pol polyprotein LINE-1 [Larimichthys crocea]	48.0	4.2e-45	190.3
TRINITY_DN58021_c0_g1_i1	gi|1025384118|ref|XP_016401349.1|	PREDICTED: 1-aminocyclopropane-1-carboxylate oxidase-like [Sinocyclocheilus rhinocerous]	94.5	3.5e-20	106.3
TRINITY_DN58054_c0_g1_i1	gi|966659892|gb|KTF94746.1|	hypothetical protein cypCar_00022514, partial [Cyprinus carpio]	100.0	4.1e-27	129.0
TRINITY_DN58047_c0_g1_i1	gi|1020392708|ref|XP_016105946.1|	PREDICTED: semaphorin-3aa isoform X1 [Sinocyclocheilus grahami]	100.0	3.4e-04	52.8
TRINITY_DN58098_c0_g1_i1	gi|642052664|emb|CDQ92022.1|	unnamed protein product [Oncorhynchus mykiss]	74.4	1.0e-07	65.1
TRINITY_DN58048_c0_g1_i1	gi|1025128401|ref|XP_016414100.1|	PREDICTED: hypoxia-inducible factor 1-alpha-like isoform X1 [Sinocyclocheilus rhinocerous]	90.6	1.4e-07	64.7
TRINITY_DN2441_c0_g1_i1	gi|1040653063|ref|XP_017209974.1|	PREDICTED: uncharacterized protein LOC100536229 isoform X1 [Danio rerio]	52.3	1.3e-15	90.9
TRINITY_DN2401_c0_g1_i1	gi|1020416518|ref|XP_016127138.1|	PREDICTED: ubiquitin carboxyl-terminal hydrolase 11-like isoform X2 [Sinocyclocheilus grahami]	97.7	3.9e-41	175.6
TRINITY_DN2401_c0_g2_i1	gi|966656353|gb|KTF91207.1|	hypothetical protein cypCar_00000239 [Cyprinus carpio]	100.0	2.9e-10	73.2
TRINITY_DN2487_c0_g1_i1	gi|1025391331|ref|XP_016405313.1|	PREDICTED: dehydrogenase/reductase SDR family member 1-like isoform X1 [Sinocyclocheilus rhinocerous]	62.8	3.2e-18	99.4
TRINITY_DN2469_c0_g1_i1	gi|966657625|gb|KTF92479.1|	hypothetical protein cypCar_00038193 [Cyprinus carpio]	100.0	1.6e-58	233.8
TRINITY_DN2458_c0_g1_i1	gi|528507984|ref|XP_003200498.2|	PREDICTED: uncharacterized protein si:dkey-242h9.3 isoform X2 [Danio rerio]	84.9	2.6e-19	103.2
TRINITY_DN2489_c0_g1_i1	gi|1020453593|ref|XP_016133778.1|	PREDICTED: craniofacial development protein 2-like [Sinocyclocheilus grahami]	67.6	5.0e-20	105.5
TRINITY_DN2486_c0_g1_i1	gi|1020512493|ref|XP_016095403.1|	PREDICTED: probable ubiquitin carboxyl-terminal hydrolase FAF-X [Sinocyclocheilus grahami]	64.8	5.5e-07	63.2
TRINITY_DN2438_c0_g1_i1	gi|999972307|gb|KXJ11481.1|	hypothetical protein AC249_AIPGENE106 [Exaiptasia pallida]	56.8	1.6e-41	178.3
TRINITY_DN2472_c0_g1_i1	gi|966643109|gb|KTF78021.1|	hypothetical protein cypCar_00028200 [Cyprinus carpio]	100.0	1.4e-44	187.2
TRINITY_DN2431_c0_g1_i1	gi|966647908|gb|KTF82818.1|	hypothetical protein cypCar_00014267 [Cyprinus carpio]	100.0	8.1e-03	48.1
TRINITY_DN2423_c0_g1_i1	gi|966653704|gb|KTF88558.1|	hypothetical protein cypCar_00034521, partial [Cyprinus carpio]	100.0	1.0e-03	51.6
TRINITY_DN2425_c0_g1_i1	gi|966701908|gb|KTG34149.1|	hypothetical protein cypCar_00028670 [Cyprinus carpio]	100.0	2.1e-04	53.9
TRINITY_DN2411_c0_g1_i1	gi|966656113|gb|KTF90967.1|	hypothetical protein cypCar_00037889 [Cyprinus carpio]	65.7	2.0e-27	130.6
TRINITY_DN2409_c0_g1_i1	gi|795142518|ref|XP_011836773.1|	PREDICTED: tropomyosin alpha-3 chain-like isoform X1 [Mandrillus leucophaeus]	73.7	3.1e-03	50.4
TRINITY_DN2474_c0_g2_i1	gi|1024940001|ref|XP_016335171.1|	PREDICTED: rho GTPase-activating protein 9-like [Sinocyclocheilus anshuiensis]	76.1	1.2e-40	174.5
TRINITY_DN2492_c0_g1_i1	gi|966657571|gb|KTF92425.1|	hypothetical protein cypCar_00016733 [Cyprinus carpio]	100.0	1.1e-06	61.2
TRINITY_DN561_c0_g1_i1	gi|1020489059|ref|XP_016150250.1|	PREDICTED: nuclear body protein SP140-like protein isoform X5 [Sinocyclocheilus grahami]	57.4	4.9e-09	68.9
TRINITY_DN586_c0_g1_i1	gi|966700041|gb|KTG32282.1|	hypothetical protein cypCar_00012867, partial [Cyprinus carpio]	96.1	3.6e-67	262.7
TRINITY_DN567_c0_g1_i1	gi|1022776581|gb|KZS20284.1|	Uncharacterized protein APZ42_013065 [Daphnia magna]	37.7	1.4e-08	67.4
TRINITY_DN553_c0_g1_i1	gi|1020601642|ref|XP_016117889.1|	PREDICTED: von Willebrand factor A domain-containing protein 5A-like [Sinocyclocheilus grahami]	100.0	4.5e-05	55.8
TRINITY_DN553_c0_g3_i1	gi|1025374522|ref|XP_016398754.1|	PREDICTED: von Willebrand factor A domain-containing protein 5A-like isoform X1 [Sinocyclocheilus rhinocerous]	96.2	1.1e-05	57.8
TRINITY_DN550_c0_g1_i1	gi|966706548|gb|KTG38789.1|	hypothetical protein cypCar_00047371, partial [Cyprinus carpio]	95.5	2.1e-03	50.8
TRINITY_DN573_c0_g1_i1	gi|1025306230|ref|XP_016382713.1|	PREDICTED: insulin-like growth factor 2 mRNA-binding protein 2 [Sinocyclocheilus rhinocerous]	45.9	5.2e-04	52.4
TRINITY_DN582_c0_g1_i1	gi|537235244|gb|ERE85135.1|	monocarboxylate transporter 3-like protein [Cricetulus griseus]	43.4	1.0e-05	58.2
TRINITY_DN516_c0_g1_i1	gi|966639337|gb|KTF74441.1|	hypothetical protein cypCar_00047909 [Cyprinus carpio]	92.3	4.3e-27	128.6
TRINITY_DN516_c0_g2_i1	gi|966701232|gb|KTG33473.1|	hypothetical protein cypCar_00040693 [Cyprinus carpio]	96.9	4.4e-49	202.2
TRINITY_DN587_c0_g1_i1	gi|966708861|gb|KTG41099.1|	hypothetical protein cypCar_00002541 [Cyprinus carpio]	80.5	8.2e-30	138.3
TRINITY_DN575_c0_g1_i1	gi|1020602784|ref|XP_016118093.1|	PREDICTED: apoptotic protease-activating factor 1-like [Sinocyclocheilus grahami]	90.3	9.1e-06	58.9
TRINITY_DN595_c0_g2_i1	gi|966637216|gb|KTF72320.1|	hypothetical protein cypCar_00034194 [Cyprinus carpio]	100.0	1.4e-25	124.8
TRINITY_DN548_c0_g1_i1	gi|926519959|ref|XP_013809091.1|	PREDICTED: SPARC [Apteryx australis mantelli]	93.1	2.1e-08	67.0
TRINITY_DN545_c0_g1_i1	gi|966643857|gb|KTF78769.1|	hypothetical protein cypCar_00028250 [Cyprinus carpio]	98.4	7.9e-67	261.5
TRINITY_DN45137_c1_g1_i1	gi|966709687|gb|KTG41925.1|	hypothetical protein cypCar_00017827, partial [Cyprinus carpio]	88.0	1.5e-03	50.4
TRINITY_DN45126_c0_g1_i1	gi|966670119|gb|KTG03500.1|	hypothetical protein cypCar_00016142 [Cyprinus carpio]	87.5	3.4e-14	87.8
TRINITY_DN45102_c0_g1_i1	gi|966713370|gb|KTG45608.1|	hypothetical protein cypCar_00005401 [Cyprinus carpio]	52.7	7.9e-08	65.1
TRINITY_DN45125_c0_g1_i1	gi|1024922210|ref|XP_016335492.1|	PREDICTED: WD repeat-containing protein 89-like [Sinocyclocheilus anshuiensis]	97.7	5.2e-13	83.2
TRINITY_DN45119_c0_g1_i1	gi|162138946|ref|NP_001104638.1|	Ppp4cb protein [Danio rerio]	100.0	3.1e-62	246.1
TRINITY_DN45191_c0_g1_i1	gi|908552919|ref|XP_005464849.2|	PREDICTED: uncharacterized protein K02A2.6-like [Oreochromis niloticus]	62.8	2.3e-34	153.7
TRINITY_DN45111_c0_g1_i1	gi|1025089310|ref|XP_016342295.1|	PREDICTED: actin-related protein 2/3 complex subunit 2-like [Sinocyclocheilus anshuiensis]	86.1	1.4e-07	64.7
TRINITY_DN45192_c0_g2_i1	gi|41054161|ref|NP_956126.1|	Tk1 protein [Danio rerio]	93.2	6.6e-14	85.9
TRINITY_DN45178_c0_g1_i1	gi|1025337486|ref|XP_016391194.1|	PREDICTED: E3 ubiquitin-protein ligase TRIM58-like isoform X1 [Sinocyclocheilus rhinocerous]	84.3	1.0e-46	194.5
TRINITY_DN45188_c0_g2_i1	gi|1020549246|ref|XP_016109315.1|	PREDICTED: isochorismatase domain-containing protein 1-like [Sinocyclocheilus grahami]	81.0	2.2e-16	93.6
TRINITY_DN45165_c0_g1_i1	gi|1025344522|ref|XP_016393086.1|	PREDICTED: putative deoxyribonuclease tatdn3 [Sinocyclocheilus rhinocerous]	87.5	1.4e-24	120.9
TRINITY_DN45165_c0_g2_i1	gi|1025344522|ref|XP_016393086.1|	PREDICTED: putative deoxyribonuclease tatdn3 [Sinocyclocheilus rhinocerous]	87.5	1.4e-24	120.9
TRINITY_DN45184_c0_g1_i1	gi|966711645|gb|KTG43883.1|	hypothetical protein cypCar_00012182 [Cyprinus carpio]	100.0	1.2e-45	190.7
TRINITY_DN45154_c0_g1_i1	gi|966703634|gb|KTG35875.1|	hypothetical protein cypCar_00011335 [Cyprinus carpio]	100.0	1.4e-30	140.6
TRINITY_DN45143_c0_g1_i1	gi|966702126|gb|KTG34367.1|	hypothetical protein cypCar_00012397 [Cyprinus carpio]	73.5	1.8e-26	127.5
TRINITY_DN45141_c0_g1_i1	gi|1020527025|ref|XP_016103124.1|	PREDICTED: probable ATP-dependent RNA helicase DDX17 [Sinocyclocheilus grahami]	100.0	1.4e-04	54.3
TRINITY_DN45121_c0_g1_i1	gi|966640208|gb|KTF75122.1|	hypothetical protein cypCar_00039375, partial [Cyprinus carpio]	87.4	2.4e-39	169.9
TRINITY_DN45121_c0_g2_i1	gi|1025143199|ref|XP_016353826.1|	PREDICTED: uncharacterized protein LOC107697544 [Sinocyclocheilus anshuiensis]	80.0	7.6e-25	121.3
TRINITY_DN45183_c0_g1_i1	gi|1025407912|ref|XP_016409786.1|	PREDICTED: E-selectin-like isoform X2 [Sinocyclocheilus rhinocerous]	89.5	1.8e-44	187.2
TRINITY_DN45115_c0_g1_i1	gi|597778245|ref|XP_007252762.1|	PREDICTED: non-muscle caldesmon-like isoform X1 [Astyanax mexicanus]	100.0	1.1e-05	58.5
TRINITY_DN99939_c0_g1_i1	gi|1040655458|ref|XP_017211918.1|	PREDICTED: uncharacterized protein LOC108190343 [Danio rerio]	59.0	1.6e-16	94.4
TRINITY_DN99908_c0_g1_i1	gi|966663302|gb|KTF97501.1|	hypothetical protein cypCar_00015938, partial [Cyprinus carpio]	97.1	6.3e-31	141.7
TRINITY_DN99906_c0_g1_i1	gi|966714575|gb|KTG46813.1|	hypothetical protein cypCar_00032565 [Cyprinus carpio]	90.3	4.0e-61	242.7
TRINITY_DN99910_c0_g1_i1	gi|1020476684|ref|XP_016143641.1|	PREDICTED: filamin-B-like [Sinocyclocheilus grahami]	97.6	1.9e-37	163.3
TRINITY_DN99919_c0_g1_i1	gi|1024960872|ref|XP_016301470.1|	PREDICTED: sorting nexin-7-like isoform X1 [Sinocyclocheilus anshuiensis]	88.9	1.6e-04	54.7
TRINITY_DN99921_c0_g1_i1	gi|1025169763|ref|XP_016419654.1|	PREDICTED: NACHT, LRR and PYD domains-containing protein 1b allele 2-like [Sinocyclocheilus rhinocerous]	60.5	3.8e-05	55.8
TRINITY_DN99921_c0_g2_i1	gi|688539013|ref|XP_009297078.1|	PREDICTED: NACHT, LRR and PYD domains-containing protein 6-like isoform X1 [Danio rerio]	64.2	3.3e-18	99.4
TRINITY_DN99968_c0_g1_i1	gi|1025076978|ref|XP_016338920.1|	PREDICTED: ATP-dependent RNA helicase DHX29-like [Sinocyclocheilus anshuiensis]	97.2	9.6e-30	137.5
TRINITY_DN99972_c0_g1_i1	gi|966647009|gb|KTF81919.1|	hypothetical protein cypCar_00020736 [Cyprinus carpio]	83.6	1.0e-50	208.0
TRINITY_DN99990_c0_g1_i1	gi|1025253054|ref|XP_016369733.1|	PREDICTED: uncharacterized protein LOC107709665 [Sinocyclocheilus rhinocerous]	96.4	4.8e-07	62.4
TRINITY_DN99990_c0_g2_i1	gi|1025329068|ref|XP_016388918.1|	PREDICTED: uncharacterized protein LOC107724472 [Sinocyclocheilus rhinocerous]	70.0	1.4e-04	54.3
TRINITY_DN99965_c0_g1_i1	gi|1020497649|ref|XP_016087485.1|	PREDICTED: probable phospholipid-transporting ATPase IF [Sinocyclocheilus grahami]	100.0	2.1e-11	77.0
TRINITY_DN99978_c0_g1_i1	gi|1020500387|ref|XP_016088961.1|	PREDICTED: collagen alpha-1(XXII) chain [Sinocyclocheilus grahami]	100.0	6.8e-27	129.0
TRINITY_DN99970_c0_g1_i1	gi|926457184|dbj|BAS29977.1|	glutathione S-transferase theta [Cyprinus carpio]	97.6	8.0e-14	85.9
TRINITY_DN99998_c0_g1_i1	gi|966709461|gb|KTG41699.1|	hypothetical protein cypCar_00020917, partial [Cyprinus carpio]	79.7	3.9e-20	106.3
TRINITY_DN99989_c0_g1_i1	gi|966700139|gb|KTG32380.1|	hypothetical protein cypCar_00048039, partial [Cyprinus carpio]	94.5	1.2e-30	140.6
TRINITY_DN99997_c0_g2_i1	gi|112363126|ref|NP_001036210.1|	dynein cytoplasmic 1 heavy chain 1 [Danio rerio]	93.9	1.4e-27	130.6
TRINITY_DN99940_c2_g1_i1	gi|966711411|gb|KTG43649.1|	hypothetical protein cypCar_00045926, partial [Cyprinus carpio]	62.3	2.3e-13	83.6
TRINITY_DN99940_c2_g2_i1	gi|966711411|gb|KTG43649.1|	hypothetical protein cypCar_00045926, partial [Cyprinus carpio]	69.2	1.2e-13	84.3
TRINITY_DN99940_c2_g3_i1	gi|966711411|gb|KTG43649.1|	hypothetical protein cypCar_00045926, partial [Cyprinus carpio]	78.7	1.9e-10	73.6
TRINITY_DN99940_c2_g4_i1	gi|966638223|gb|KTF73327.1|	hypothetical protein cypCar_00049678 [Cyprinus carpio]	72.4	2.5e-18	99.8
TRINITY_DN99916_c0_g1_i1	gi|1020529441|ref|XP_016104407.1|	PREDICTED: gastrula zinc finger protein XlCGF57.1-like [Sinocyclocheilus grahami]	90.5	4.1e-38	166.4
TRINITY_DN99916_c0_g2_i1	gi|1025071700|ref|XP_016337457.1|	PREDICTED: gastrula zinc finger protein XlCGF7.1-like [Sinocyclocheilus anshuiensis]	75.0	1.7e-23	117.1
TRINITY_DN99915_c0_g1_i1	gi|1025210908|ref|XP_016428707.1|	PREDICTED: tripartite motif-containing protein 16-like [Sinocyclocheilus rhinocerous]	59.0	3.5e-10	72.8
TRINITY_DN99927_c0_g1_i1	gi|966711156|gb|KTG43394.1|	hypothetical protein cypCar_00005082 [Cyprinus carpio]	96.4	2.4e-07	64.3
TRINITY_DN99962_c0_g1_i1	gi|966653457|gb|KTF88359.1|	hypothetical protein cypCar_00037525 [Cyprinus carpio]	75.0	1.8e-03	50.4
TRINITY_DN99905_c0_g1_i1	gi|928047837|ref|XP_013872936.1|	PREDICTED: LOW QUALITY PROTEIN: uncharacterized protein LOC106523904 [Austrofundulus limnaeus]	47.8	8.9e-13	82.0
TRINITY_DN99987_c0_g3_i1	gi|1025152425|ref|XP_016334663.1|	PREDICTED: thioredoxin, mitochondrial-like, partial [Sinocyclocheilus anshuiensis]	95.2	2.2e-15	90.1
TRINITY_DN99937_c0_g1_i1	gi|966658110|gb|KTF92964.1|	hypothetical protein cypCar_00018804 [Cyprinus carpio]	88.2	1.7e-07	63.9
TRINITY_DN99937_c0_g2_i1	gi|972981053|ref|XP_015206864.1|	PREDICTED: phosphorylase b kinase regulatory subunit alpha, skeletal muscle isoform isoform X1 [Lepisosteus oculatus]	97.2	1.5e-11	77.4
TRINITY_DN99904_c0_g1_i1	gi|1020546860|ref|XP_016108803.1|	PREDICTED: COP9 signalosome complex subunit 6 [Sinocyclocheilus grahami]	100.0	1.3e-04	54.7
TRINITY_DN99926_c0_g1_i1	gi|966706918|gb|KTG39159.1|	hypothetical protein cypCar_00000433 [Cyprinus carpio]	69.9	1.0e-39	171.4
TRINITY_DN99934_c0_g1_i1	gi|1025062219|ref|XP_016333388.1|	PREDICTED: uncharacterized protein LOC107681588, partial [Sinocyclocheilus anshuiensis]	78.8	7.3e-04	51.6
TRINITY_DN99993_c1_g2_i1	gi|77403696|dbj|BAE46430.1|	reverse transcriptase [Danio rerio]	65.9	4.9e-07	62.0
TRINITY_DN99993_c1_g5_i1	gi|77403696|dbj|BAE46430.1|	reverse transcriptase [Danio rerio]	75.6	1.7e-31	143.7
TRINITY_DN99925_c0_g1_i1	gi|1025127842|ref|XP_016351038.1|	PREDICTED: speckle targeted PIP5K1A-regulated poly(A) polymerase isoform X1 [Sinocyclocheilus anshuiensis]	85.5	1.7e-30	140.2
TRINITY_DN99991_c0_g1_i1	gi|966671933|gb|KTG05314.1|	hypothetical protein cypCar_00001046 [Cyprinus carpio]	100.0	2.2e-30	139.8
TRINITY_DN99917_c0_g1_i1	gi|780054023|ref|XP_011669549.1|	PREDICTED: uncharacterized protein LOC105440753 isoform X1 [Strongylocentrotus purpuratus]	44.2	3.8e-54	220.7
TRINITY_DN99980_c0_g1_i1	gi|966708477|gb|KTG40715.1|	hypothetical protein cypCar_00005654 [Cyprinus carpio]	100.0	1.5e-55	225.3
TRINITY_DN99973_c0_g2_i1	gi|966655915|gb|KTF90769.1|	hypothetical protein cypCar_00041059 [Cyprinus carpio]	100.0	1.6e-29	136.7
TRINITY_DN99946_c0_g1_i1	gi|966704332|gb|KTG36573.1|	hypothetical protein cypCar_00012367, partial [Cyprinus carpio]	80.0	4.8e-07	62.4
TRINITY_DN99923_c0_g1_i2	gi|1025097910|ref|XP_016344627.1|	PREDICTED: MAM and LDL-receptor class A domain-containing protein 1-like [Sinocyclocheilus anshuiensis]	83.8	5.4e-67	262.3
TRINITY_DN99932_c0_g1_i1	gi|908557141|ref|XP_013123152.1|	PREDICTED: uncharacterized protein LOC106097467, partial [Oreochromis niloticus]	48.5	1.2e-08	67.4
TRINITY_DN99979_c0_g1_i2	gi|1020418864|ref|XP_016128400.1|	PREDICTED: protein NLRC3-like [Sinocyclocheilus grahami]	91.0	5.5e-48	198.7
TRINITY_DN99975_c0_g1_i1	gi|1024978073|ref|XP_016310587.1|	PREDICTED: P2X purinoceptor 1-like isoform X1 [Sinocyclocheilus anshuiensis]	89.2	1.1e-23	118.2
TRINITY_DN5991_c0_g1_i1	gi|1020597367|ref|XP_016117360.1|	PREDICTED: interferon-induced GTP-binding protein Mx-like isoform X1 [Sinocyclocheilus grahami]	97.6	1.6e-36	160.2
TRINITY_DN5943_c0_g1_i1	gi|1020394759|ref|XP_016125343.1|	PREDICTED: LOW QUALITY PROTEIN: delphilin-like [Sinocyclocheilus grahami]	90.9	2.7e-33	149.4
TRINITY_DN5950_c0_g2_i1	gi|966669623|gb|KTG03004.1|	hypothetical protein cypCar_00032374, partial [Cyprinus carpio]	100.0	1.0e-04	54.7
TRINITY_DN5958_c0_g1_i1	gi|1020444641|ref|XP_016132409.1|	PREDICTED: protein jagged-2-like [Sinocyclocheilus grahami]	91.4	1.9e-10	73.6
TRINITY_DN5965_c0_g1_i1	gi|1020541832|ref|XP_016107777.1|	PREDICTED: uncharacterized protein LOC107566763, partial [Sinocyclocheilus grahami]	78.6	1.1e-29	137.5
TRINITY_DN5965_c0_g2_i1	gi|1020541832|ref|XP_016107777.1|	PREDICTED: uncharacterized protein LOC107566763, partial [Sinocyclocheilus grahami]	77.8	1.7e-20	107.1
TRINITY_DN5946_c0_g1_i1	gi|966661280|gb|KTF95959.1|	hypothetical protein cypCar_00029301, partial [Cyprinus carpio]	86.1	1.8e-08	67.4
TRINITY_DN5980_c0_g1_i1	gi|1020407295|ref|XP_016121868.1|	PREDICTED: thymidine phosphorylase-like [Sinocyclocheilus grahami]	94.4	3.7e-19	104.0
TRINITY_DN5923_c0_g1_i1	gi|966654494|gb|KTF89348.1|	hypothetical protein cypCar_00028772, partial [Cyprinus carpio]	100.0	3.0e-03	50.4
TRINITY_DN5998_c0_g1_i1	gi|1020463026|ref|XP_016136363.1|	PREDICTED: cyclic GMP-AMP synthase-like [Sinocyclocheilus grahami]	100.0	4.7e-20	105.5
TRINITY_DN5967_c0_g1_i1	gi|512817933|ref|XP_004911451.1|	PREDICTED: uncharacterized protein LOC101735191 [Xenopus tropicalis]	42.0	1.1e-25	125.2
TRINITY_DN5947_c0_g4_i1	gi|1020598649|ref|XP_016117601.1|	PREDICTED: dual specificity mitogen-activated protein kinase kinase 2-like [Sinocyclocheilus grahami]	96.3	3.1e-05	56.2
TRINITY_DN5947_c0_g5_i1	gi|1020598649|ref|XP_016117601.1|	PREDICTED: dual specificity mitogen-activated protein kinase kinase 2-like [Sinocyclocheilus grahami]	96.3	3.6e-05	56.2
TRINITY_DN5962_c0_g1_i1	gi|966710922|gb|KTG43160.1|	hypothetical protein cypCar_00015671 [Cyprinus carpio]	100.0	1.9e-04	53.9
TRINITY_DN5901_c0_g2_i1	gi|1025297724|ref|XP_016380386.1|	PREDICTED: lithostathine-1-alpha-like [Sinocyclocheilus rhinocerous]	84.6	2.9e-03	49.7
TRINITY_DN5942_c0_g1_i1	gi|1025362921|ref|XP_016404093.1|	PREDICTED: myomegalin-like isoform X1 [Sinocyclocheilus rhinocerous]	91.1	5.0e-77	295.8
TRINITY_DN5925_c0_g1_i1	gi|77403694|dbj|BAE46429.1|	ORF2-encoded protein [Danio rerio]	90.9	1.3e-07	64.3
TRINITY_DN5973_c0_g1_i1	gi|923858093|ref|XP_013769983.1|	PREDICTED: serine/threonine-protein kinase TAO2-like isoform X1 [Pundamilia nyererei]	72.3	2.3e-07	64.3
TRINITY_DN5911_c0_g1_i1	gi|831279322|ref|XP_012670628.1|	PREDICTED: ATP-binding cassette sub-family D member 3 isoform X1 [Clupea harengus]	80.8	3.2e-03	49.7
TRINITY_DN5917_c0_g1_i1	gi|966656252|gb|KTF91106.1|	hypothetical protein cypCar_00019511 [Cyprinus carpio]	100.0	1.6e-18	100.5
TRINITY_DN84511_c0_g1_i1	gi|966644819|gb|KTF79731.1|	hypothetical protein cypCar_00016230, partial [Cyprinus carpio]	100.0	4.3e-04	52.8
TRINITY_DN84597_c0_g2_i1	gi|966638463|gb|KTF73567.1|	hypothetical protein cypCar_00027710 [Cyprinus carpio]	53.1	1.5e-07	64.7
TRINITY_DN84557_c1_g1_i1	gi|966667155|gb|KTG00727.1|	hypothetical protein cypCar_00019537 [Cyprinus carpio]	100.0	3.3e-89	336.3
TRINITY_DN84557_c1_g2_i1	gi|966667155|gb|KTG00727.1|	hypothetical protein cypCar_00019537 [Cyprinus carpio]	90.4	3.7e-81	309.7
TRINITY_DN84557_c1_g3_i1	gi|1020416980|ref|XP_016127387.1|	PREDICTED: uncharacterized protein LOC107585058 isoform X1 [Sinocyclocheilus grahami]	84.4	2.8e-05	56.6
TRINITY_DN84548_c0_g1_i1	gi|966673118|gb|KTG06499.1|	hypothetical protein cypCar_00022270 [Cyprinus carpio]	52.1	1.9e-05	57.0
TRINITY_DN84578_c0_g2_i1	gi|1025293890|ref|XP_016379330.1|	PREDICTED: GRAM domain-containing protein 3-like isoform X3 [Sinocyclocheilus rhinocerous]	78.0	1.0e-11	77.8
TRINITY_DN84587_c0_g1_i1	gi|1025179296|ref|XP_016421075.1|	PREDICTED: 2-epi-5-epi-valiolone synthase-like isoform X1 [Sinocyclocheilus rhinocerous]	96.6	6.2e-24	119.0
TRINITY_DN84556_c0_g1_i1	gi|1025195836|ref|XP_016424669.1|	PREDICTED: uncharacterized protein LOC107753084 [Sinocyclocheilus rhinocerous]	84.5	1.6e-41	177.2
TRINITY_DN84564_c0_g1_i1	gi|1020519726|ref|XP_016099236.1|	PREDICTED: muscleblind-like protein 2a isoform X1 [Sinocyclocheilus grahami]	81.0	3.8e-18	99.0
TRINITY_DN84564_c0_g2_i1	gi|148633572|gb|ABR00801.1|	muscleblind-like protein 2 isoform C [Danio rerio]	100.0	8.7e-24	117.9
TRINITY_DN84503_c0_g2_i1	gi|123959738|ref|NP_001074194.1|	baculoviral IAP repeat-containing protein 3 [Canis lupus familiaris]	100.0	1.4e-11	77.4
TRINITY_DN84509_c0_g1_i1	gi|1025199968|ref|XP_016425780.1|	PREDICTED: ufm1-specific protease 1-like [Sinocyclocheilus rhinocerous]	87.7	5.5e-37	161.8
TRINITY_DN84555_c0_g1_i1	gi|1025120158|ref|XP_016349792.1|	PREDICTED: neuroligin-4, X-linked-like [Sinocyclocheilus anshuiensis]	85.3	7.8e-47	194.9
TRINITY_DN84542_c0_g1_i1	gi|657580839|ref|XP_008294405.1|	PREDICTED: malcavernin [Stegastes partitus]	100.0	7.0e-07	62.4
TRINITY_DN84524_c0_g1_i1	gi|1040663132|ref|XP_017214632.1|	PREDICTED: phospholipid-transporting ATPase IG isoform X5 [Danio rerio]	85.9	1.4e-33	150.6
TRINITY_DN84594_c0_g1_i1	gi|1025031319|ref|XP_016325010.1|	PREDICTED: MOB kinase activator 2-like [Sinocyclocheilus anshuiensis]	100.0	6.7e-07	62.4
TRINITY_DN84569_c0_g1_i1	gi|966714455|gb|KTG46693.1|	hypothetical protein cypCar_00039653 [Cyprinus carpio]	94.8	8.6e-45	188.0
TRINITY_DN84539_c0_g1_i1	gi|966656426|gb|KTF91280.1|	hypothetical protein cypCar_00003289 [Cyprinus carpio]	98.6	1.1e-33	150.6
TRINITY_DN84539_c0_g2_i1	gi|966700217|gb|KTG32458.1|	hypothetical protein cypCar_00009513 [Cyprinus carpio]	100.0	3.9e-47	195.7
TRINITY_DN84584_c0_g1_i1	gi|831313304|ref|XP_012689175.1|	PREDICTED: putative nuclease HARBI1 [Clupea harengus]	80.6	6.6e-07	61.6
TRINITY_DN84513_c0_g1_i1	gi|966656632|gb|KTF91486.1|	hypothetical protein cypCar_00019235 [Cyprinus carpio]	100.0	1.2e-48	200.7
TRINITY_DN84553_c0_g1_i1	gi|1024994576|ref|XP_016316943.1|	PREDICTED: lysosome membrane protein 2-like [Sinocyclocheilus anshuiensis]	93.8	7.2e-56	224.9
TRINITY_DN84553_c0_g1_i2	gi|1024994576|ref|XP_016316943.1|	PREDICTED: lysosome membrane protein 2-like [Sinocyclocheilus anshuiensis]	87.3	6.2e-32	145.2
TRINITY_DN84596_c0_g1_i1	gi|1043261358|ref|NP_001296721.1|	uncharacterized protein LOC449943 [Danio rerio]	100.0	6.8e-05	55.1
TRINITY_DN84550_c0_g1_i1	gi|966670640|gb|KTG04021.1|	hypothetical protein cypCar_00005210, partial [Cyprinus carpio]	100.0	3.4e-37	162.5
TRINITY_DN84563_c0_g1_i1	gi|966657451|gb|KTF92305.1|	hypothetical protein cypCar_00041797 [Cyprinus carpio]	100.0	3.7e-05	56.6
TRINITY_DN84543_c0_g1_i1	gi|970729137|ref|XP_015099824.1|	PREDICTED: spore coat protein SP85, partial [Vicugna pacos]	48.2	1.6e-05	57.8
TRINITY_DN84529_c0_g1_i1	gi|1020478319|ref|XP_016144523.1|	PREDICTED: breast cancer metastasis-suppressor 1-like protein-A [Sinocyclocheilus grahami]	98.7	1.2e-38	167.2
TRINITY_DN52171_c0_g1_i1	gi|966652926|gb|KTF87828.1|	hypothetical protein cypCar_00043274 [Cyprinus carpio]	95.5	1.9e-71	276.9
TRINITY_DN52131_c0_g1_i1	gi|1020459819|ref|XP_016134677.1|	PREDICTED: actin-related protein 2/3 complex subunit 1A-like [Sinocyclocheilus grahami]	100.0	1.3e-03	50.8
TRINITY_DN52166_c0_g2_i1	gi|1024930962|ref|XP_016303468.1|	PREDICTED: protein FAM26F-like [Sinocyclocheilus anshuiensis]	95.5	3.2e-13	83.2
TRINITY_DN52156_c0_g1_i1	gi|966642832|gb|KTF77744.1|	hypothetical protein cypCar_00031106 [Cyprinus carpio]	96.4	7.4e-05	55.1
TRINITY_DN52123_c0_g1_i1	gi|1024937439|ref|XP_016327757.1|	PREDICTED: NADH dehydrogenase [ubiquinone] iron-sulfur protein 3, mitochondrial-like [Sinocyclocheilus anshuiensis]	76.7	7.2e-06	58.5
TRINITY_DN52180_c0_g1_i1	gi|966647123|gb|KTF82033.1|	hypothetical protein cypCar_00032283 [Cyprinus carpio]	68.3	2.2e-27	130.2
TRINITY_DN52198_c0_g1_i1	gi|1025069773|ref|XP_016336917.1|	PREDICTED: 1,4-alpha-glucan-branching enzyme-like [Sinocyclocheilus anshuiensis]	99.4	4.9e-90	339.0
TRINITY_DN52173_c0_g1_i1	gi|966638392|gb|KTF73496.1|	hypothetical protein cypCar_00039650 [Cyprinus carpio]	87.6	3.2e-45	189.5
TRINITY_DN52189_c0_g1_i1	gi|966668578|gb|KTG01959.1|	hypothetical protein cypCar_00009736, partial [Cyprinus carpio]	94.7	3.0e-32	146.0
TRINITY_DN52109_c0_g1_i1	gi|966647969|gb|KTF82879.1|	hypothetical protein cypCar_00023921 [Cyprinus carpio]	100.0	5.8e-18	99.0
TRINITY_DN52186_c0_g1_i1	gi|831328234|ref|XP_012697318.1|	PREDICTED: insulin-like growth factor 2 mRNA-binding protein 1 [Clupea harengus]	96.5	8.2e-57	228.8
TRINITY_DN70714_c0_g1_i1	gi|966635850|gb|KTF70958.1|	hypothetical protein cypCar_00050274 [Cyprinus carpio]	78.7	5.4e-23	115.2
TRINITY_DN70730_c0_g1_i1	gi|49902913|gb|AAH76150.1|	Zgc:92666 [Danio rerio]	90.9	7.1e-07	62.8
TRINITY_DN70700_c0_g1_i1	gi|966645502|gb|KTF80414.1|	hypothetical protein cypCar_00045329, partial [Cyprinus carpio]	100.0	9.3e-50	204.9
TRINITY_DN70749_c0_g1_i1	gi|1025260572|ref|XP_016371757.1|	PREDICTED: uncharacterized protein LOC107711300 [Sinocyclocheilus rhinocerous]	47.9	1.2e-18	102.4
TRINITY_DN70749_c1_g1_i1	gi|1025260572|ref|XP_016371757.1|	PREDICTED: uncharacterized protein LOC107711300 [Sinocyclocheilus rhinocerous]	73.3	1.6e-03	50.8
TRINITY_DN70741_c0_g1_i1	gi|966651578|gb|KTF86480.1|	hypothetical protein cypCar_00035787 [Cyprinus carpio]	100.0	1.5e-44	187.2
TRINITY_DN70736_c0_g2_i1	gi|966703865|gb|KTG36106.1|	hypothetical protein cypCar_00018943 [Cyprinus carpio]	92.6	1.4e-06	61.2
TRINITY_DN70728_c0_g1_i1	gi|1025152559|ref|XP_016416824.1|	PREDICTED: adenylate cyclase type 2-like [Sinocyclocheilus rhinocerous]	85.0	1.1e-75	291.6
TRINITY_DN70738_c0_g1_i1	gi|966638200|gb|KTF73304.1|	hypothetical protein cypCar_00048552, partial [Cyprinus carpio]	100.0	3.8e-42	179.1
TRINITY_DN70768_c0_g2_i1	gi|597777545|ref|XP_007252428.1|	PREDICTED: SH3 and multiple ankyrin repeat domains protein 3-like isoform X1 [Astyanax mexicanus]	96.0	2.3e-03	50.1
TRINITY_DN70713_c0_g1_i1	gi|966642916|gb|KTF77828.1|	hypothetical protein cypCar_00047133 [Cyprinus carpio]	62.0	2.4e-21	109.8
TRINITY_DN70732_c0_g1_i1	gi|966654038|gb|KTF88892.1|	hypothetical protein cypCar_00022657, partial [Cyprinus carpio]	84.6	5.4e-03	48.9
TRINITY_DN70776_c0_g2_i1	gi|1025040883|ref|XP_016327608.1|	PREDICTED: polypyrimidine tract-binding protein 2-like [Sinocyclocheilus anshuiensis]	81.1	3.0e-41	176.4
TRINITY_DN70724_c0_g1_i1	gi|966707255|gb|KTG39496.1|	hypothetical protein cypCar_00002328 [Cyprinus carpio]	74.4	5.7e-27	128.6
TRINITY_DN70765_c0_g3_i1	gi|1020478052|ref|XP_016144380.1|	PREDICTED: dystonin-like [Sinocyclocheilus grahami]	87.5	2.0e-06	60.5
TRINITY_DN70773_c0_g1_i1	gi|1025229169|ref|XP_016431790.1|	PREDICTED: uncharacterized protein LOC107758542 [Sinocyclocheilus rhinocerous]	74.4	2.3e-41	176.8
TRINITY_DN70745_c0_g1_i1	gi|966657509|gb|KTF92363.1|	hypothetical protein cypCar_00015977 [Cyprinus carpio]	75.0	5.0e-46	192.6
TRINITY_DN70744_c0_g1_i1	gi|966658281|gb|KTF93135.1|	hypothetical protein cypCar_00015702, partial [Cyprinus carpio]	100.0	6.8e-50	204.9
TRINITY_DN70771_c0_g1_i1	gi|966644986|gb|KTF79898.1|	hypothetical protein cypCar_00012228 [Cyprinus carpio]	100.0	2.4e-03	50.8
TRINITY_DN70743_c0_g1_i1	gi|1024965694|ref|XP_016304051.1|	PREDICTED: serine/threonine-protein kinase ppk4-like isoform X1 [Sinocyclocheilus anshuiensis]	78.8	5.0e-07	63.9
TRINITY_DN70790_c0_g2_i1	gi|1020478448|ref|XP_016144594.1|	PREDICTED: echinoderm microtubule-associated protein-like 4 [Sinocyclocheilus grahami]	97.5	6.9e-37	161.4
TRINITY_DN70797_c0_g2_i1	gi|938076409|gb|KPP73198.1|	ankyrin repeat domain-containing protein 13C-A-like, partial [Scleropages formosus]	97.7	5.0e-16	92.4
TRINITY_DN70733_c0_g1_i1	gi|966650572|gb|KTF85474.1|	hypothetical protein cypCar_00007698 [Cyprinus carpio]	100.0	2.9e-08	66.6
TRINITY_DN70720_c0_g1_i1	gi|966643660|gb|KTF78572.1|	hypothetical protein cypCar_00010240 [Cyprinus carpio]	98.1	1.9e-50	206.8
TRINITY_DN70753_c0_g1_i1	gi|256858085|gb|ACV31396.1|	caspase 9 [Tanichthys albonubes]	82.1	2.6e-07	63.2
TRINITY_DN70762_c0_g1_i1	gi|1025257040|ref|XP_016370811.1|	PREDICTED: uncharacterized protein LOC107710542 [Sinocyclocheilus rhinocerous]	84.5	7.8e-34	152.1
TRINITY_DN70729_c0_g1_i1	gi|1025269057|ref|XP_016374057.1|	PREDICTED: serine/arginine-rich splicing factor 1B-like [Sinocyclocheilus rhinocerous]	95.7	5.9e-18	99.8
TRINITY_DN70769_c0_g1_i1	gi|923613065|ref|XP_013744830.1|	PREDICTED: ribulose bisphosphate carboxylase/oxygenase activase, chloroplastic-like [Brassica napus]	100.0	9.4e-38	164.5
TRINITY_DN931_c0_g1_i1	gi|966651421|gb|KTF86323.1|	hypothetical protein cypCar_00025889 [Cyprinus carpio]	100.0	1.9e-68	266.9
TRINITY_DN954_c0_g1_i1	gi|1025029989|ref|XP_016324629.1|	PREDICTED: neuron navigator 2-like [Sinocyclocheilus anshuiensis]	93.2	8.4e-55	221.5
TRINITY_DN959_c0_g1_i1	gi|966701987|gb|KTG34228.1|	hypothetical protein cypCar_00013024 [Cyprinus carpio]	98.6	1.2e-79	304.3
TRINITY_DN937_c0_g1_i1	gi|966642988|gb|KTF77900.1|	hypothetical protein cypCar_00025531, partial [Cyprinus carpio]	100.0	1.2e-05	57.8
TRINITY_DN991_c0_g1_i1	gi|1020464008|ref|XP_016136885.1|	PREDICTED: fibrocystin-L-like [Sinocyclocheilus grahami]	98.7	2.5e-39	169.5
TRINITY_DN965_c0_g2_i1	gi|1025372241|ref|XP_016398134.1|	PREDICTED: uncharacterized protein KIAA1614-like [Sinocyclocheilus rhinocerous]	81.2	5.8e-49	202.2
TRINITY_DN934_c0_g2_i1	gi|1020522231|ref|XP_016100578.1|	PREDICTED: WD repeat-containing protein 70-like [Sinocyclocheilus grahami]	89.5	9.8e-10	71.6
TRINITY_DN989_c0_g1_i1	gi|966641554|gb|KTF76468.1|	hypothetical protein cypCar_00046533 [Cyprinus carpio]	100.0	1.5e-68	267.3
TRINITY_DN905_c0_g1_i1	gi|966636848|gb|KTF71952.1|	hypothetical protein cypCar_00044165 [Cyprinus carpio]	100.0	9.2e-05	55.1
TRINITY_DN905_c0_g2_i1	gi|966636848|gb|KTF71952.1|	hypothetical protein cypCar_00044165 [Cyprinus carpio]	100.0	8.3e-04	51.6
TRINITY_DN987_c0_g1_i1	gi|966672708|gb|KTG06089.1|	hypothetical protein cypCar_00000604 [Cyprinus carpio]	100.0	5.9e-27	129.0
TRINITY_DN932_c0_g1_i1	gi|966661387|gb|KTF96036.1|	hypothetical protein cypCar_00010990, partial [Cyprinus carpio]	100.0	1.6e-36	160.2
TRINITY_DN981_c0_g1_i1	gi|966708319|gb|KTG40557.1|	hypothetical protein cypCar_00015727 [Cyprinus carpio]	100.0	9.3e-53	214.5
TRINITY_DN945_c0_g1_i1	gi|966645995|gb|KTF80907.1|	hypothetical protein cypCar_00012655 [Cyprinus carpio]	100.0	5.0e-110	405.6
TRINITY_DN997_c0_g1_i1	gi|966648559|gb|KTF83469.1|	hypothetical protein cypCar_00044464 [Cyprinus carpio]	89.7	1.1e-55	224.6
TRINITY_DN997_c0_g2_i1	gi|1024969668|ref|XP_016306193.1|	PREDICTED: diacylglycerol O-acyltransferase 2-like [Sinocyclocheilus anshuiensis]	74.0	9.6e-10	71.2
TRINITY_DN952_c0_g1_i1	gi|966643474|gb|KTF78386.1|	hypothetical protein cypCar_00031470 [Cyprinus carpio]	100.0	2.7e-67	263.1
TRINITY_DN972_c0_g1_i1	gi|928063074|ref|XP_013881093.1|	PREDICTED: uncharacterized protein LOC106530078 [Austrofundulus limnaeus]	47.5	5.5e-06	58.9
TRINITY_DN998_c0_g1_i1	gi|1043413937|gb|OCA26570.1|	hypothetical protein XENTR_v900217182mg, partial [Xenopus tropicalis]	75.7	2.5e-25	122.9
TRINITY_DN968_c0_g1_i1	gi|966659018|gb|KTF93872.1|	hypothetical protein cypCar_00043571 [Cyprinus carpio]	85.7	6.1e-37	161.8
TRINITY_DN983_c0_g1_i1	gi|937934057|dbj|BAT08972.1|	Os09g0516900, partial [Oryza sativa Japonica Group]	92.9	6.9e-08	65.1
TRINITY_DN74153_c0_g1_i1	gi|1025005107|ref|XP_016321644.1|	PREDICTED: cell cycle checkpoint protein RAD17-like [Sinocyclocheilus anshuiensis]	84.9	3.5e-34	152.5
TRINITY_DN74145_c0_g1_i1	gi|77404257|ref|NP_001002389.2|	Zgc:92046 [Danio rerio]	100.0	1.3e-05	57.8
TRINITY_DN74178_c0_g1_i2	gi|565307281|gb|ETE61611.1|	Nicotinamide riboside kinase 2 [Ophiophagus hannah]	86.7	4.2e-08	65.9
TRINITY_DN74177_c0_g1_i1	gi|1020584804|ref|XP_016121394.1|	PREDICTED: derlin-2-like [Sinocyclocheilus grahami]	94.1	1.4e-09	70.9
TRINITY_DN74190_c0_g1_i1	gi|1025341676|ref|XP_016392318.1|	PREDICTED: fragile X mental retardation syndrome-related protein 1-like [Sinocyclocheilus rhinocerous]	65.9	1.0e-03	51.2
TRINITY_DN74144_c0_g1_i2	gi|966641386|gb|KTF76300.1|	hypothetical protein cypCar_00035082, partial [Cyprinus carpio]	95.8	6.2e-04	52.0
TRINITY_DN74179_c0_g1_i1	gi|966715435|gb|KTG47673.1|	hypothetical protein cypCar_00014783 [Cyprinus carpio]	70.4	1.7e-21	111.3
TRINITY_DN74189_c0_g1_i1	gi|1020463873|ref|XP_016136811.1|	PREDICTED: cyclic AMP-responsive element-binding protein 5-like [Sinocyclocheilus grahami]	100.0	1.5e-03	50.4
TRINITY_DN74168_c0_g1_i1	gi|966701723|gb|KTG33964.1|	hypothetical protein cypCar_00018941 [Cyprinus carpio]	100.0	1.7e-42	179.9
TRINITY_DN74103_c0_g1_i1	gi|966707533|gb|KTG39774.1|	hypothetical protein cypCar_00001204 [Cyprinus carpio]	42.0	9.5e-03	48.1
TRINITY_DN74138_c0_g2_i1	gi|908543596|ref|XP_005461043.2|	PREDICTED: zinc finger protein OZF-like [Oreochromis niloticus]	85.5	1.7e-23	117.1
TRINITY_DN74149_c0_g1_i1	gi|528767012|gb|EPY86671.1|	protein yippee-like protein [Camelus ferus]	90.3	3.6e-06	59.3
TRINITY_DN74101_c0_g1_i1	gi|966715463|gb|KTG47701.1|	hypothetical protein cypCar_00027111, partial [Cyprinus carpio]	93.1	2.9e-04	53.5
TRINITY_DN74101_c0_g3_i1	gi|966715463|gb|KTG47701.1|	hypothetical protein cypCar_00027111, partial [Cyprinus carpio]	93.1	1.9e-04	53.5
TRINITY_DN74143_c0_g1_i1	gi|966643764|gb|KTF78676.1|	hypothetical protein cypCar_00028207 [Cyprinus carpio]	71.1	1.7e-36	160.6
TRINITY_DN74199_c0_g2_i1	gi|1024922145|ref|XP_016335138.1|	PREDICTED: nesprin-2-like [Sinocyclocheilus anshuiensis]	92.2	1.2e-44	187.6
TRINITY_DN74130_c0_g1_i1	gi|961792372|ref|XP_014866988.1|	PREDICTED: syntaxin-binding protein 5-like [Poecilia mexicana]	97.1	7.7e-11	75.5
TRINITY_DN74156_c0_g1_i1	gi|1020511248|ref|XP_016094749.1|	PREDICTED: calcineurin-binding protein cabin-1-like [Sinocyclocheilus grahami]	65.8	6.5e-04	53.1
TRINITY_DN74119_c0_g1_i1	gi|548523249|ref|XP_005751451.1|	PREDICTED: proteasome subunit beta type-8 [Pundamilia nyererei]	92.9	1.1e-05	57.8
TRINITY_DN74185_c0_g1_i1	gi|1025257784|ref|XP_016371011.1|	PREDICTED: LOW QUALITY PROTEIN: BAH and coiled-coil domain-containing protein 1-like [Sinocyclocheilus rhinocerous]	76.3	1.6e-25	123.6
TRINITY_DN74140_c0_g1_i1	gi|1025339413|ref|XP_016391717.1|	PREDICTED: nesprin-2 [Sinocyclocheilus rhinocerous]	93.5	3.5e-47	196.1
TRINITY_DN74186_c0_g1_i1	gi|972976046|ref|XP_015204641.1|	PREDICTED: eukaryotic translation initiation factor 3 subunit G isoform X1 [Lepisosteus oculatus]	100.0	1.6e-13	84.3
TRINITY_DN74125_c1_g1_i1	gi|1025049293|ref|XP_016329923.1|	PREDICTED: uncharacterized protein LOC107679024 [Sinocyclocheilus anshuiensis]	56.6	9.8e-08	65.1
TRINITY_DN74125_c1_g2_i1	gi|1025286484|ref|XP_016371437.1|	PREDICTED: uncharacterized protein LOC107711039 [Sinocyclocheilus rhinocerous]	86.5	5.4e-26	125.9
TRINITY_DN74127_c0_g3_i1	gi|1020598069|ref|XP_016117499.1|	PREDICTED: uncharacterized protein LOC107575648 isoform X3 [Sinocyclocheilus grahami]	98.0	5.1e-49	202.6
TRINITY_DN74188_c0_g1_i1	gi|1024954306|ref|XP_016297993.1|	PREDICTED: zinc finger CCCH domain-containing protein 11A-like isoform X1 [Sinocyclocheilus anshuiensis]	100.0	1.5e-03	51.2
TRINITY_DN74141_c0_g1_i1	gi|676432053|ref|XP_009046449.1|	hypothetical protein LOTGIDRAFT_110994, partial [Lottia gigantea]	52.9	3.4e-08	65.9
TRINITY_DN74141_c0_g2_i1	gi|676432053|ref|XP_009046449.1|	hypothetical protein LOTGIDRAFT_110994, partial [Lottia gigantea]	53.3	1.7e-17	97.4
TRINITY_DN74141_c0_g3_i1	gi|676432053|ref|XP_009046449.1|	hypothetical protein LOTGIDRAFT_110994, partial [Lottia gigantea]	57.1	5.6e-04	52.0
TRINITY_DN74155_c0_g1_i1	gi|642104802|emb|CDQ74469.1|	unnamed protein product [Oncorhynchus mykiss]	95.0	1.3e-03	51.6
TRINITY_DN74164_c0_g1_i1	gi|1025276877|ref|XP_016376188.1|	PREDICTED: uncharacterized protein LOC107714742 [Sinocyclocheilus rhinocerous]	100.0	4.6e-51	208.8
TRINITY_DN74128_c0_g1_i1	gi|961939597|ref|XP_014866152.1|	PREDICTED: S-adenosylmethionine decarboxylase proenzyme [Poecilia mexicana]	95.1	1.7e-14	87.8
TRINITY_DN74136_c0_g1_i1	gi|1020526358|ref|XP_016102766.1|	PREDICTED: neuronal acetylcholine receptor subunit non-alpha-3 [Sinocyclocheilus grahami]	97.2	5.8e-30	138.3
TRINITY_DN74116_c0_g1_i1	gi|1025208475|ref|XP_016428071.1|	PREDICTED: histone-lysine N-methyltransferase 2C-like [Sinocyclocheilus rhinocerous]	77.1	2.3e-35	156.8
TRINITY_DN34735_c0_g1_i1	gi|966651973|gb|KTF86875.1|	hypothetical protein cypCar_00031491 [Cyprinus carpio]	100.0	3.0e-72	279.6
TRINITY_DN34795_c0_g1_i1	gi|1020395203|ref|XP_016127566.1|	PREDICTED: tRNA selenocysteine 1-associated protein 1-like isoform X1 [Sinocyclocheilus grahami]	49.5	5.3e-15	89.0
TRINITY_DN34700_c0_g1_i1	gi|966656378|gb|KTF91232.1|	hypothetical protein cypCar_00022284 [Cyprinus carpio]	62.5	2.8e-03	49.7
TRINITY_DN34727_c0_g2_i1	gi|966661652|gb|KTF96240.1|	hypothetical protein cypCar_00003589 [Cyprinus carpio]	92.3	7.0e-05	55.5
TRINITY_DN34781_c0_g1_i1	gi|1025272250|ref|XP_016374912.1|	PREDICTED: G1/S-specific cyclin-E2 isoform X1 [Sinocyclocheilus rhinocerous]	97.5	1.6e-37	163.7
TRINITY_DN34718_c0_g1_i1	gi|1025358793|ref|XP_016397194.1|	PREDICTED: E3 ubiquitin/ISG15 ligase TRIM25-like [Sinocyclocheilus rhinocerous]	68.1	4.0e-40	172.9
TRINITY_DN12392_c0_g1_i1	gi|939284568|ref|XP_014269930.1|	PREDICTED: uncharacterized protein LOC106676914 [Maylandia zebra]	66.7	1.3e-11	78.2
TRINITY_DN12378_c0_g2_i1	gi|1020537844|ref|XP_016106962.1|	PREDICTED: LOW QUALITY PROTEIN: disheveled-associated activator of morphogenesis 2-like [Sinocyclocheilus grahami]	91.2	1.0e-07	64.7
TRINITY_DN12301_c0_g1_i1	gi|1024959059|ref|XP_016300519.1|	PREDICTED: lamina-associated polypeptide 2, isoforms beta/delta/epsilon/gamma-like isoform X2 [Sinocyclocheilus anshuiensis]	93.7	1.1e-22	115.2
TRINITY_DN12390_c0_g1_i1	gi|1020400761|ref|XP_016089577.1|	PREDICTED: uncharacterized protein LOC107552238 [Sinocyclocheilus grahami]	76.5	2.7e-65	256.9
TRINITY_DN12395_c0_g1_i1	gi|966640018|gb|KTF74932.1|	hypothetical protein cypCar_00040091 [Cyprinus carpio]	82.1	5.7e-09	68.6
TRINITY_DN12342_c0_g1_i1	gi|542192859|ref|XP_005471557.1|	PREDICTED: uncharacterized protein LOC102079661 [Oreochromis niloticus]	75.0	1.5e-25	123.6
TRINITY_DN12364_c0_g1_i1	gi|1025113459|ref|XP_016373238.1|	PREDICTED: tyrosine-protein kinase SgK223-like [Sinocyclocheilus rhinocerous]	78.1	2.1e-36	160.2
TRINITY_DN12331_c0_g1_i1	gi|1020481529|ref|XP_016146239.1|	PREDICTED: phospholipase D2-like [Sinocyclocheilus grahami]	91.2	2.9e-07	63.2
TRINITY_DN12310_c0_g1_i1	gi|966655068|gb|KTF89922.1|	hypothetical protein cypCar_00015233 [Cyprinus carpio]	96.1	4.2e-18	99.0
TRINITY_DN12357_c0_g1_i1	gi|1020492262|ref|XP_016084577.1|	PREDICTED: 5'-3' exoribonuclease 2-like isoform X1 [Sinocyclocheilus grahami]	100.0	1.3e-05	57.8
TRINITY_DN12380_c0_g1_i1	gi|966638474|gb|KTF73578.1|	hypothetical protein cypCar_00045115, partial [Cyprinus carpio]	100.0	5.0e-31	141.7
TRINITY_DN12366_c0_g1_i1	gi|736216019|ref|XP_010778572.1|	PREDICTED: uncharacterized protein LOC104953338, partial [Notothenia coriiceps]	61.4	1.9e-34	154.1
TRINITY_DN12393_c0_g1_i1	gi|1025179422|ref|XP_016421108.1|	PREDICTED: LOW QUALITY PROTEIN: A disintegrin and metalloproteinase with thrombospondin motifs 12-like [Sinocyclocheilus rhinocerous]	71.4	3.7e-03	49.3
TRINITY_DN12362_c0_g1_i1	gi|966666556|gb|KTG00274.1|	hypothetical protein cypCar_00032619 [Cyprinus carpio]	61.5	1.9e-30	141.0
TRINITY_DN12322_c0_g1_i1	gi|966703117|gb|KTG35358.1|	hypothetical protein cypCar_00018421 [Cyprinus carpio]	99.0	5.5e-50	205.3
TRINITY_DN12321_c0_g1_i1	gi|1024997979|ref|XP_016318394.1|	PREDICTED: disintegrin and metalloproteinase domain-containing protein 23-like [Sinocyclocheilus anshuiensis]	93.0	9.9e-37	161.0
TRINITY_DN12399_c0_g1_i1	gi|1025249681|ref|XP_016368830.1|	PREDICTED: uncharacterized protein LOC107708966 [Sinocyclocheilus rhinocerous]	85.0	2.9e-62	246.5
TRINITY_DN12343_c0_g1_i1	gi|966713595|gb|KTG45833.1|	hypothetical protein cypCar_00001174 [Cyprinus carpio]	100.0	6.5e-99	368.6
TRINITY_DN12396_c0_g2_i1	gi|1025413598|ref|XP_016411331.1|	PREDICTED: uncharacterized protein LOC107742803 [Sinocyclocheilus rhinocerous]	51.1	9.3e-03	48.5
TRINITY_DN12303_c0_g2_i1	gi|1025264732|ref|XP_016372883.1|	PREDICTED: neuronal-specific septin-3 isoform X1 [Sinocyclocheilus rhinocerous]	89.3	1.4e-46	194.5
TRINITY_DN33459_c0_g1_i1	gi|528507185|ref|XP_005159002.1|	PREDICTED: ribosomal protein S6 kinase-like 1 [Danio rerio]	87.1	1.2e-06	60.8
TRINITY_DN33401_c0_g1_i1	gi|966642024|gb|KTF76936.1|	hypothetical protein cypCar_00045071 [Cyprinus carpio]	70.1	2.5e-15	90.5
TRINITY_DN33426_c0_g1_i1	gi|1025358411|ref|XP_016396118.1|	PREDICTED: delta-like protein A, partial [Sinocyclocheilus rhinocerous]	84.3	1.3e-56	227.6
TRINITY_DN33448_c0_g2_i1	gi|1020506344|ref|XP_016092141.1|	PREDICTED: mitochondrial glutamate carrier 1-like [Sinocyclocheilus grahami]	100.0	3.8e-05	56.2
TRINITY_DN33461_c0_g1_i1	gi|765142543|ref|XP_011482424.1|	PREDICTED: uncharacterized protein LOC105355747 [Oryzias latipes]	44.7	1.8e-07	63.9
TRINITY_DN33402_c0_g1_i1	gi|966648681|gb|KTF83591.1|	hypothetical protein cypCar_00037523 [Cyprinus carpio]	36.7	2.3e-06	60.5
TRINITY_DN33496_c0_g1_i1	gi|966657153|gb|KTF92007.1|	hypothetical protein cypCar_00042977 [Cyprinus carpio]	89.3	7.3e-05	55.1
TRINITY_DN33496_c0_g2_i1	gi|966657153|gb|KTF92007.1|	hypothetical protein cypCar_00042977 [Cyprinus carpio]	89.3	6.6e-05	55.1
TRINITY_DN33470_c0_g2_i1	gi|1025333774|ref|XP_016390225.1|	PREDICTED: sperm flagellar protein 1-like [Sinocyclocheilus rhinocerous]	86.5	4.7e-91	342.8
TRINITY_DN33465_c0_g1_i1	gi|1025037486|ref|XP_016326667.1|	PREDICTED: LOW QUALITY PROTEIN: pecanex-like protein 2 [Sinocyclocheilus anshuiensis]	100.0	8.7e-08	64.7
TRINITY_DN33456_c0_g1_i1	gi|589951761|ref|XP_006988526.1|	PREDICTED: methionine aminopeptidase 2 [Peromyscus maniculatus bairdii]	87.5	2.3e-03	50.4
TRINITY_DN33434_c0_g1_i1	gi|1025033074|ref|XP_016325492.1|	PREDICTED: uncharacterized protein LOC107675602 [Sinocyclocheilus anshuiensis]	89.7	4.6e-11	75.5
TRINITY_DN33434_c1_g1_i1	gi|1025033074|ref|XP_016325492.1|	PREDICTED: uncharacterized protein LOC107675602 [Sinocyclocheilus anshuiensis]	75.6	2.0e-35	156.8
TRINITY_DN33468_c0_g1_i1	gi|1025071686|ref|XP_016337453.1|	PREDICTED: gastrula zinc finger protein XlCGF57.1-like isoform X1 [Sinocyclocheilus anshuiensis]	94.3	1.3e-54	220.7
TRINITY_DN33433_c0_g1_i1	gi|966636437|gb|KTF71541.1|	hypothetical protein cypCar_00047638, partial [Cyprinus carpio]	95.8	2.6e-98	366.7
TRINITY_DN33415_c0_g1_i1	gi|966647373|gb|KTF82283.1|	hypothetical protein cypCar_00027511 [Cyprinus carpio]	81.8	1.7e-07	63.9
TRINITY_DN33484_c0_g1_i1	gi|1020398625|ref|XP_016145970.1|	PREDICTED: phosphatidylinositol 5-phosphate 4-kinase type-2 gamma [Sinocyclocheilus rhinocerous]	100.0	9.9e-04	51.2
TRINITY_DN41373_c0_g1_i1	gi|1025365689|ref|XP_016396373.1|	PREDICTED: polycystic kidney disease protein 1-like 2 [Sinocyclocheilus rhinocerous]	81.2	1.1e-135	491.5
TRINITY_DN41303_c0_g1_i1	gi|966699256|gb|KTG31497.1|	hypothetical protein cypCar_00024339 [Cyprinus carpio]	98.3	7.4e-55	221.9
TRINITY_DN41324_c0_g2_i1	gi|992221273|ref|XP_015463271.1|	PREDICTED: uncharacterized protein LOC107197823, partial [Astyanax mexicanus]	78.6	5.6e-03	48.5
TRINITY_DN41329_c0_g1_i1	gi|1020414830|ref|XP_016126234.1|	PREDICTED: ankyrin repeat domain-containing protein 1-like [Sinocyclocheilus grahami]	94.4	6.4e-10	72.0
TRINITY_DN41342_c0_g1_i1	gi|966701026|gb|KTG33267.1|	hypothetical protein cypCar_00001550 [Cyprinus carpio]	98.1	6.1e-52	211.8
TRINITY_DN41363_c0_g1_i1	gi|1007788754|ref|XP_015830799.1|	PREDICTED: uncharacterized protein LOC107395839 [Nothobranchius furzeri]	71.1	2.3e-09	70.5
TRINITY_DN41321_c0_g1_i1	gi|1025322170|ref|XP_016387021.1|	PREDICTED: E3 ubiquitin-protein ligase rnf213-alpha-like [Sinocyclocheilus rhinocerous]	75.5	1.4e-43	184.1
TRINITY_DN41340_c0_g1_i1	gi|1020496173|ref|XP_016086702.1|	PREDICTED: ligand-dependent nuclear receptor-interacting factor 1-like [Sinocyclocheilus grahami]	89.1	3.9e-15	89.7
TRINITY_DN41322_c0_g1_i1	gi|966639928|gb|KTF74842.1|	hypothetical protein cypCar_00039447 [Cyprinus carpio]	90.0	4.9e-05	55.5
TRINITY_DN41348_c0_g1_i1	gi|966643257|gb|KTF78169.1|	hypothetical protein cypCar_00023467, partial [Cyprinus carpio]	55.4	1.0e-10	74.3
TRINITY_DN41392_c0_g1_i1	gi|1025168991|ref|XP_016419514.1|	PREDICTED: transcription factor HES-2-like [Sinocyclocheilus rhinocerous]	87.9	7.0e-68	265.4
TRINITY_DN41325_c0_g1_i1	gi|642079266|emb|CDQ86411.1|	unnamed protein product [Oncorhynchus mykiss]	100.0	4.2e-11	75.9
TRINITY_DN41358_c0_g1_i1	gi|966665985|gb|KTF99865.1|	hypothetical protein cypCar_00033026 [Cyprinus carpio]	86.2	2.0e-31	143.3
TRINITY_DN41309_c0_g1_i1	gi|1020473479|ref|XP_016141943.1|	PREDICTED: peripheral plasma membrane protein CASK-like [Sinocyclocheilus grahami]	100.0	5.8e-07	63.2
TRINITY_DN41314_c0_g1_i1	gi|966654968|gb|KTF89822.1|	hypothetical protein cypCar_00010356 [Cyprinus carpio]	100.0	1.1e-36	160.6
TRINITY_DN41357_c0_g1_i1	gi|1020522862|ref|XP_016100918.1|	PREDICTED: gastrula zinc finger protein XlCGF8.2DB-like [Sinocyclocheilus grahami]	58.7	5.1e-04	52.0
TRINITY_DN41350_c0_g1_i1	gi|966639726|gb|KTF74640.1|	hypothetical protein cypCar_00031621 [Cyprinus carpio]	99.0	3.2e-47	196.1
TRINITY_DN51006_c0_g1_i1	gi|966646480|gb|KTF81392.1|	hypothetical protein cypCar_00046518 [Cyprinus carpio]	100.0	4.4e-52	212.6
TRINITY_DN51097_c0_g1_i1	gi|1024948205|ref|XP_016363212.1|	PREDICTED: NACHT, LRR and PYD domains-containing protein 12-like [Sinocyclocheilus anshuiensis]	95.8	8.8e-04	51.2
TRINITY_DN51043_c0_g1_i1	gi|1025216970|ref|XP_016430316.1|	PREDICTED: zinc finger protein 260-like [Sinocyclocheilus rhinocerous]	90.7	7.4e-23	115.2
TRINITY_DN51077_c0_g1_i1	gi|1020420557|ref|XP_016129292.1|	PREDICTED: cytokine receptor-like factor 1, partial [Sinocyclocheilus grahami]	94.2	1.3e-18	100.9
TRINITY_DN51058_c0_g1_i1	gi|780018324|ref|XP_011664759.1|	PREDICTED: putative nuclease HARBI1 isoform X1 [Strongylocentrotus purpuratus]	37.8	7.1e-17	96.7
TRINITY_DN51065_c0_g1_i2	gi|1020519052|ref|XP_016098871.1|	PREDICTED: NADPH oxidase organizer 1-like [Sinocyclocheilus grahami]	92.9	2.0e-12	80.9
TRINITY_DN51027_c0_g1_i1	gi|831288560|ref|XP_012675685.1|	PREDICTED: proenkephalin-A-like [Clupea harengus]	67.5	5.0e-05	55.8
TRINITY_DN51017_c0_g1_i1	gi|966644269|gb|KTF79181.1|	hypothetical protein cypCar_00043370 [Cyprinus carpio]	55.9	1.8e-12	80.1
TRINITY_DN51013_c0_g1_i1	gi|966713351|gb|KTG45589.1|	hypothetical protein cypCar_00006894, partial [Cyprinus carpio]	79.7	2.8e-52	213.4
TRINITY_DN11996_c0_g2_i1	gi|831236428|ref|XP_012664553.1|	PREDICTED: DNA-directed RNA polymerase II subunit RPB9 isoform X2 [Otolemur garnettii]	50.6	7.1e-10	71.6
TRINITY_DN11934_c0_g1_i1	gi|1025291443|ref|XP_016378666.1|	PREDICTED: patatin-like phospholipase domain-containing protein 2 isoform X1 [Sinocyclocheilus rhinocerous]	92.8	1.9e-44	186.8
TRINITY_DN11934_c0_g2_i1	gi|966640472|gb|KTF75386.1|	hypothetical protein cypCar_00018301 [Cyprinus carpio]	100.0	9.7e-42	178.7
TRINITY_DN11995_c0_g1_i1	gi|966711956|gb|KTG44194.1|	hypothetical protein cypCar_00005876 [Cyprinus carpio]	96.6	2.9e-05	57.8
TRINITY_DN11989_c0_g1_i1	gi|966705271|gb|KTG37512.1|	hypothetical protein cypCar_00007403 [Cyprinus carpio]	66.7	2.9e-06	59.7
TRINITY_DN11900_c0_g2_i1	gi|966671925|gb|KTG05306.1|	hypothetical protein cypCar_00036482, partial [Cyprinus carpio]	100.0	1.6e-32	148.3
TRINITY_DN11917_c0_g1_i1	gi|1020566713|ref|XP_016112813.1|	PREDICTED: scavenger receptor cysteine-rich type 1 protein M130-like [Sinocyclocheilus grahami]	84.5	3.0e-31	142.5
TRINITY_DN11978_c0_g1_i1	gi|966668947|gb|KTG02328.1|	hypothetical protein cypCar_00013574, partial [Cyprinus carpio]	99.2	3.4e-59	236.1
TRINITY_DN11927_c0_g1_i1	gi|34392578|dbj|BAC82621.1|	pol-like protein [Danio rerio]	82.5	2.0e-29	137.9
TRINITY_DN11926_c0_g1_i1	gi|966711132|gb|KTG43370.1|	hypothetical protein cypCar_00000166 [Cyprinus carpio]	86.4	1.3e-89	337.8
TRINITY_DN11930_c0_g1_i1	gi|1024984800|ref|XP_016314164.1|	PREDICTED: LOW QUALITY PROTEIN: SCO-spondin [Sinocyclocheilus anshuiensis]	97.3	2.5e-88	333.2
TRINITY_DN11963_c0_g1_i1	gi|1025138717|ref|XP_016416708.1|	PREDICTED: uncharacterized protein LOC107746890 [Sinocyclocheilus rhinocerous]	52.8	8.9e-25	121.7
TRINITY_DN11987_c0_g1_i1	gi|930755932|ref|XP_014194336.1|	PREDICTED: neoverrucotoxin subunit beta-like [Haplochromis burtoni]	58.0	9.1e-55	223.4
TRINITY_DN11953_c0_g1_i1	gi|930769281|ref|XP_014185383.1|	PREDICTED: uncharacterized protein LOC106632435 [Haplochromis burtoni]	57.9	8.3e-08	65.5
TRINITY_DN11921_c0_g1_i1	gi|528495735|ref|XP_005156176.1|	PREDICTED: uncharacterized protein LOC101885994 [Danio rerio]	54.5	1.3e-25	124.4
TRINITY_DN11964_c0_g1_i1	gi|1020487389|ref|XP_016149344.1|	PREDICTED: spermine oxidase-like [Sinocyclocheilus grahami]	98.5	2.8e-31	142.5
TRINITY_DN11920_c0_g2_i1	gi|528762711|gb|EPY82370.1|	hypothetical protein CB1_000660025 [Camelus ferus]	89.7	1.6e-06	60.8
TRINITY_DN11911_c0_g1_i1	gi|922474878|ref|XP_013636212.1|	PREDICTED: transketolase-1, chloroplastic [Brassica oleracea var. oleracea]	84.5	1.1e-34	154.5
TRINITY_DN11955_c0_g1_i1	gi|966651712|gb|KTF86614.1|	hypothetical protein cypCar_00008436 [Cyprinus carpio]	98.1	4.4e-55	222.2
TRINITY_DN75015_c0_g1_i1	gi|780064339|ref|XP_011670804.1|	PREDICTED: extensin-like [Strongylocentrotus purpuratus]	51.5	2.4e-13	83.2
TRINITY_DN75006_c0_g1_i1	gi|1040675993|ref|XP_017208440.1|	PREDICTED: uncharacterized protein LOC103909396 [Danio rerio]	77.8	7.2e-15	89.0
TRINITY_DN75029_c0_g1_i1	gi|966708593|gb|KTG40831.1|	hypothetical protein cypCar_00012511 [Cyprinus carpio]	81.5	7.7e-05	55.1
TRINITY_DN75029_c0_g3_i1	gi|966709903|gb|KTG42141.1|	hypothetical protein cypCar_00037580, partial [Cyprinus carpio]	74.5	1.3e-05	57.4
TRINITY_DN75069_c0_g1_i1	gi|966638290|gb|KTF73394.1|	hypothetical protein cypCar_00045877, partial [Cyprinus carpio]	63.5	1.9e-07	63.5
TRINITY_DN75096_c0_g2_i1	gi|1005456245|ref|XP_015765259.1|	PREDICTED: uncharacterized protein LOC107344151 [Acropora digitifera]	44.8	2.8e-04	53.9
TRINITY_DN75059_c0_g1_i1	gi|966702338|gb|KTG34579.1|	hypothetical protein cypCar_00033413 [Cyprinus carpio]	60.3	6.0e-08	65.1
TRINITY_DN75059_c0_g2_i1	gi|1020397162|ref|XP_016138009.1|	PREDICTED: G protein-activated inward rectifier potassium channel 4-like [Sinocyclocheilus grahami]	94.7	2.4e-13	84.0
TRINITY_DN75098_c0_g1_i1	gi|966645761|gb|KTF80673.1|	hypothetical protein cypCar_00044988 [Cyprinus carpio]	100.0	1.2e-03	50.8
TRINITY_DN75042_c0_g1_i1	gi|966713863|gb|KTG46101.1|	hypothetical protein cypCar_00013564 [Cyprinus carpio]	98.9	1.1e-44	187.6
TRINITY_DN75042_c0_g2_i1	gi|966713863|gb|KTG46101.1|	hypothetical protein cypCar_00013564 [Cyprinus carpio]	98.6	6.8e-33	148.3
TRINITY_DN75045_c0_g1_i1	gi|1025261878|ref|XP_016372107.1|	PREDICTED: tripartite motif-containing protein 6-like [Sinocyclocheilus rhinocerous]	100.0	3.2e-04	53.5
TRINITY_DN75051_c0_g1_i1	gi|1020469541|ref|XP_016139833.1|	PREDICTED: calpain-9-like [Sinocyclocheilus grahami]	97.0	6.7e-33	147.9
TRINITY_DN75036_c0_g1_i1	gi|1025255664|ref|XP_016370442.1|	PREDICTED: gastrula zinc finger protein XlCGF57.1-like [Sinocyclocheilus rhinocerous]	92.2	4.7e-54	218.8
TRINITY_DN75010_c0_g1_i1	gi|966659570|gb|KTF94424.1|	hypothetical protein cypCar_00039080 [Cyprinus carpio]	98.7	4.6e-41	175.3
TRINITY_DN75049_c0_g1_i1	gi|1024951951|ref|XP_016296723.1|	PREDICTED: GRAM domain-containing protein 1C-like isoform X1 [Sinocyclocheilus anshuiensis]	50.0	1.7e-04	53.9
TRINITY_DN75017_c0_g2_i1	gi|966656001|gb|KTF90855.1|	hypothetical protein cypCar_00007417, partial [Cyprinus carpio]	83.9	1.0e-05	58.9
TRINITY_DN75052_c0_g1_i1	gi|966699463|gb|KTG31704.1|	hypothetical protein cypCar_00010874 [Cyprinus carpio]	100.0	6.8e-44	184.9
TRINITY_DN75016_c0_g1_i1	gi|1020503766|ref|XP_016090758.1|	PREDICTED: ras and EF-hand domain-containing protein [Sinocyclocheilus grahami]	95.8	2.3e-03	50.8
TRINITY_DN75035_c1_g1_i1	gi|939283916|ref|XP_014268197.1|	PREDICTED: uncharacterized protein LOC106676326 [Maylandia zebra]	56.8	6.0e-21	109.8
TRINITY_DN75026_c0_g1_i1	gi|966640270|gb|KTF75184.1|	hypothetical protein cypCar_00047567 [Cyprinus carpio]	76.9	1.0e-24	120.9
TRINITY_DN75026_c0_g2_i1	gi|1025128133|ref|XP_016414052.1|	PREDICTED: uncharacterized protein LOC107744761 [Sinocyclocheilus rhinocerous]	73.3	1.4e-28	134.0
TRINITY_DN75019_c0_g1_i1	gi|1020504235|ref|XP_016091009.1|	PREDICTED: heat shock 70 kDa protein 4-like [Sinocyclocheilus grahami]	73.0	2.7e-12	79.7
TRINITY_DN75019_c0_g2_i1	gi|1020504235|ref|XP_016091009.1|	PREDICTED: heat shock 70 kDa protein 4-like [Sinocyclocheilus grahami]	73.0	3.0e-12	79.7
TRINITY_DN75054_c0_g1_i1	gi|1037144102|emb|SBT56399.1|	hypothetical protein POVWA1_075850 [Plasmodium ovale wallikeri]	61.3	6.0e-13	82.0
TRINITY_DN75066_c0_g1_i1	gi|1020466813|ref|XP_016138378.1|	PREDICTED: zinc finger CCCH domain-containing protein 14-like [Sinocyclocheilus grahami]	71.8	4.6e-09	69.7
TRINITY_DN75039_c0_g1_i1	gi|966650094|gb|KTF85004.1|	hypothetical protein cypCar_00021609 [Cyprinus carpio]	99.0	1.2e-51	210.7
TRINITY_DN75064_c0_g1_i2	gi|966643831|gb|KTF78743.1|	hypothetical protein cypCar_00037558 [Cyprinus carpio]	88.7	2.8e-28	133.3
TRINITY_DN10267_c0_g1_i1	gi|966640334|gb|KTF75248.1|	hypothetical protein cypCar_00043754, partial [Cyprinus carpio]	100.0	5.7e-40	171.8
TRINITY_DN10230_c0_g1_i1	gi|966715501|gb|KTG47739.1|	hypothetical protein cypCar_00028969 [Cyprinus carpio]	86.7	6.9e-04	52.4
TRINITY_DN10277_c0_g1_i1	gi|966709221|gb|KTG41459.1|	hypothetical protein cypCar_00025665 [Cyprinus carpio]	98.0	2.8e-51	209.5
TRINITY_DN10234_c0_g1_i1	gi|966655891|gb|KTF90745.1|	hypothetical protein cypCar_00008463 [Cyprinus carpio]	100.0	1.1e-19	104.0
TRINITY_DN10263_c0_g1_i1	gi|734630730|ref|XP_010743720.1|	PREDICTED: uncharacterized protein LOC104930589 [Larimichthys crocea]	53.6	4.4e-12	79.0
TRINITY_DN10213_c0_g1_i1	gi|1020521636|ref|XP_016100255.1|	PREDICTED: receptor tyrosine-protein kinase erbB-2-like [Sinocyclocheilus grahami]	73.5	6.1e-54	218.8
TRINITY_DN10247_c0_g2_i1	gi|966649858|gb|KTF84768.1|	hypothetical protein cypCar_00009595 [Cyprinus carpio]	86.1	3.9e-85	322.8
TRINITY_DN10259_c0_g1_i1	gi|1020496698|ref|XP_016086980.1|	PREDICTED: phospholipid phosphatase-related protein type 5-like isoform X1 [Sinocyclocheilus grahami]	97.2	9.4e-12	77.8
TRINITY_DN10259_c0_g2_i1	gi|1020496700|ref|XP_016086981.1|	PREDICTED: phospholipid phosphatase-related protein type 5-like isoform X2 [Sinocyclocheilus grahami]	77.2	3.5e-15	89.4
TRINITY_DN10238_c0_g1_i1	gi|765167862|ref|XP_011492513.1|	PREDICTED: uncharacterized protein LOC101169091 [Oryzias latipes]	60.0	1.1e-10	74.7
TRINITY_DN10218_c0_g1_i1	gi|966645837|gb|KTF80749.1|	hypothetical protein cypCar_00023809, partial [Cyprinus carpio]	83.5	9.9e-42	177.9
TRINITY_DN10264_c0_g1_i1	gi|966644596|gb|KTF79508.1|	hypothetical protein cypCar_00039084 [Cyprinus carpio]	100.0	1.2e-39	170.6
TRINITY_DN10264_c1_g1_i1	gi|966644596|gb|KTF79508.1|	hypothetical protein cypCar_00039084 [Cyprinus carpio]	98.6	2.3e-34	152.9
TRINITY_DN10210_c0_g1_i1	gi|831310488|ref|XP_012687654.1|	PREDICTED: uncharacterized protein LOC105904322 [Clupea harengus]	51.0	7.7e-21	108.6
TRINITY_DN10275_c0_g1_i1	gi|1020557054|ref|XP_016110876.1|	PREDICTED: NACHT, LRR and PYD domains-containing protein 1b allele 5-like [Sinocyclocheilus grahami]	92.4	1.5e-32	147.5
TRINITY_DN10254_c0_g1_i1	gi|499001178|ref|XP_004554915.1|	PREDICTED: UBX domain-containing protein 6 [Pundamilia nyererei]	61.1	9.4e-07	61.2
TRINITY_DN38675_c0_g1_i1	gi|1020423445|ref|XP_016130848.1|	PREDICTED: multiple C2 and transmembrane domain-containing protein 1-like [Sinocyclocheilus grahami]	98.8	3.0e-38	166.0
TRINITY_DN38674_c0_g1_i1	gi|1041071868|ref|XP_017263566.1|	PREDICTED: protein YIF1A [Kryptolebias marmoratus]	100.0	1.6e-05	57.0
TRINITY_DN38651_c0_g1_i1	gi|966667170|gb|KTG00734.1|	hypothetical protein cypCar_00028017, partial [Cyprinus carpio]	98.1	2.2e-24	120.6
TRINITY_DN38634_c0_g1_i1	gi|966655573|gb|KTF90427.1|	hypothetical protein cypCar_00025488 [Cyprinus carpio]	91.2	3.0e-24	119.4
TRINITY_DN38634_c0_g2_i1	gi|966655573|gb|KTF90427.1|	hypothetical protein cypCar_00025488 [Cyprinus carpio]	99.3	4.2e-80	306.6
TRINITY_DN38626_c0_g1_i1	gi|966713821|gb|KTG46059.1|	hypothetical protein cypCar_00038521 [Cyprinus carpio]	100.0	4.5e-06	59.3
TRINITY_DN38629_c0_g1_i1	gi|966637943|gb|KTF73047.1|	hypothetical protein cypCar_00022507 [Cyprinus carpio]	86.1	1.4e-29	137.1
TRINITY_DN38641_c0_g1_i1	gi|852738957|ref|XP_012867341.1|	PREDICTED: chromodomain-helicase-DNA-binding protein 2 [Dipodomys ordii]	69.0	2.0e-06	60.1
TRINITY_DN38604_c0_g1_i1	gi|966709135|gb|KTG41373.1|	hypothetical protein cypCar_00041540 [Cyprinus carpio]	100.0	6.3e-38	164.9
TRINITY_DN38642_c0_g2_i1	gi|1020411545|ref|XP_016124462.1|	PREDICTED: slit homolog 2 protein-like [Sinocyclocheilus grahami]	73.0	4.0e-22	113.2
TRINITY_DN38618_c0_g1_i1	gi|1020528821|ref|XP_016104078.1|	PREDICTED: DNA primase small subunit [Sinocyclocheilus grahami]	96.8	5.6e-46	191.8
TRINITY_DN38619_c0_g2_i1	gi|926502656|ref|XP_013800135.1|	PREDICTED: LOW QUALITY PROTEIN: arf-GAP with SH3 domain, ANK repeat and PH domain-containing protein 3 [Apteryx australis mantelli]	89.3	2.1e-06	60.1
TRINITY_DN38652_c0_g1_i1	gi|1020594094|ref|XP_016116746.1|	PREDICTED: GTPase IMAP family member 7-like [Sinocyclocheilus grahami]	84.4	1.7e-35	157.5
TRINITY_DN38672_c0_g1_i1	gi|966638194|gb|KTF73298.1|	hypothetical protein cypCar_00049685, partial [Cyprinus carpio]	100.0	2.3e-07	63.5
TRINITY_DN38672_c0_g2_i1	gi|966638194|gb|KTF73298.1|	hypothetical protein cypCar_00049685, partial [Cyprinus carpio]	100.0	2.4e-07	63.5
TRINITY_DN38694_c0_g1_i1	gi|1024942468|ref|XP_016360400.1|	PREDICTED: tropomyosin beta chain-like [Sinocyclocheilus anshuiensis]	91.2	6.6e-08	65.1
TRINITY_DN38607_c0_g1_i1	gi|808863849|gb|KKF15086.1|	putative RNA-directed DNA polymerase from transposon X-element [Larimichthys crocea]	49.3	1.4e-07	64.3
TRINITY_DN38608_c0_g1_i1	gi|1025003333|ref|XP_016320681.1|	PREDICTED: galectin-9-like isoform X1 [Sinocyclocheilus anshuiensis]	92.9	6.5e-08	65.1
TRINITY_DN46491_c0_g1_i1	gi|51972164|ref|NP_001004287.1|	Grb10 protein [Danio rerio]	92.6	7.6e-06	58.9
TRINITY_DN46468_c0_g1_i1	gi|961947911|ref|XP_014868308.1|	PREDICTED: UDP-glucuronosyltransferase 2A2-like isoform X1 [Poecilia mexicana]	62.2	1.1e-04	54.7
TRINITY_DN46488_c0_g1_i1	gi|1020461877|ref|XP_016135739.1|	PREDICTED: cysteine protease ATG4C-like isoform X1 [Sinocyclocheilus grahami]	90.6	2.8e-20	106.3
TRINITY_DN46488_c0_g2_i1	gi|1020461877|ref|XP_016135739.1|	PREDICTED: cysteine protease ATG4C-like isoform X1 [Sinocyclocheilus grahami]	90.7	8.4e-15	87.8
TRINITY_DN46450_c0_g1_i1	gi|1024954909|ref|XP_016298307.1|	PREDICTED: regulator of G-protein signaling 13-like isoform X2 [Sinocyclocheilus anshuiensis]	45.5	6.9e-03	48.5
TRINITY_DN46496_c0_g1_i1	gi|1020498442|ref|XP_016087915.1|	PREDICTED: olfactomedin-like protein 2A [Sinocyclocheilus grahami]	98.1	7.7e-21	108.6
TRINITY_DN46406_c1_g1_i1	gi|966652835|gb|KTF87737.1|	hypothetical protein cypCar_00021235 [Cyprinus carpio]	100.0	3.6e-05	55.8
TRINITY_DN46497_c0_g1_i1	gi|1025150570|ref|XP_016334372.1|	PREDICTED: complement C1q tumor necrosis factor-related protein 7-like, partial [Sinocyclocheilus anshuiensis]	100.0	2.1e-03	50.4
TRINITY_DN46475_c0_g1_i1	gi|585150543|ref|XP_006727727.1|	PREDICTED: protein-L-isoaspartate O-methyltransferase domain-containing protein 1 isoform X2 [Leptonychotes weddellii]	100.0	5.5e-05	55.8
TRINITY_DN46460_c0_g1_i1	gi|1025324165|ref|XP_016387567.1|	PREDICTED: fibrinogen silencer-binding protein-like [Sinocyclocheilus rhinocerous]	70.9	6.8e-32	146.0
TRINITY_DN46463_c0_g1_i1	gi|966704826|gb|KTG37067.1|	hypothetical protein cypCar_00007874 [Cyprinus carpio]	42.9	1.9e-05	57.4
TRINITY_DN46435_c0_g1_i1	gi|1020500657|ref|XP_016089107.1|	PREDICTED: leucine-rich repeat and fibronectin type III domain-containing protein 1-like [Sinocyclocheilus grahami]	99.0	8.0e-52	211.8
TRINITY_DN46471_c0_g1_i1	gi|1020489900|ref|XP_016150690.1|	PREDICTED: receptor-type tyrosine-protein phosphatase N2-like isoform X1 [Sinocyclocheilus grahami]	98.2	2.3e-90	340.1
TRINITY_DN46438_c0_g1_i1	gi|966647852|gb|KTF82762.1|	hypothetical protein cypCar_00012278 [Cyprinus carpio]	92.9	2.1e-13	84.0
TRINITY_DN46477_c0_g1_i1	gi|1020455819|ref|XP_016134103.1|	PREDICTED: uncharacterized protein C2orf61 homolog [Sinocyclocheilus grahami]	91.2	4.2e-88	332.8
TRINITY_DN46437_c0_g1_i1	gi|966704499|gb|KTG36740.1|	hypothetical protein cypCar_00009630 [Cyprinus carpio]	96.0	7.8e-05	55.1
TRINITY_DN46400_c0_g1_i1	gi|1020492883|ref|XP_016084922.1|	PREDICTED: nucleoside diphosphate kinase 7-like [Sinocyclocheilus grahami]	88.5	7.5e-04	52.4
TRINITY_DN46443_c0_g1_i1	gi|1020558110|ref|XP_016111097.1|	PREDICTED: inactive carboxypeptidase-like protein X2 [Sinocyclocheilus grahami]	96.7	3.4e-08	66.6
TRINITY_DN24257_c0_g1_i1	gi|336020353|ref|NP_004825.3|	HPK/GCK-like kinase HGK [Homo sapiens]	100.0	1.2e-20	107.8
TRINITY_DN24243_c0_g1_i1	gi|966705971|gb|KTG38212.1|	hypothetical protein cypCar_00001085, partial [Cyprinus carpio]	74.1	1.6e-12	80.5
TRINITY_DN24203_c0_g1_i1	gi|1040673438|ref|XP_017207913.1|	PREDICTED: uncharacterized protein LOC100034589 isoform X1 [Danio rerio]	77.7	3.9e-34	152.5
TRINITY_DN24218_c0_g1_i1	gi|966673165|gb|KTG06546.1|	hypothetical protein cypCar_00005044 [Cyprinus carpio]	100.0	3.4e-15	89.4
TRINITY_DN24228_c0_g1_i1	gi|966700654|gb|KTG32895.1|	hypothetical protein cypCar_00033276 [Cyprinus carpio]	100.0	1.9e-11	77.4
TRINITY_DN24215_c0_g1_i1	gi|966648930|gb|KTF83840.1|	hypothetical protein cypCar_00029699 [Cyprinus carpio]	91.9	7.0e-10	72.0
TRINITY_DN24224_c0_g1_i1	gi|1020494276|ref|XP_016085683.1|	PREDICTED: protein AF-10-like isoform X1 [Sinocyclocheilus grahami]	98.0	2.9e-20	105.9
TRINITY_DN24239_c0_g2_i1	gi|1025082587|ref|XP_016340464.1|	PREDICTED: glucocorticoid modulatory element-binding protein 2-like [Sinocyclocheilus anshuiensis]	66.0	1.7e-08	67.4
TRINITY_DN24213_c0_g1_i1	gi|1020495012|ref|XP_016086083.1|	PREDICTED: calsyntenin-3 [Sinocyclocheilus grahami]	74.5	2.7e-28	133.7
TRINITY_DN24298_c0_g1_i1	gi|1024980427|ref|XP_016311852.1|	PREDICTED: PH and SEC7 domain-containing protein 1-like [Sinocyclocheilus anshuiensis]	92.9	1.6e-05	57.4
TRINITY_DN24242_c0_g1_i1	gi|929091301|ref|XP_014056412.1|	PREDICTED: uncharacterized protein LOC106605384, partial [Salmo salar]	52.1	1.1e-08	67.8
TRINITY_DN24277_c0_g1_i1	gi|966710541|gb|KTG42779.1|	hypothetical protein cypCar_00005616, partial [Cyprinus carpio]	100.0	1.8e-53	216.9
TRINITY_DN24261_c0_g1_i1	gi|966671597|gb|KTG04978.1|	hypothetical protein cypCar_00001225 [Cyprinus carpio]	83.1	5.2e-51	209.9
TRINITY_DN24279_c0_g1_i1	gi|1020529162|ref|XP_016104256.1|	PREDICTED: enhancer of polycomb homolog 1-like isoform X1 [Sinocyclocheilus grahami]	82.8	4.3e-04	52.4
TRINITY_DN24209_c0_g1_i1	gi|658878512|ref|XP_008422247.1|	PREDICTED: uncharacterized protein LOC103473638 [Poecilia reticulata]	72.9	7.7e-29	134.8
TRINITY_DN24219_c0_g1_i1	gi|966670697|gb|KTG04078.1|	hypothetical protein cypCar_00030558, partial [Cyprinus carpio]	100.0	5.8e-03	48.5
TRINITY_DN83278_c0_g1_i1	gi|908536058|ref|XP_013129162.1|	PREDICTED: uncharacterized protein LOC106098508 [Oreochromis niloticus]	61.9	1.1e-94	355.1
TRINITY_DN83262_c0_g2_i1	gi|1020399519|ref|XP_016150619.1|	PREDICTED: uncharacterized protein LOC107602589 [Sinocyclocheilus grahami]	75.0	9.3e-22	111.3
TRINITY_DN83290_c0_g1_i1	gi|928068743|ref|XP_013884084.1|	PREDICTED: uncharacterized protein LOC106532537, partial [Austrofundulus limnaeus]	80.0	4.5e-34	152.1
TRINITY_DN83290_c1_g1_i1	gi|999982454|gb|KXJ21604.1|	hypothetical protein AC249_AIPGENE18027 [Exaiptasia pallida]	39.4	2.7e-64	255.0
TRINITY_DN83293_c0_g1_i1	gi|1020481907|ref|XP_016146442.1|	PREDICTED: heterogeneous nuclear ribonucleoprotein A/B-like isoform X1 [Sinocyclocheilus grahami]	100.0	9.5e-03	48.1
TRINITY_DN83242_c0_g1_i1	gi|966636149|gb|KTF71257.1|	hypothetical protein cypCar_00045615, partial [Cyprinus carpio]	78.3	8.4e-26	124.8
TRINITY_DN83239_c0_g1_i1	gi|966701862|gb|KTG34103.1|	hypothetical protein cypCar_00005304, partial [Cyprinus carpio]	86.3	3.5e-27	129.0
TRINITY_DN83225_c0_g2_i1	gi|1020398526|ref|XP_016145478.1|	PREDICTED: protein FAM50A [Sinocyclocheilus grahami]	96.4	6.0e-05	55.1
TRINITY_DN83238_c0_g1_i1	gi|966712892|gb|KTG45130.1|	hypothetical protein cypCar_00035124 [Cyprinus carpio]	99.1	1.1e-54	221.1
TRINITY_DN83270_c1_g1_i1	gi|1024995403|ref|XP_016317289.1|	PREDICTED: chromobox protein homolog 7-like [Sinocyclocheilus anshuiensis]	64.6	3.1e-52	214.2
TRINITY_DN83253_c0_g1_i1	gi|1020529802|ref|XP_016104600.1|	PREDICTED: uncharacterized protein LOC107564118 [Sinocyclocheilus grahami]	88.3	1.3e-43	184.1
TRINITY_DN83244_c0_g1_i1	gi|1020499931|ref|XP_016088719.1|	PREDICTED: transmembrane protein 192-like [Sinocyclocheilus grahami]	75.8	7.2e-57	228.8
TRINITY_DN83263_c0_g1_i1	gi|1040691368|ref|XP_017211834.1|	PREDICTED: gypsy retrotransposon integrase-like protein 1 [Danio rerio]	62.6	1.4e-31	144.4
TRINITY_DN83227_c0_g1_i1	gi|966671588|gb|KTG04969.1|	hypothetical protein cypCar_00001218 [Cyprinus carpio]	100.0	9.0e-50	204.5
TRINITY_DN83212_c1_g1_i1	gi|500499662|ref|WP_011948848.1|	conserved hypothetical protein [Clostridium botulinum A str. ATCC 3502]	38.3	2.8e-03	49.7
TRINITY_DN83211_c0_g1_i1	gi|77403696|dbj|BAE46430.1|	reverse transcriptase [Danio rerio]	73.7	2.0e-24	120.2
TRINITY_DN83258_c0_g1_i1	gi|637375815|ref|XP_008122884.1|	PREDICTED: autophagy-related protein 2 homolog A [Anolis carolinensis]	94.4	1.1e-11	77.8
TRINITY_DN83258_c0_g5_i1	gi|975102296|ref|XP_015266332.1|	PREDICTED: autophagy-related protein 2 homolog A [Gekko japonicus]	92.3	1.0e-05	58.2
TRINITY_DN83258_c0_g6_i1	gi|966644990|gb|KTF79902.1|	hypothetical protein cypCar_00012233 [Cyprinus carpio]	100.0	5.6e-26	125.2
TRINITY_DN83210_c0_g1_i1	gi|1025284037|ref|XP_016378114.1|	PREDICTED: uncharacterized protein LOC107716244 [Sinocyclocheilus rhinocerous]	77.2	2.1e-25	123.2
TRINITY_DN83245_c0_g1_i1	gi|966641182|gb|KTF76096.1|	hypothetical protein cypCar_00025885, partial [Cyprinus carpio]	100.0	1.9e-46	193.4
TRINITY_DN83291_c0_g1_i1	gi|966639670|gb|KTF74584.1|	hypothetical protein cypCar_00033896 [Cyprinus carpio]	98.1	1.2e-55	224.2
TRINITY_DN83295_c0_g2_i1	gi|966709903|gb|KTG42141.1|	hypothetical protein cypCar_00037580, partial [Cyprinus carpio]	69.9	3.4e-25	122.9
TRINITY_DN83295_c0_g2_i2	gi|966709903|gb|KTG42141.1|	hypothetical protein cypCar_00037580, partial [Cyprinus carpio]	64.5	1.8e-20	107.1
TRINITY_DN83265_c0_g1_i1	gi|1020454251|ref|XP_016133886.1|	PREDICTED: LOW QUALITY PROTEIN: zinc finger protein 644-like [Sinocyclocheilus grahami]	95.0	5.7e-59	235.3
TRINITY_DN83283_c0_g1_i1	gi|966653782|gb|KTF88636.1|	hypothetical protein cypCar_00046897, partial [Cyprinus carpio]	95.8	1.0e-18	101.7
TRINITY_DN83217_c0_g1_i1	gi|966661642|gb|KTF96230.1|	hypothetical protein cypCar_00003595 [Cyprinus carpio]	93.8	8.7e-08	64.7
TRINITY_DN49932_c0_g1_i1	gi|966708733|gb|KTG40971.1|	hypothetical protein cypCar_00017380 [Cyprinus carpio]	100.0	1.6e-04	53.9
TRINITY_DN49927_c0_g1_i1	gi|1025059057|ref|XP_016332522.1|	PREDICTED: uncharacterized protein LOC107680941 [Sinocyclocheilus anshuiensis]	91.7	3.5e-65	256.1
TRINITY_DN49952_c0_g1_i1	gi|77403694|dbj|BAE46429.1|	ORF2-encoded protein [Danio rerio]	52.1	9.4e-20	104.8
TRINITY_DN49919_c0_g1_i1	gi|1024955004|ref|XP_016298357.1|	PREDICTED: sialoadhesin-like [Sinocyclocheilus anshuiensis]	68.2	3.4e-38	166.8
TRINITY_DN49973_c0_g1_i1	gi|966702640|gb|KTG34881.1|	hypothetical protein cypCar_00032756 [Cyprinus carpio]	81.0	4.9e-50	205.7
TRINITY_DN49909_c0_g1_i1	gi|966651283|gb|KTF86185.1|	hypothetical protein cypCar_00016699 [Cyprinus carpio]	100.0	2.3e-06	61.2
TRINITY_DN49935_c0_g1_i1	gi|966656453|gb|KTF91307.1|	hypothetical protein cypCar_00029563 [Cyprinus carpio]	100.0	2.0e-45	189.9
TRINITY_DN49907_c0_g1_i1	gi|47215317|emb|CAG01622.1|	unnamed protein product, partial [Tetraodon nigroviridis]	96.4	1.0e-07	64.7
TRINITY_DN49995_c0_g1_i1	gi|1025300402|ref|XP_016381110.1|	PREDICTED: gastrula zinc finger protein XlCGF57.1-like [Sinocyclocheilus rhinocerous]	85.1	2.7e-30	139.4
TRINITY_DN49995_c0_g3_i1	gi|1020566546|ref|XP_016112780.1|	PREDICTED: gastrula zinc finger protein XlCGF26.1-like isoform X1 [Sinocyclocheilus grahami]	89.6	7.0e-30	137.9
TRINITY_DN49933_c0_g1_i1	gi|1025377887|ref|XP_016399657.1|	PREDICTED: LOW QUALITY PROTEIN: acyl-CoA desaturase-like [Sinocyclocheilus rhinocerous]	72.7	1.2e-04	54.3
TRINITY_DN49986_c0_g1_i1	gi|597788653|ref|XP_007257737.1|	PREDICTED: guanine nucleotide-binding protein G(o) subunit alpha-like [Astyanax mexicanus]	85.7	9.4e-04	51.6
TRINITY_DN49955_c0_g2_i1	gi|930775170|ref|XP_014187031.1|	PREDICTED: uncharacterized protein LOC106632859, partial [Haplochromis burtoni]	40.6	2.6e-05	57.0
TRINITY_DN49967_c0_g1_i1	gi|831288080|ref|XP_012675421.1|	PREDICTED: uncharacterized protein LOC105893538, partial [Clupea harengus]	43.7	5.1e-07	62.0
TRINITY_DN49966_c0_g1_i1	gi|966700848|gb|KTG33089.1|	hypothetical protein cypCar_00011838 [Cyprinus carpio]	89.0	3.1e-37	162.9
TRINITY_DN49990_c0_g1_i1	gi|1025031927|ref|XP_016325171.1|	PREDICTED: PHD and RING finger domain-containing protein 1 isoform X1 [Sinocyclocheilus anshuiensis]	92.0	3.2e-18	99.8
TRINITY_DN53251_c0_g1_i1	gi|966636381|gb|KTF71485.1|	hypothetical protein cypCar_00037093 [Cyprinus carpio]	62.2	4.4e-05	57.0
TRINITY_DN53269_c0_g1_i1	gi|966713003|gb|KTG45241.1|	hypothetical protein cypCar_00014959 [Cyprinus carpio]	100.0	1.7e-24	120.6
TRINITY_DN53263_c0_g1_i1	gi|1024960828|ref|XP_016301446.1|	PREDICTED: RNA-binding protein 12B-like [Sinocyclocheilus anshuiensis]	100.0	1.1e-19	105.5
TRINITY_DN53214_c0_g1_i1	gi|966668523|gb|KTG01904.1|	hypothetical protein cypCar_00009987 [Cyprinus carpio]	100.0	2.5e-26	126.3
TRINITY_DN53214_c0_g2_i1	gi|966668523|gb|KTG01904.1|	hypothetical protein cypCar_00009987 [Cyprinus carpio]	99.0	2.1e-48	199.9
TRINITY_DN53271_c0_g1_i1	gi|966699645|gb|KTG31886.1|	hypothetical protein cypCar_00032068 [Cyprinus carpio]	96.5	3.7e-22	112.5
TRINITY_DN53271_c0_g1_i2	gi|966699645|gb|KTG31886.1|	hypothetical protein cypCar_00032068 [Cyprinus carpio]	100.0	1.2e-38	167.5
TRINITY_DN53296_c0_g1_i1	gi|18157526|dbj|BAB83841.1|	ReO_6 [Oryzias latipes]	75.8	4.1e-05	55.8
TRINITY_DN53243_c0_g1_i1	gi|1025374567|ref|XP_016398765.1|	PREDICTED: toxin MIT1-like [Sinocyclocheilus rhinocerous]	96.2	2.1e-41	176.4
TRINITY_DN53295_c0_g1_i1	gi|1025083201|ref|XP_016340631.1|	PREDICTED: globoside alpha-1,3-N-acetylgalactosaminyltransferase 1-like [Sinocyclocheilus anshuiensis]	93.5	7.8e-25	121.7
TRINITY_DN53220_c0_g1_i1	gi|966658497|gb|KTF93351.1|	hypothetical protein cypCar_00048660, partial [Cyprinus carpio]	62.5	4.8e-21	109.4
TRINITY_DN53245_c0_g1_i1	gi|966702481|gb|KTG34722.1|	hypothetical protein cypCar_00033230, partial [Cyprinus carpio]	68.3	3.7e-05	56.2
TRINITY_DN53218_c0_g1_i1	gi|966652581|gb|KTF87483.1|	hypothetical protein cypCar_00032550 [Cyprinus carpio]	100.0	2.2e-26	126.3
TRINITY_DN53211_c0_g1_i1	gi|1025148084|ref|XP_016334074.1|	PREDICTED: myosin-9-like, partial [Sinocyclocheilus anshuiensis]	89.7	2.2e-10	73.6
TRINITY_DN53200_c0_g1_i1	gi|966654023|gb|KTF88877.1|	hypothetical protein cypCar_00027703 [Cyprinus carpio]	93.5	3.1e-102	379.8
TRINITY_DN53287_c0_g1_i1	gi|1020460536|ref|XP_016135031.1|	PREDICTED: phosphatidylinositol 3,4,5-trisphosphate 5-phosphatase 1-like isoform X1 [Sinocyclocheilus grahami]	95.7	7.7e-04	52.8
TRINITY_DN53287_c0_g2_i1	gi|1020460536|ref|XP_016135031.1|	PREDICTED: phosphatidylinositol 3,4,5-trisphosphate 5-phosphatase 1-like isoform X1 [Sinocyclocheilus grahami]	95.7	3.1e-04	52.8
TRINITY_DN53205_c0_g1_i1	gi|642063701|emb|CDQ90154.1|	unnamed protein product [Oncorhynchus mykiss]	47.9	7.0e-11	75.1
TRINITY_DN53204_c0_g1_i1	gi|1020410024|ref|XP_016123634.1|	PREDICTED: cytochrome b-c1 complex subunit 6, mitochondrial [Sinocyclocheilus grahami]	78.0	1.2e-07	64.3
TRINITY_DN53267_c0_g1_i1	gi|938065772|gb|KPP66155.1|	Calpain-1 catalytic subunit-like [Scleropages formosus]	93.1	1.8e-06	60.8
TRINITY_DN53228_c0_g1_i1	gi|966657088|gb|KTF91942.1|	hypothetical protein cypCar_00037111 [Cyprinus carpio]	100.0	3.4e-35	156.0
TRINITY_DN53216_c0_g1_i1	gi|768936454|ref|XP_011608547.1|	PREDICTED: AMP deaminase 3 [Takifugu rubripes]	87.5	6.9e-10	72.0
TRINITY_DN76922_c0_g1_i1	gi|1040675282|ref|XP_017208263.1|	PREDICTED: zinc finger protein 502-like isoform X2 [Danio rerio]	61.7	7.5e-28	132.9
TRINITY_DN76964_c0_g2_i1	gi|597960422|pdb|4OV2|A	Chain D, Crystal Structure Of C-terminally Truncated Neuronal Calcium Sensor (ncs-1) From Rattus Norvegicus	97.8	5.0e-17	95.9
TRINITY_DN76914_c0_g2_i1	gi|1024968334|ref|XP_016305464.1|	PREDICTED: protein HEG-like [Sinocyclocheilus anshuiensis]	95.7	1.7e-04	54.3
TRINITY_DN76926_c0_g1_i1	gi|46249957|gb|AAH68345.1|	Arrdc2 protein [Danio rerio]	100.0	7.1e-07	61.6
TRINITY_DN76976_c0_g1_i1	gi|1025150213|ref|XP_016354664.1|	PREDICTED: adhesion G protein-coupled receptor E3-like [Sinocyclocheilus anshuiensis]	81.0	5.7e-31	141.7
TRINITY_DN76970_c0_g1_i1	gi|1020468552|ref|XP_016139320.1|	PREDICTED: anoctamin-7-like [Sinocyclocheilus grahami]	95.8	4.7e-50	206.1
TRINITY_DN76919_c0_g1_i1	gi|1040654627|ref|XP_017211358.1|	PREDICTED: uncharacterized protein LOC108184914 [Danio rerio]	68.8	1.4e-21	110.5
TRINITY_DN76910_c0_g1_i1	gi|926457182|dbj|BAS29976.1|	hypothetical protein cypCar_00013976 [Cyprinus carpio]	96.6	2.2e-07	63.9
TRINITY_DN76913_c0_g1_i1	gi|444712155|gb|ELW53086.1|	Myosin-3 [Tupaia chinensis]	67.1	1.5e-14	87.0
TRINITY_DN76909_c0_g1_i1	gi|966648845|gb|KTF83755.1|	hypothetical protein cypCar_00027252 [Cyprinus carpio]	100.0	3.2e-53	216.1
TRINITY_DN76952_c0_g1_i1	gi|1025392219|ref|XP_016405566.1|	PREDICTED: AP-1 complex subunit gamma-1 isoform X1 [Sinocyclocheilus rhinocerous]	72.9	1.3e-09	71.6
TRINITY_DN76997_c0_g1_i1	gi|688612189|ref|XP_009295274.1|	PREDICTED: myelin transcription factor 1 [Danio rerio]	96.7	3.9e-25	122.1
TRINITY_DN76997_c1_g1_i1	gi|1025211679|ref|XP_016428914.1|	PREDICTED: myelin transcription factor 1-like isoform X1 [Sinocyclocheilus rhinocerous]	86.1	5.7e-39	169.1
TRINITY_DN76978_c0_g1_i1	gi|966704483|gb|KTG36724.1|	hypothetical protein cypCar_00009287 [Cyprinus carpio]	100.0	6.9e-56	224.9
TRINITY_DN76987_c0_g1_i1	gi|966645996|gb|KTF80908.1|	hypothetical protein cypCar_00012656 [Cyprinus carpio]	97.9	8.8e-17	94.7
TRINITY_DN76918_c0_g1_i1	gi|1024967482|ref|XP_016305017.1|	PREDICTED: gastrula zinc finger protein XlCGF57.1-like [Sinocyclocheilus anshuiensis]	71.1	9.2e-26	124.4
TRINITY_DN76936_c0_g1_i1	gi|966708106|gb|KTG40344.1|	hypothetical protein cypCar_00018561 [Cyprinus carpio]	100.0	4.2e-22	112.5
TRINITY_DN76936_c0_g2_i1	gi|966708106|gb|KTG40344.1|	hypothetical protein cypCar_00018561 [Cyprinus carpio]	64.0	5.0e-24	119.0
TRINITY_DN76936_c0_g3_i1	gi|966708106|gb|KTG40344.1|	hypothetical protein cypCar_00018561 [Cyprinus carpio]	100.0	1.4e-17	97.4
TRINITY_DN76936_c0_g5_i1	gi|966708106|gb|KTG40344.1|	hypothetical protein cypCar_00018561 [Cyprinus carpio]	91.2	6.5e-21	109.0
TRINITY_DN76991_c0_g1_i1	gi|966672940|gb|KTG06321.1|	hypothetical protein cypCar_00006245 [Cyprinus carpio]	98.9	2.8e-38	166.4
TRINITY_DN76991_c0_g1_i2	gi|966672940|gb|KTG06321.1|	hypothetical protein cypCar_00006245 [Cyprinus carpio]	100.0	9.4e-13	81.3
TRINITY_DN76947_c0_g1_i1	gi|1025211287|ref|XP_016428806.1|	PREDICTED: multiple C2 and transmembrane domain-containing protein 1-like isoform X1 [Sinocyclocheilus rhinocerous]	89.7	2.7e-136	493.4
TRINITY_DN76983_c0_g1_i1	gi|966706519|gb|KTG38760.1|	hypothetical protein cypCar_00006629 [Cyprinus carpio]	54.5	6.7e-05	55.5
TRINITY_DN76921_c0_g2_i1	gi|1042365272|ref|XP_017326725.1|	PREDICTED: uncharacterized protein LOC108267243 [Ictalurus punctatus]	83.0	2.6e-38	166.4
TRINITY_DN76962_c0_g1_i1	gi|930750267|ref|XP_005934205.2|	PREDICTED: WW domain-containing oxidoreductase [Haplochromis burtoni]	93.3	6.4e-18	98.2
TRINITY_DN76938_c0_g1_i1	gi|1040684159|ref|XP_017210236.1|	PREDICTED: uncharacterized protein LOC101883550 [Danio rerio]	53.6	1.0e-14	87.8
TRINITY_DN76965_c0_g1_i1	gi|1020413739|ref|XP_016125638.1|	PREDICTED: cathepsin D [Sinocyclocheilus grahami]	100.0	1.3e-04	53.9
TRINITY_DN76969_c0_g1_i1	gi|966699815|gb|KTG32056.1|	hypothetical protein cypCar_00021654, partial [Cyprinus carpio]	96.2	1.0e-05	57.8
TRINITY_DN76929_c0_g1_i1	gi|1020396699|ref|XP_016135527.1|	PREDICTED: uncharacterized protein LOC107591033 [Sinocyclocheilus grahami]	65.1	2.3e-12	80.5
TRINITY_DN76985_c0_g1_i1	gi|1040680956|ref|XP_017209413.1|	PREDICTED: histone-lysine N-methyltransferase 2C isoform X2 [Danio rerio]	83.1	3.6e-29	136.0
TRINITY_DN76906_c0_g1_i1	gi|1025263685|ref|XP_016372603.1|	PREDICTED: neugrin-like isoform X1 [Sinocyclocheilus rhinocerous]	89.2	6.7e-26	124.8
TRINITY_DN80903_c0_g1_i1	gi|966673089|gb|KTG06470.1|	hypothetical protein cypCar_00026691 [Cyprinus carpio]	98.6	1.2e-120	441.8
TRINITY_DN80933_c0_g1_i1	gi|1025115396|ref|XP_016404098.1|	PREDICTED: talin-1-like [Sinocyclocheilus rhinocerous]	96.2	3.9e-05	55.8
TRINITY_DN80931_c0_g1_i1	gi|966703045|gb|KTG35286.1|	hypothetical protein cypCar_00018089 [Cyprinus carpio]	98.8	9.8e-39	167.5
TRINITY_DN80991_c0_g1_i1	gi|966638559|gb|KTF73663.1|	hypothetical protein cypCar_00047168 [Cyprinus carpio]	74.6	2.5e-13	84.3
TRINITY_DN80929_c0_g1_i1	gi|966654988|gb|KTF89842.1|	hypothetical protein cypCar_00009375 [Cyprinus carpio]	83.1	5.2e-59	235.7
TRINITY_DN80992_c0_g1_i1	gi|1024955980|ref|XP_016298868.1|	PREDICTED: histone-lysine N-methyltransferase 2C-like isoform X1 [Sinocyclocheilus anshuiensis]	78.2	8.1e-76	292.0
TRINITY_DN80953_c0_g1_i1	gi|1020549688|ref|XP_016109402.1|	PREDICTED: ICOS ligand-like [Sinocyclocheilus grahami]	76.7	1.1e-03	51.2
TRINITY_DN80940_c0_g1_i1	gi|966656790|gb|KTF91644.1|	hypothetical protein cypCar_00000410 [Cyprinus carpio]	88.9	3.1e-07	63.2
TRINITY_DN80972_c1_g2_i1	gi|1025377887|ref|XP_016399657.1|	PREDICTED: LOW QUALITY PROTEIN: acyl-CoA desaturase-like [Sinocyclocheilus rhinocerous]	68.6	7.4e-04	52.0
TRINITY_DN80969_c0_g1_i1	gi|939285685|ref|XP_014264311.1|	PREDICTED: uncharacterized protein LOC106675034 [Maylandia zebra]	72.6	8.8e-43	181.4
TRINITY_DN80926_c0_g1_i1	gi|1025029569|ref|XP_016324523.1|	PREDICTED: stress-induced-phosphoprotein 1-like [Sinocyclocheilus anshuiensis]	96.6	1.8e-41	176.8
TRINITY_DN80998_c0_g1_i1	gi|642086912|emb|CDQ83740.1|	unnamed protein product [Oncorhynchus mykiss]	80.6	7.0e-06	58.2
TRINITY_DN80955_c0_g1_i1	gi|966646598|gb|KTF81510.1|	hypothetical protein cypCar_00038401 [Cyprinus carpio]	56.5	3.3e-11	75.9
TRINITY_DN80955_c0_g2_i1	gi|55250114|gb|AAH85555.1|	Irf11 protein [Danio rerio]	96.0	2.7e-06	59.7
TRINITY_DN80907_c0_g1_i1	gi|795239271|ref|XP_011808532.1|	PREDICTED: LOW QUALITY PROTEIN: succinate dehydrogenase [ubiquinone] flavoprotein subunit, mitochondrial-like, partial [Colobus angolensis palliatus]	80.6	1.5e-07	64.3
TRINITY_DN80907_c0_g2_i1	gi|966636555|gb|KTF71659.1|	hypothetical protein cypCar_00042751 [Cyprinus carpio]	94.3	1.7e-09	70.9
TRINITY_DN80973_c0_g1_i1	gi|657553764|ref|XP_008281315.1|	PREDICTED: DNA (cytosine-5)-methyltransferase 1 [Stegastes partitus]	97.6	7.8e-39	167.9
TRINITY_DN80911_c0_g1_i1	gi|1024938953|ref|XP_016333563.1|	PREDICTED: uncharacterized protein LOC107681753 [Sinocyclocheilus anshuiensis]	73.5	1.4e-24	120.9
TRINITY_DN80921_c0_g1_i1	gi|966710778|gb|KTG43016.1|	hypothetical protein cypCar_00004962 [Cyprinus carpio]	100.0	2.2e-07	63.5
TRINITY_DN80909_c0_g1_i1	gi|966652546|gb|KTF87448.1|	hypothetical protein cypCar_00040803 [Cyprinus carpio]	78.6	1.2e-11	77.4
TRINITY_DN80950_c0_g1_i1	gi|1002571356|ref|XP_015687213.1|	PREDICTED: SUMO-conjugating enzyme UBC9 [Protobothrops mucrosquamatus]	76.9	2.0e-08	67.0
TRINITY_DN80951_c0_g1_i2	gi|1020409370|ref|XP_016123289.1|	PREDICTED: ictacalcin-like [Sinocyclocheilus grahami]	93.8	7.0e-26	125.2
TRINITY_DN80951_c0_g2_i1	gi|966638600|gb|KTF73704.1|	hypothetical protein cypCar_00048140 [Cyprinus carpio]	87.5	2.4e-27	130.2
TRINITY_DN80930_c0_g1_i1	gi|966705945|gb|KTG38186.1|	hypothetical protein cypCar_00024828 [Cyprinus carpio]	99.5	2.1e-117	430.3
TRINITY_DN80928_c0_g1_i1	gi|1025159835|ref|XP_016355781.1|	PREDICTED: collagen alpha-1(XXI) chain-like [Sinocyclocheilus anshuiensis]	36.0	2.3e-04	53.5
TRINITY_DN80990_c0_g3_i1	gi|966672348|gb|KTG05729.1|	hypothetical protein cypCar_00047455 [Cyprinus carpio]	79.5	4.2e-09	69.3
TRINITY_DN80939_c0_g1_i1	gi|1024954355|ref|XP_016298018.1|	PREDICTED: gamma-glutamylcyclotransferase-like [Sinocyclocheilus anshuiensis]	89.3	1.5e-04	53.9
TRINITY_DN80939_c0_g2_i1	gi|1024954355|ref|XP_016298018.1|	PREDICTED: gamma-glutamylcyclotransferase-like [Sinocyclocheilus anshuiensis]	89.3	1.4e-04	53.9
TRINITY_DN80993_c0_g1_i1	gi|1025190321|ref|XP_016423541.1|	PREDICTED: uncharacterized protein LOC107752164 [Sinocyclocheilus rhinocerous]	56.4	3.7e-17	97.8
TRINITY_DN44650_c0_g1_i1	gi|966648106|gb|KTF83016.1|	hypothetical protein cypCar_00032811 [Cyprinus carpio]	94.7	7.6e-03	48.5
TRINITY_DN44622_c0_g1_i1	gi|1025131182|ref|XP_016351634.1|	PREDICTED: somatomedin-B and thrombospondin type-1 domain-containing protein-like [Sinocyclocheilus anshuiensis]	98.8	1.0e-42	181.0
TRINITY_DN44615_c0_g1_i1	gi|966654030|gb|KTF88884.1|	hypothetical protein cypCar_00011312 [Cyprinus carpio]	100.0	7.5e-05	56.2
TRINITY_DN44692_c0_g1_i1	gi|966639668|gb|KTF74582.1|	hypothetical protein cypCar_00038860 [Cyprinus carpio]	61.9	7.3e-38	165.2
TRINITY_DN44635_c0_g1_i1	gi|67972636|ref|NP_997752.2|	Heterogeneous nuclear ribonucleoprotein A/B [Danio rerio]	96.0	1.0e-04	54.7
TRINITY_DN44654_c0_g1_i1	gi|1007722054|ref|XP_015802338.1|	PREDICTED: RNA-directed DNA polymerase from mobile element jockey-like, partial [Nothobranchius furzeri]	39.3	5.1e-07	62.4
TRINITY_DN44625_c0_g1_i1	gi|966668116|gb|KTG01497.1|	hypothetical protein cypCar_00031785 [Cyprinus carpio]	100.0	7.3e-04	51.6
TRINITY_DN44656_c0_g1_i1	gi|47215364|emb|CAG02180.1|	unnamed protein product, partial [Tetraodon nigroviridis]	49.4	8.0e-10	71.6
TRINITY_DN44673_c0_g1_i1	gi|1025403627|ref|XP_016408654.1|	PREDICTED: interferon alpha-1-like [Sinocyclocheilus rhinocerous]	50.0	2.1e-07	63.9
TRINITY_DN44690_c0_g1_i1	gi|974100356|ref|XP_015248876.1|	PREDICTED: histone deacetylase 7 isoform X1 [Cyprinodon variegatus]	96.3	1.3e-04	54.7
TRINITY_DN44670_c0_g1_i1	gi|1020452803|ref|XP_016133671.1|	PREDICTED: egl nine homolog 3-like [Sinocyclocheilus grahami]	93.8	6.7e-16	92.0
TRINITY_DN44657_c0_g1_i1	gi|808870479|gb|KKF20317.1|	H/ACA ribonucleoprotein complex non-core subunit NAF1 [Larimichthys crocea]	53.9	2.4e-20	106.7
TRINITY_DN44657_c0_g2_i1	gi|6425168|gb|AAC33526.2|	pol polyprotein, partial [Takifugu rubripes]	42.2	1.1e-19	104.8
TRINITY_DN44680_c0_g1_i1	gi|966702067|gb|KTG34308.1|	hypothetical protein cypCar_00003164, partial [Cyprinus carpio]	100.0	1.3e-31	143.7
TRINITY_DN44633_c0_g1_i1	gi|28207895|emb|CAD62601.1|	unnamed protein product [Homo sapiens]	80.4	9.5e-14	84.3
TRINITY_DN44698_c0_g1_i1	gi|908560695|ref|XP_013123671.1|	PREDICTED: uncharacterized protein K02A2.6-like, partial [Oreochromis niloticus]	69.3	2.5e-40	173.3
TRINITY_DN44632_c0_g1_i1	gi|125537847|gb|EAY84242.1|	hypothetical protein OsI_05624 [Oryza sativa Indica Group]	55.6	1.1e-07	64.3
TRINITY_DN44634_c0_g1_i1	gi|966644649|gb|KTF79561.1|	hypothetical protein cypCar_00041295 [Cyprinus carpio]	99.3	5.2e-78	298.9
TRINITY_DN44668_c0_g1_i1	gi|922959866|ref|NP_001300623.1|	Gro2 protein [Danio rerio]	100.0	6.1e-21	109.0
TRINITY_DN44688_c0_g1_i1	gi|528514173|ref|XP_700384.3|	PREDICTED: A disintegrin and metalloproteinase with thrombospondin motifs 2 [Danio rerio]	87.1	1.5e-07	63.9
TRINITY_DN44624_c0_g1_i1	gi|966636985|gb|KTF72089.1|	hypothetical protein cypCar_00035502, partial [Cyprinus carpio]	95.0	4.6e-23	115.9
TRINITY_DN39288_c0_g1_i1	gi|688580095|ref|XP_009304998.1|	PREDICTED: uncharacterized protein LOC103911917 [Danio rerio]	56.3	3.6e-83	317.0
TRINITY_DN39280_c0_g1_i1	gi|966637852|gb|KTF72956.1|	hypothetical protein cypCar_00036543, partial [Cyprinus carpio]	100.0	1.1e-43	184.1
TRINITY_DN39287_c0_g1_i1	gi|487805|gb|AAA80274.1|	LIM domain homeobox protein, partial [Danio rerio]	98.0	8.1e-54	218.0
TRINITY_DN39266_c0_g1_i1	gi|47205427|emb|CAF89010.1|	unnamed protein product, partial [Tetraodon nigroviridis]	54.8	2.5e-12	79.7
TRINITY_DN39200_c0_g1_i1	gi|1040695826|ref|XP_017212648.1|	PREDICTED: mucin-5AC-like isoform X1 [Danio rerio]	64.8	1.1e-58	235.0
TRINITY_DN39250_c0_g1_i1	gi|966703919|gb|KTG36160.1|	hypothetical protein cypCar_00016962 [Cyprinus carpio]	97.4	8.3e-37	161.4
TRINITY_DN39263_c0_g1_i1	gi|1025257351|ref|XP_016370896.1|	PREDICTED: polypyrimidine tract-binding protein 2 [Sinocyclocheilus rhinocerous]	100.0	2.4e-40	172.9
TRINITY_DN39263_c0_g2_i1	gi|1020563683|ref|XP_016112203.1|	PREDICTED: polypyrimidine tract-binding protein 2-like [Sinocyclocheilus grahami]	90.2	9.5e-38	164.5
TRINITY_DN39265_c0_g1_i1	gi|966713631|gb|KTG45869.1|	hypothetical protein cypCar_00025632 [Cyprinus carpio]	86.7	4.2e-06	58.9
TRINITY_DN39254_c0_g1_i1	gi|966708781|gb|KTG41019.1|	hypothetical protein cypCar_00013172 [Cyprinus carpio]	100.0	2.9e-63	249.6
TRINITY_DN39271_c0_g1_i1	gi|1040655458|ref|XP_017211918.1|	PREDICTED: uncharacterized protein LOC108190343 [Danio rerio]	45.7	1.3e-13	84.3
TRINITY_DN39214_c0_g1_i1	gi|676779758|gb|KFP06631.1|	hypothetical protein N300_03843, partial [Calypte anna]	55.3	4.6e-04	52.4
TRINITY_DN39248_c0_g1_i1	gi|966700498|gb|KTG32739.1|	hypothetical protein cypCar_00032386, partial [Cyprinus carpio]	81.1	1.6e-06	62.0
TRINITY_DN39218_c0_g1_i1	gi|966656035|gb|KTF90889.1|	hypothetical protein cypCar_00014896 [Cyprinus carpio]	98.3	7.6e-96	358.6
TRINITY_DN39262_c0_g1_i1	gi|966684027|gb|KTG17078.1|	hypothetical protein cypCar_00000172 [Cyprinus carpio]	96.3	1.1e-04	54.3
TRINITY_DN39240_c0_g2_i1	gi|1025331160|ref|XP_016389510.1|	PREDICTED: phosphoglucomutase-like protein 5 [Sinocyclocheilus rhinocerous]	88.2	2.9e-07	63.2
TRINITY_DN39270_c0_g1_i1	gi|675363786|gb|KFM56688.1|	Retrovirus-related Pol polyprotein from transposon 412, partial [Stegodyphus mimosarum]	54.0	1.9e-78	301.2
TRINITY_DN39205_c0_g1_i1	gi|77403696|dbj|BAE46430.1|	reverse transcriptase [Danio rerio]	53.8	2.0e-13	83.6
TRINITY_DN39286_c0_g1_i1	gi|612407564|dbj|BAO66551.1|	complement properdin [Cyprinus carpio]	97.4	3.8e-39	169.9
TRINITY_DN39286_c0_g2_i1	gi|612407564|dbj|BAO66551.1|	complement properdin [Cyprinus carpio]	100.0	8.1e-68	265.0
TRINITY_DN39241_c0_g1_i1	gi|966650309|gb|KTF85219.1|	hypothetical protein cypCar_00014763 [Cyprinus carpio]	60.1	4.2e-45	189.9
TRINITY_DN39241_c0_g2_i1	gi|966695298|gb|KTG27769.1|	hypothetical protein cypCar_00048362, partial [Cyprinus carpio]	100.0	3.6e-30	139.4
TRINITY_DN39213_c0_g1_i1	gi|1020405714|ref|XP_016114976.1|	PREDICTED: spondin-1-like [Sinocyclocheilus grahami]	89.2	4.5e-43	182.2
TRINITY_DN39225_c0_g1_i1	gi|1007742002|ref|XP_015811252.1|	PREDICTED: zinc finger BED domain-containing protein 1-like [Nothobranchius furzeri]	46.0	9.8e-05	54.7
TRINITY_DN39259_c0_g1_i1	gi|77403694|dbj|BAE46429.1|	ORF2-encoded protein [Danio rerio]	72.2	1.8e-04	54.7
TRINITY_DN39204_c0_g1_i1	gi|18859207|ref|NP_571352.1|	transcription factor PAX3 [Danio rerio]	78.6	7.7e-36	158.3
TRINITY_DN39238_c0_g1_i1	gi|966638421|gb|KTF73525.1|	hypothetical protein cypCar_00040092 [Cyprinus carpio]	90.9	4.2e-48	199.1
TRINITY_DN54001_c0_g1_i1	gi|67904220|ref|XP_682366.1|	TPA: 37S ribosomal protein S24 (AFU_orthologue; AFUA_7G02140) [Aspergillus nidulans FGSC A4]	100.0	1.8e-34	153.3
TRINITY_DN54089_c0_g1_i1	gi|1024983039|ref|XP_016313248.1|	PREDICTED: alcohol dehydrogenase 1-like [Sinocyclocheilus anshuiensis]	100.0	1.3e-04	54.3
TRINITY_DN54057_c0_g1_i1	gi|966670006|gb|KTG03387.1|	hypothetical protein cypCar_00029321 [Cyprinus carpio]	97.8	2.2e-42	179.9
TRINITY_DN54041_c0_g1_i1	gi|966701222|gb|KTG33463.1|	hypothetical protein cypCar_00023560 [Cyprinus carpio]	99.0	2.7e-49	203.0
TRINITY_DN54005_c0_g1_i1	gi|966671185|gb|KTG04566.1|	hypothetical protein cypCar_00031303 [Cyprinus carpio]	59.8	1.7e-19	104.4
TRINITY_DN54005_c0_g2_i1	gi|966671185|gb|KTG04566.1|	hypothetical protein cypCar_00031303 [Cyprinus carpio]	59.2	1.4e-19	104.8
TRINITY_DN54094_c0_g1_i1	gi|966670418|gb|KTG03799.1|	hypothetical protein cypCar_00028433 [Cyprinus carpio]	70.1	1.3e-40	174.5
TRINITY_DN54076_c0_g1_i1	gi|657544530|ref|XP_008277712.1|	PREDICTED: LOW QUALITY PROTEIN: uncharacterized protein LOC103355627 [Stegastes partitus]	46.7	4.0e-18	99.8
TRINITY_DN54093_c0_g1_i1	gi|597775346|ref|XP_007251374.1|	PREDICTED: actin, aortic smooth muscle [Astyanax mexicanus]	96.2	1.1e-04	54.7
TRINITY_DN54093_c0_g3_i1	gi|597775346|ref|XP_007251374.1|	PREDICTED: actin, aortic smooth muscle [Astyanax mexicanus]	96.2	8.0e-05	54.7
TRINITY_DN54061_c0_g1_i1	gi|966636427|gb|KTF71531.1|	hypothetical protein cypCar_00049305 [Cyprinus carpio]	89.3	2.7e-03	50.8
TRINITY_DN54071_c0_g1_i1	gi|966639300|gb|KTF74404.1|	hypothetical protein cypCar_00038879 [Cyprinus carpio]	88.0	1.8e-49	203.8
TRINITY_DN54078_c0_g1_i1	gi|1020499471|ref|XP_016088471.1|	PREDICTED: p53-induced death domain-containing protein 1-like [Sinocyclocheilus grahami]	88.9	6.8e-08	65.1
TRINITY_DN54013_c0_g1_i1	gi|966670446|gb|KTG03827.1|	hypothetical protein cypCar_00011883 [Cyprinus carpio]	100.0	3.9e-41	175.6
TRINITY_DN54054_c0_g1_i1	gi|528468499|ref|XP_005160433.1|	PREDICTED: uncharacterized protein LOC101882617 [Danio rerio]	58.7	3.0e-23	116.3
TRINITY_DN54054_c1_g1_i1	gi|1007724587|ref|XP_015803545.1|	PREDICTED: uncharacterized protein LOC107378046 [Nothobranchius furzeri]	79.1	7.2e-20	104.8
TRINITY_DN54049_c0_g1_i1	gi|966709184|gb|KTG41422.1|	hypothetical protein cypCar_00026252 [Cyprinus carpio]	100.0	5.6e-62	245.4
TRINITY_DN54024_c0_g1_i1	gi|1025145097|ref|XP_016354158.1|	PREDICTED: CD48 antigen-like [Sinocyclocheilus anshuiensis]	87.8	1.3e-58	234.2
TRINITY_DN54011_c0_g1_i1	gi|966657464|gb|KTF92318.1|	hypothetical protein cypCar_00016448 [Cyprinus carpio]	100.0	2.2e-07	63.5
TRINITY_DN54052_c0_g1_i1	gi|966712375|gb|KTG44613.1|	hypothetical protein cypCar_00021358 [Cyprinus carpio]	98.5	2.4e-30	139.4
TRINITY_DN7273_c0_g1_i1	gi|966643588|gb|KTF78500.1|	hypothetical protein cypCar_00045620, partial [Cyprinus carpio]	95.7	2.8e-26	125.9
TRINITY_DN7252_c0_g1_i1	gi|1025301907|ref|XP_016381523.1|	PREDICTED: uncharacterized protein LOC107718813 isoform X1 [Sinocyclocheilus rhinocerous]	86.0	3.9e-52	212.6
TRINITY_DN7208_c0_g1_i1	gi|930773069|ref|XP_014186431.1|	PREDICTED: interferon-induced very large GTPase 1-like [Haplochromis burtoni]	33.3	4.8e-05	55.5
TRINITY_DN7256_c0_g1_i1	gi|1020597963|ref|XP_016117477.1|	PREDICTED: uncharacterized protein LOC107575630, partial [Sinocyclocheilus grahami]	73.0	4.6e-17	95.5
TRINITY_DN7256_c0_g2_i1	gi|1020597963|ref|XP_016117477.1|	PREDICTED: uncharacterized protein LOC107575630, partial [Sinocyclocheilus grahami]	87.1	7.7e-34	151.4
TRINITY_DN7238_c0_g2_i1	gi|972956741|ref|XP_015196055.1|	PREDICTED: neuroligin-2 isoform X1 [Lepisosteus oculatus]	100.0	8.7e-06	58.2
TRINITY_DN7262_c0_g1_i1	gi|1020488597|ref|XP_016150001.1|	PREDICTED: cyclic nucleotide-gated cation channel beta-1-like [Sinocyclocheilus grahami]	63.2	4.2e-24	119.4
TRINITY_DN7262_c0_g2_i1	gi|1020488597|ref|XP_016150001.1|	PREDICTED: cyclic nucleotide-gated cation channel beta-1-like [Sinocyclocheilus grahami]	86.5	8.4e-10	71.2
TRINITY_DN7206_c0_g1_i1	gi|1025269035|ref|XP_016374052.1|	PREDICTED: clathrin interactor 1-like [Sinocyclocheilus rhinocerous]	68.1	1.2e-08	68.2
TRINITY_DN7231_c0_g1_i1	gi|641978474|emb|CDQ99915.1|	unnamed protein product, partial [Oncorhynchus mykiss]	51.9	1.3e-12	80.9
TRINITY_DN7298_c0_g1_i1	gi|914966959|ref|XP_013239870.1|	hypothetical protein K437DRAFT_217072, partial [Tilletiaria anomala UBC 951]	100.0	3.1e-20	106.3
TRINITY_DN7298_c0_g2_i1	gi|748506268|ref|XP_011111701.1|	hypothetical protein H072_5895 [Dactylellina haptotyla CBS 200.50]	100.0	1.8e-30	140.6
TRINITY_DN7260_c0_g1_i1	gi|642076419|emb|CDQ87221.1|	unnamed protein product [Oncorhynchus mykiss]	91.7	1.3e-05	57.4
TRINITY_DN7202_c0_g1_i1	gi|966650163|gb|KTF85073.1|	hypothetical protein cypCar_00021703, partial [Cyprinus carpio]	100.0	1.5e-06	60.8
TRINITY_DN90975_c0_g1_i1	gi|1025124386|ref|XP_016413374.1|	PREDICTED: rho guanine nucleotide exchange factor 12-like isoform X1 [Sinocyclocheilus rhinocerous]	92.9	1.3e-37	164.1
TRINITY_DN90902_c0_g1_i1	gi|966698913|gb|KTG31154.1|	hypothetical protein cypCar_00038506 [Cyprinus carpio]	100.0	4.7e-53	215.3
TRINITY_DN90936_c0_g1_i1	gi|831286238|ref|XP_012674423.1|	PREDICTED: uncharacterized protein LOC105892664, partial [Clupea harengus]	57.1	2.8e-25	123.2
TRINITY_DN90965_c0_g2_i1	gi|1020393165|ref|XP_016139306.1|	PREDICTED: plexin-C1-like [Sinocyclocheilus grahami]	83.3	4.2e-27	129.0
TRINITY_DN90919_c0_g1_i1	gi|657568516|ref|XP_008287696.1|	PREDICTED: uncharacterized protein LOC103362935 [Stegastes partitus]	30.6	8.8e-05	55.5
TRINITY_DN91000_c0_g1_i1	gi|966648959|gb|KTF83869.1|	hypothetical protein cypCar_00022629 [Cyprinus carpio]	100.0	5.7e-42	178.3
TRINITY_DN90920_c0_g1_i1	gi|966699644|gb|KTG31885.1|	hypothetical protein cypCar_00039788 [Cyprinus carpio]	81.2	4.5e-29	136.0
TRINITY_DN90951_c0_g1_i1	gi|966714235|gb|KTG46473.1|	hypothetical protein cypCar_00029232 [Cyprinus carpio]	96.3	9.5e-07	61.2
TRINITY_DN90968_c0_g1_i1	gi|966701955|gb|KTG34196.1|	hypothetical protein cypCar_00033147, partial [Cyprinus carpio]	90.3	2.2e-05	56.6
TRINITY_DN90903_c0_g1_i1	gi|1020594134|ref|XP_016116755.1|	PREDICTED: tripartite motif-containing protein 16-like [Sinocyclocheilus grahami]	62.8	1.1e-13	84.3
TRINITY_DN90909_c0_g1_i1	gi|34392560|dbj|BAC82609.1|	pol-like protein [Danio rerio]	49.2	4.3e-11	75.5
TRINITY_DN90909_c1_g1_i1	gi|34392557|dbj|BAC82607.1|	pol-like protein [Tetraodon nigroviridis]	47.3	2.4e-09	70.1
TRINITY_DN90950_c0_g1_i1	gi|736223164|ref|XP_010780416.1|	PREDICTED: uncharacterized protein K02A2.6-like, partial [Notothenia coriiceps]	51.9	8.0e-11	74.7
TRINITY_DN90961_c0_g1_i1	gi|1020535093|ref|XP_016106403.1|	PREDICTED: PH and SEC7 domain-containing protein 1-like [Sinocyclocheilus grahami]	100.0	7.7e-03	48.9
TRINITY_DN90984_c0_g1_i1	gi|966653721|gb|KTF88575.1|	hypothetical protein cypCar_00019250 [Cyprinus carpio]	100.0	4.6e-05	55.8
TRINITY_DN90958_c0_g1_i1	gi|966706802|gb|KTG39043.1|	hypothetical protein cypCar_00022204 [Cyprinus carpio]	58.7	8.7e-08	64.7
TRINITY_DN90958_c1_g1_i1	gi|1025267064|ref|XP_016373526.1|	PREDICTED: dolichol-phosphate mannosyltransferase subunit 1-like [Sinocyclocheilus rhinocerous]	62.5	1.0e-23	117.5
TRINITY_DN90940_c0_g1_i1	gi|1020483485|ref|XP_016147290.1|	PREDICTED: cadherin EGF LAG seven-pass G-type receptor 1-like [Sinocyclocheilus grahami]	97.6	6.8e-38	164.9
TRINITY_DN90970_c0_g1_i2	gi|1025264289|ref|XP_016372766.1|	PREDICTED: 15-hydroxyprostaglandin dehydrogenase [NAD(+)]-like [Sinocyclocheilus rhinocerous]	92.4	1.7e-130	474.6
TRINITY_DN90918_c0_g1_i1	gi|1025148377|ref|XP_016416125.1|	PREDICTED: calpain small subunit 1-like [Sinocyclocheilus rhinocerous]	95.8	4.1e-05	57.0
TRINITY_DN90980_c0_g1_i1	gi|966637084|gb|KTF72188.1|	hypothetical protein cypCar_00033489, partial [Cyprinus carpio]	99.1	5.4e-53	215.3
TRINITY_DN90957_c0_g1_i1	gi|966647133|gb|KTF82043.1|	hypothetical protein cypCar_00012218 [Cyprinus carpio]	100.0	2.4e-43	183.0
TRINITY_DN90956_c0_g1_i1	gi|954586274|gb|KRZ64881.1|	hypothetical protein T10_10196, partial [Trichinella papuae]	87.7	7.1e-36	158.3
TRINITY_DN90993_c0_g1_i1	gi|77403694|dbj|BAE46429.1|	ORF2-encoded protein [Danio rerio]	62.2	2.6e-04	53.5
TRINITY_DN90925_c0_g1_i1	gi|1025006900|ref|XP_016322172.1|	PREDICTED: lipopolysaccharide-induced tumor necrosis factor-alpha factor homolog [Sinocyclocheilus anshuiensis]	77.2	2.3e-27	129.8
TRINITY_DN90925_c0_g2_i1	gi|1025006900|ref|XP_016322172.1|	PREDICTED: lipopolysaccharide-induced tumor necrosis factor-alpha factor homolog [Sinocyclocheilus anshuiensis]	78.9	1.8e-45	190.3
TRINITY_DN90995_c0_g1_i1	gi|73964736|ref|XP_533130.2|	PREDICTED: eukaryotic initiation factor 4A-III [Rousettus aegyptiacus]	100.0	1.9e-04	53.5
TRINITY_DN90916_c0_g2_i1	gi|688605209|ref|XP_009293603.1|	PREDICTED: unconventional myosin-Vb isoform X3 [Danio rerio]	94.6	1.1e-22	114.4
TRINITY_DN90904_c0_g1_i1	gi|966640205|gb|KTF75119.1|	hypothetical protein cypCar_00020966, partial [Cyprinus carpio]	100.0	2.0e-59	236.9
TRINITY_DN90905_c0_g1_i1	gi|966657165|gb|KTF92019.1|	hypothetical protein cypCar_00009071 [Cyprinus carpio]	100.0	1.6e-58	233.8
TRINITY_DN90976_c0_g1_i1	gi|62530261|gb|AAX85387.1|	inducible nitric oxide synthase form B [Carassius auratus]	84.9	2.0e-28	133.3
TRINITY_DN90949_c0_g1_i1	gi|1020413286|ref|XP_016125397.1|	PREDICTED: coiled-coil domain-containing protein 85C-A-like [Sinocyclocheilus grahami]	74.2	8.7e-03	48.1
TRINITY_DN74826_c0_g1_i1	gi|1020424577|ref|XP_016131318.1|	PREDICTED: focal adhesion kinase 1-like [Sinocyclocheilus grahami]	90.9	6.9e-03	48.9
TRINITY_DN74877_c0_g1_i1	gi|1020458086|ref|XP_016134419.1|	PREDICTED: la-related protein 4B-like isoform X1 [Sinocyclocheilus grahami]	80.4	1.5e-36	160.6
TRINITY_DN74898_c0_g2_i1	gi|1040265055|gb|OBS77186.1|	hypothetical protein A6R68_16347 [Neotoma lepida]	52.3	1.0e-15	91.3
TRINITY_DN74853_c0_g1_i1	gi|966647039|gb|KTF81949.1|	hypothetical protein cypCar_00031813 [Cyprinus carpio]	100.0	1.1e-18	101.3
TRINITY_DN74853_c0_g2_i1	gi|966647039|gb|KTF81949.1|	hypothetical protein cypCar_00031813 [Cyprinus carpio]	100.0	3.0e-37	162.5
TRINITY_DN74881_c0_g1_i1	gi|584022033|ref|XP_006805675.1|	PREDICTED: nucleoside diphosphate-linked moiety X motif 17-like [Neolamprologus brichardi]	70.0	1.9e-03	50.1
TRINITY_DN74850_c0_g1_i1	gi|966657631|gb|KTF92485.1|	hypothetical protein cypCar_00030390 [Cyprinus carpio]	80.5	8.3e-33	147.9
TRINITY_DN74880_c0_g1_i1	gi|966674106|gb|KTG07487.1|	hypothetical protein cypCar_00038034, partial [Cyprinus carpio]	93.9	2.4e-37	162.9
TRINITY_DN74852_c0_g1_i1	gi|966646810|gb|KTF81720.1|	hypothetical protein cypCar_00017575 [Cyprinus carpio]	68.1	1.3e-23	117.5
TRINITY_DN74871_c0_g1_i1	gi|1025216137|ref|XP_016430109.1|	PREDICTED: scavenger receptor cysteine-rich type 1 protein M130-like [Sinocyclocheilus rhinocerous]	95.8	1.2e-03	50.8
TRINITY_DN74875_c0_g2_i1	gi|1025163276|ref|XP_016418651.1|	PREDICTED: 6-phosphofructo-2-kinase/fructose-2,6-bisphosphatase 4-like isoform X1 [Sinocyclocheilus rhinocerous]	83.3	1.8e-08	67.0
TRINITY_DN74878_c0_g2_i1	gi|966668498|gb|KTG01879.1|	hypothetical protein cypCar_00034330 [Cyprinus carpio]	100.0	3.8e-03	49.7
TRINITY_DN74858_c0_g1_i1	gi|966703617|gb|KTG35858.1|	hypothetical protein cypCar_00019761 [Cyprinus carpio]	82.4	1.4e-97	364.4
TRINITY_DN74858_c0_g2_i1	gi|1025199442|ref|XP_016425636.1|	PREDICTED: golgin subfamily A member 6-like protein 22 [Sinocyclocheilus rhinocerous]	83.7	2.3e-75	290.8
TRINITY_DN74883_c0_g1_i1	gi|966643656|gb|KTF78568.1|	hypothetical protein cypCar_00010235 [Cyprinus carpio]	100.0	3.2e-09	69.7
TRINITY_DN74865_c0_g1_i1	gi|1020397762|ref|XP_016141241.1|	PREDICTED: uncharacterized protein LOC107595368 [Sinocyclocheilus grahami]	91.2	7.1e-50	204.9
TRINITY_DN74865_c1_g1_i1	gi|1024960453|ref|XP_016301241.1|	PREDICTED: uncharacterized protein LOC107657596 [Sinocyclocheilus anshuiensis]	90.4	9.7e-33	147.5
TRINITY_DN74837_c0_g1_i1	gi|966649515|gb|KTF84425.1|	hypothetical protein cypCar_00008835, partial [Cyprinus carpio]	98.7	9.8e-33	147.5
TRINITY_DN74837_c0_g2_i1	gi|966649515|gb|KTF84425.1|	hypothetical protein cypCar_00008835, partial [Cyprinus carpio]	97.1	3.7e-10	72.8
TRINITY_DN74882_c0_g1_i1	gi|1025323347|ref|XP_016387334.1|	PREDICTED: LOW QUALITY PROTEIN: otoferlin-like [Sinocyclocheilus rhinocerous]	92.3	1.0e-04	55.1
TRINITY_DN74822_c0_g1_i1	gi|642107539|emb|CDQ72985.1|	unnamed protein product [Oncorhynchus mykiss]	49.5	3.8e-20	106.7
TRINITY_DN74838_c0_g1_i1	gi|966650038|gb|KTF84948.1|	hypothetical protein cypCar_00041594 [Cyprinus carpio]	98.9	8.9e-47	194.5
TRINITY_DN74839_c0_g1_i1	gi|966711853|gb|KTG44091.1|	hypothetical protein cypCar_00000112, partial [Cyprinus carpio]	100.0	7.2e-53	215.3
TRINITY_DN74839_c0_g1_i2	gi|966711853|gb|KTG44091.1|	hypothetical protein cypCar_00000112, partial [Cyprinus carpio]	100.0	7.8e-53	215.3
TRINITY_DN74879_c0_g1_i1	gi|831303523|ref|XP_012683863.1|	PREDICTED: uncharacterized protein LOC105901013 [Clupea harengus]	47.8	2.9e-38	167.2
TRINITY_DN74815_c0_g1_i1	gi|972956524|ref|XP_015195949.1|	PREDICTED: LOW QUALITY PROTEIN: lysine-specific demethylase 6B [Lepisosteus oculatus]	88.6	1.7e-07	63.9
TRINITY_DN74827_c0_g1_i1	gi|966659808|gb|KTF94662.1|	hypothetical protein cypCar_00006182, partial [Cyprinus carpio]	100.0	1.5e-36	160.2
TRINITY_DN74821_c0_g1_i1	gi|966672731|gb|KTG06112.1|	hypothetical protein cypCar_00012515 [Cyprinus carpio]	62.0	1.5e-15	90.5
TRINITY_DN74848_c0_g1_i1	gi|1020574085|ref|XP_016114274.1|	PREDICTED: dual serine/threonine and tyrosine protein kinase-like, partial [Sinocyclocheilus grahami]	100.0	1.6e-05	57.4
TRINITY_DN35207_c0_g1_i1	gi|966672073|gb|KTG05454.1|	hypothetical protein cypCar_00026264 [Cyprinus carpio]	100.0	1.3e-04	54.3
TRINITY_DN35234_c0_g1_i1	gi|966638739|gb|KTF73843.1|	hypothetical protein cypCar_00023269 [Cyprinus carpio]	95.5	3.4e-44	186.0
TRINITY_DN35201_c0_g1_i1	gi|966647388|gb|KTF82298.1|	hypothetical protein cypCar_00034305 [Cyprinus carpio]	100.0	4.8e-05	56.2
TRINITY_DN35232_c0_g1_i1	gi|966674058|gb|KTG07439.1|	hypothetical protein cypCar_00005091 [Cyprinus carpio]	100.0	4.1e-59	235.7
TRINITY_DN35216_c0_g1_i1	gi|1020517772|ref|XP_016098199.1|	PREDICTED: complement C4-like [Sinocyclocheilus grahami]	82.1	2.2e-04	54.3
TRINITY_DN35286_c0_g1_i1	gi|1025162272|ref|XP_016356219.1|	PREDICTED: uncharacterized protein LOC107699481 [Sinocyclocheilus anshuiensis]	43.9	1.8e-15	90.9
TRINITY_DN35202_c0_g1_i1	gi|966640526|gb|KTF75440.1|	hypothetical protein cypCar_00042386 [Cyprinus carpio]	95.5	1.4e-16	94.7
TRINITY_DN35202_c0_g2_i1	gi|966640526|gb|KTF75440.1|	hypothetical protein cypCar_00042386 [Cyprinus carpio]	96.1	1.3e-35	157.1
TRINITY_DN35204_c0_g1_i1	gi|440136300|gb|AGB85018.1|	ribosomal protein L35ae, partial [Auxenochlorella protothecoides]	79.6	5.7e-42	178.7
TRINITY_DN35208_c0_g1_i1	gi|970737146|ref|XP_015102998.1|	PREDICTED: CUGBP Elav-like family member 6 [Vicugna pacos]	100.0	3.5e-04	53.5
TRINITY_DN35237_c0_g1_i1	gi|962018612|ref|XP_014833189.1|	PREDICTED: uncharacterized protein LOC106910967 [Poecilia mexicana]	45.6	1.4e-12	80.9
TRINITY_DN35248_c0_g1_i1	gi|966660630|gb|KTF95484.1|	hypothetical protein cypCar_00023928, partial [Cyprinus carpio]	100.0	3.5e-07	62.8
TRINITY_DN35253_c0_g1_i1	gi|1025038113|ref|XP_016326840.1|	PREDICTED: target of Myb protein 1-like [Sinocyclocheilus anshuiensis]	51.5	7.6e-05	56.2
TRINITY_DN35247_c0_g1_i1	gi|736223164|ref|XP_010780416.1|	PREDICTED: uncharacterized protein K02A2.6-like, partial [Notothenia coriiceps]	47.6	3.8e-07	62.4
TRINITY_DN35270_c0_g1_i1	gi|1020403855|ref|XP_016106217.1|	PREDICTED: regulator of G-protein signaling 11-like isoform X1 [Sinocyclocheilus grahami]	92.4	4.4e-57	229.2
TRINITY_DN35270_c1_g1_i1	gi|966682531|gb|KTG15622.1|	hypothetical protein cypCar_00021204 [Cyprinus carpio]	100.0	6.7e-72	278.5
TRINITY_DN35288_c0_g1_i1	gi|966641470|gb|KTF76384.1|	hypothetical protein cypCar_00040455 [Cyprinus carpio]	84.6	1.9e-46	193.7
TRINITY_DN35288_c0_g2_i1	gi|966641470|gb|KTF76384.1|	hypothetical protein cypCar_00040455 [Cyprinus carpio]	69.6	1.4e-40	174.5
TRINITY_DN35285_c0_g1_i1	gi|642109183|emb|CDQ72047.1|	unnamed protein product [Oncorhynchus mykiss]	63.6	2.6e-15	90.1
TRINITY_DN43596_c0_g1_i1	gi|1025399627|ref|XP_016407559.1|	PREDICTED: peroxiredoxin-6-like [Sinocyclocheilus rhinocerous]	96.2	5.9e-06	60.1
TRINITY_DN43589_c0_g1_i1	gi|966642624|gb|KTF77536.1|	hypothetical protein cypCar_00017742, partial [Cyprinus carpio]	90.0	3.3e-06	59.7
TRINITY_DN43526_c0_g1_i1	gi|966709107|gb|KTG41345.1|	hypothetical protein cypCar_00025468 [Cyprinus carpio]	95.5	4.6e-03	48.9
TRINITY_DN43569_c0_g1_i1	gi|966662193|gb|KTF96648.1|	hypothetical protein cypCar_00012411 [Cyprinus carpio]	99.3	1.0e-68	268.1
TRINITY_DN43569_c0_g2_i1	gi|966662193|gb|KTF96648.1|	hypothetical protein cypCar_00012411 [Cyprinus carpio]	82.1	5.3e-64	252.7
TRINITY_DN43531_c0_g1_i1	gi|1025246546|ref|XP_016367974.1|	PREDICTED: tumor necrosis factor receptor superfamily member 11B-like [Sinocyclocheilus rhinocerous]	95.8	2.9e-34	152.5
TRINITY_DN43575_c0_g1_i1	gi|1020408960|ref|XP_016123077.1|	PREDICTED: cytoplasmic polyadenylation element-binding protein 4-like isoform X1 [Sinocyclocheilus grahami]	65.8	2.3e-15	90.5
TRINITY_DN43557_c0_g1_i1	gi|966672136|gb|KTG05517.1|	hypothetical protein cypCar_00014277 [Cyprinus carpio]	57.7	1.3e-22	114.4
TRINITY_DN43501_c0_g2_i1	gi|1020558779|ref|XP_016111224.1|	PREDICTED: uncharacterized protein LOC107569620 [Sinocyclocheilus grahami]	79.5	4.6e-08	65.9
TRINITY_DN43536_c0_g1_i1	gi|1025137492|ref|XP_016414578.1|	PREDICTED: tripartite motif-containing protein 35-like [Sinocyclocheilus rhinocerous]	72.2	3.4e-06	59.3
TRINITY_DN43527_c0_g1_i1	gi|641982975|emb|CDQ99601.1|	unnamed protein product [Oncorhynchus mykiss]	63.9	5.9e-05	55.5
TRINITY_DN43527_c0_g2_i1	gi|641982975|emb|CDQ99601.1|	unnamed protein product [Oncorhynchus mykiss]	63.6	3.0e-04	52.8
TRINITY_DN43532_c0_g1_i1	gi|966671423|gb|KTG04804.1|	hypothetical protein cypCar_00001711 [Cyprinus carpio]	100.0	3.3e-09	69.7
TRINITY_DN43578_c0_g1_i1	gi|966638894|gb|KTF73998.1|	hypothetical protein cypCar_00039179 [Cyprinus carpio]	91.0	6.1e-61	242.3
TRINITY_DN43572_c0_g1_i1	gi|1024945857|ref|XP_016361979.1|	PREDICTED: C-type lectin lectoxin-Thr1-like isoform X1 [Sinocyclocheilus anshuiensis]	86.1	1.2e-30	141.0
TRINITY_DN43549_c0_g1_i1	gi|966671077|gb|KTG04458.1|	hypothetical protein cypCar_00010705 [Cyprinus carpio]	93.3	8.9e-07	61.6
TRINITY_DN43561_c0_g1_i1	gi|1024950441|ref|XP_016295924.1|	PREDICTED: retinoic acid receptor RXR-gamma-B-like, partial [Sinocyclocheilus anshuiensis]	94.4	7.2e-10	71.6
TRINITY_DN43561_c0_g2_i1	gi|1024950441|ref|XP_016295924.1|	PREDICTED: retinoic acid receptor RXR-gamma-B-like, partial [Sinocyclocheilus anshuiensis]	95.0	1.3e-12	80.9
TRINITY_DN43543_c0_g2_i1	gi|966637407|gb|KTF72511.1|	hypothetical protein cypCar_00036885 [Cyprinus carpio]	100.0	3.5e-129	469.5
TRINITY_DN43529_c0_g1_i1	gi|1020411530|ref|XP_016124455.1|	PREDICTED: stAR-related lipid transfer protein 9-like, partial [Sinocyclocheilus grahami]	82.9	1.2e-06	61.6
TRINITY_DN94213_c0_g1_i1	gi|831304069|ref|XP_012684161.1|	PREDICTED: uncharacterized protein LOC105901277 [Clupea harengus]	81.8	3.8e-20	107.1
TRINITY_DN94243_c0_g1_i1	gi|1025334249|ref|XP_016390350.1|	PREDICTED: plexin-B2-like [Sinocyclocheilus rhinocerous]	96.2	3.6e-41	175.6
TRINITY_DN94294_c0_g1_i1	gi|1025114597|ref|XP_016394251.1|	PREDICTED: WW domain-binding protein 1-like isoform X1 [Sinocyclocheilus rhinocerous]	87.5	7.9e-35	154.8
TRINITY_DN94228_c0_g1_i1	gi|966706173|gb|KTG38414.1|	hypothetical protein cypCar_00021164 [Cyprinus carpio]	100.0	5.7e-27	128.3
TRINITY_DN94204_c0_g1_i1	gi|1025070936|ref|XP_016337250.1|	PREDICTED: proteinase-activated receptor 3-like [Sinocyclocheilus anshuiensis]	82.9	4.3e-23	116.3
TRINITY_DN94275_c0_g1_i1	gi|50539816|ref|NP_001002378.1|	Zgc:92066 [Danio rerio]	91.4	2.1e-10	73.6
TRINITY_DN94283_c0_g2_i1	gi|1025320036|ref|XP_016386459.1|	PREDICTED: xin actin-binding repeat-containing protein 1-like isoform X1 [Sinocyclocheilus rhinocerous]	92.5	2.4e-33	150.6
TRINITY_DN94236_c0_g1_i1	gi|966712946|gb|KTG45184.1|	hypothetical protein cypCar_00041947 [Cyprinus carpio]	100.0	5.1e-05	55.8
TRINITY_DN94212_c0_g1_i1	gi|1025001638|ref|XP_016319783.1|	PREDICTED: arachidonate 5-lipoxygenase-like [Sinocyclocheilus anshuiensis]	90.3	4.4e-54	219.2
TRINITY_DN94227_c0_g1_i1	gi|1020482487|ref|XP_016146750.1|	PREDICTED: pescadillo homolog [Sinocyclocheilus grahami]	89.7	5.9e-20	105.5
TRINITY_DN94268_c0_g1_i1	gi|966654486|gb|KTF89340.1|	hypothetical protein cypCar_00017800 [Cyprinus carpio]	97.6	1.9e-13	84.0
TRINITY_DN94261_c0_g1_i1	gi|966672184|gb|KTG05565.1|	hypothetical protein cypCar_00030805 [Cyprinus carpio]	100.0	1.1e-06	61.6
TRINITY_DN94239_c0_g1_i1	gi|1042267069|ref|XP_017337252.1|	PREDICTED: thrombospondin-3b-like [Ictalurus punctatus]	92.0	2.7e-05	56.6
TRINITY_DN94274_c0_g1_i1	gi|966701100|gb|KTG33341.1|	hypothetical protein cypCar_00040752 [Cyprinus carpio]	97.8	6.9e-44	184.9
TRINITY_DN94222_c0_g1_i1	gi|663273583|ref|XP_008495771.1|	PREDICTED: FACT complex subunit SPT16-like, partial [Calypte anna]	86.2	1.5e-03	51.2
TRINITY_DN94229_c0_g1_i1	gi|831484934|ref|XP_012704885.1|	PREDICTED: endoplasmic reticulum mannosyl-oligosaccharide 1,2-alpha-mannosidase-like, partial [Fundulus heteroclitus]	87.9	2.4e-07	63.5
TRINITY_DN94230_c0_g1_i1	gi|1025397970|ref|XP_016407113.1|	PREDICTED: circadian-associated transcriptional repressor-like [Sinocyclocheilus rhinocerous]	84.5	1.0e-40	174.5
TRINITY_DN94215_c0_g1_i1	gi|1025255994|ref|XP_016370529.1|	PREDICTED: neuroblast differentiation-associated protein AHNAK isoform X1 [Sinocyclocheilus rhinocerous]	56.7	1.4e-14	88.2
TRINITY_DN94255_c0_g1_i1	gi|966635994|gb|KTF71102.1|	hypothetical protein cypCar_00048543, partial [Cyprinus carpio]	89.0	2.3e-26	126.3
TRINITY_DN94255_c0_g1_i2	gi|966635994|gb|KTF71102.1|	hypothetical protein cypCar_00048543, partial [Cyprinus carpio]	91.5	6.3e-33	148.3
TRINITY_DN94269_c0_g1_i1	gi|1025400203|ref|XP_016407711.1|	PREDICTED: protein NLRC3-like isoform X2 [Sinocyclocheilus rhinocerous]	90.3	1.2e-38	167.5
TRINITY_DN94269_c0_g5_i1	gi|1020543154|ref|XP_016108043.1|	PREDICTED: NACHT, LRR and PYD domains-containing protein 3-like [Sinocyclocheilus grahami]	95.0	1.0e-11	77.8
TRINITY_DN94245_c0_g1_i1	gi|1025393354|ref|XP_016405861.1|	PREDICTED: cytochrome b5 reductase 4 isoform X1 [Sinocyclocheilus rhinocerous]	98.6	3.2e-33	149.1
TRINITY_DN94245_c0_g2_i1	gi|966672987|gb|KTG06368.1|	hypothetical protein cypCar_00035419 [Cyprinus carpio]	98.4	3.2e-27	129.4
TRINITY_DN94300_c0_g1_i1	gi|444705844|gb|ELW47232.1|	Putative heat shock protein HSP 90-beta-3 [Tupaia chinensis]	92.9	8.1e-06	58.2
TRINITY_DN94270_c0_g1_i1	gi|1020481855|ref|XP_016146414.1|	PREDICTED: neurogenic locus notch homolog protein 1 [Sinocyclocheilus grahami]	98.2	1.8e-67	263.5
TRINITY_DN94206_c0_g1_i1	gi|966703205|gb|KTG35446.1|	hypothetical protein cypCar_00024001 [Cyprinus carpio]	64.5	4.5e-17	95.5
TRINITY_DN94244_c0_g1_i1	gi|966643620|gb|KTF78532.1|	hypothetical protein cypCar_00011248 [Cyprinus carpio]	100.0	1.9e-06	60.5
TRINITY_DN94295_c1_g1_i1	gi|966669271|gb|KTG02652.1|	hypothetical protein cypCar_00029193 [Cyprinus carpio]	99.1	2.3e-51	209.9
TRINITY_DN94217_c0_g1_i1	gi|1020494803|ref|XP_016085967.1|	PREDICTED: mitogen-activated protein kinase kinase kinase 8-like [Sinocyclocheilus grahami]	95.8	2.8e-03	49.7
TRINITY_DN88839_c0_g1_i1	gi|961885335|ref|XP_014898981.1|	PREDICTED: midnolin-like [Poecilia latipinna]	100.0	8.3e-03	48.9
TRINITY_DN88848_c0_g1_i1	gi|1025291466|ref|XP_016378672.1|	PREDICTED: lactadherin-like [Sinocyclocheilus rhinocerous]	90.0	3.4e-06	60.5
TRINITY_DN88848_c0_g2_i1	gi|1025291466|ref|XP_016378672.1|	PREDICTED: lactadherin-like [Sinocyclocheilus rhinocerous]	90.0	3.6e-06	60.5
TRINITY_DN88845_c0_g2_i1	gi|77403694|dbj|BAE46429.1|	ORF2-encoded protein [Danio rerio]	61.4	5.5e-07	62.4
TRINITY_DN88889_c0_g1_i1	gi|1025202186|ref|XP_016426384.1|	PREDICTED: uncharacterized protein LOC107754456 [Sinocyclocheilus rhinocerous]	75.8	3.6e-05	56.2
TRINITY_DN88840_c0_g2_i1	gi|966671879|gb|KTG05260.1|	hypothetical protein cypCar_00034126 [Cyprinus carpio]	98.8	1.4e-38	167.9
TRINITY_DN88823_c0_g1_i1	gi|1025154727|ref|XP_016417229.1|	PREDICTED: androgen-dependent TFPI-regulating protein-like [Sinocyclocheilus rhinocerous]	100.0	6.8e-07	62.0
TRINITY_DN88814_c0_g1_i1	gi|966699322|gb|KTG31563.1|	hypothetical protein cypCar_00021841, partial [Cyprinus carpio]	100.0	7.6e-14	85.1
TRINITY_DN88896_c0_g1_i1	gi|966699053|gb|KTG31294.1|	hypothetical protein cypCar_00025857, partial [Cyprinus carpio]	100.0	5.9e-16	92.0
TRINITY_DN88875_c0_g1_i1	gi|1020418986|ref|XP_016128464.1|	PREDICTED: protein NLRC3-like [Sinocyclocheilus grahami]	89.3	7.5e-20	104.8
TRINITY_DN88875_c0_g2_i1	gi|1020418984|ref|XP_016128463.1|	PREDICTED: protein NLRC3-like [Sinocyclocheilus grahami]	95.0	1.9e-74	287.0
TRINITY_DN88819_c0_g1_i1	gi|1025230065|ref|XP_016432035.1|	PREDICTED: receptor-type tyrosine-protein phosphatase eta-like [Sinocyclocheilus rhinocerous]	83.1	3.1e-29	136.0
TRINITY_DN88838_c0_g1_i1	gi|808376339|ref|XP_012192997.1|	40S ribosomal protein S13 [Pseudozyma hubeiensis SY62]	49.1	3.9e-03	49.3
TRINITY_DN88843_c0_g1_i1	gi|808877860|gb|KKF26195.1|	RNA-directed DNA polymerase from mobile element jockey [Larimichthys crocea]	37.9	5.3e-03	48.9
TRINITY_DN88881_c0_g1_i1	gi|966715777|gb|KTG48015.1|	hypothetical protein cypCar_00018682 [Cyprinus carpio]	100.0	6.8e-05	55.1
TRINITY_DN88866_c0_g2_i1	gi|1025279442|ref|XP_016376872.1|	PREDICTED: uncharacterized protein LOC107715308 [Sinocyclocheilus rhinocerous]	92.5	4.9e-42	178.7
TRINITY_DN88866_c1_g1_i1	gi|1020456518|ref|XP_016134208.1|	PREDICTED: uncharacterized protein LOC107590111 [Sinocyclocheilus grahami]	94.6	5.1e-61	242.3
TRINITY_DN88895_c1_g1_i1	gi|1024968614|ref|XP_016305619.1|	PREDICTED: uncharacterized protein LOC107660733 [Sinocyclocheilus anshuiensis]	64.4	1.1e-11	78.6
TRINITY_DN88873_c0_g1_i1	gi|1020530240|ref|XP_016104839.1|	PREDICTED: E3 ubiquitin-protein ligase Midline-1-like [Sinocyclocheilus grahami]	93.5	7.3e-07	61.6
TRINITY_DN88846_c0_g1_i1	gi|966637232|gb|KTF72336.1|	hypothetical protein cypCar_00036271 [Cyprinus carpio]	100.0	6.0e-11	75.5
TRINITY_DN88846_c0_g2_i1	gi|966637232|gb|KTF72336.1|	hypothetical protein cypCar_00036271 [Cyprinus carpio]	98.6	6.5e-31	141.4
TRINITY_DN88872_c0_g1_i1	gi|1025057734|ref|XP_016332161.1|	PREDICTED: macrophage migration inhibitory factor-like [Sinocyclocheilus rhinocerous]	97.4	2.2e-11	77.0
TRINITY_DN88858_c0_g1_i1	gi|966665655|gb|KTF99583.1|	hypothetical protein cypCar_00043499, partial [Cyprinus carpio]	100.0	5.9e-49	201.8
TRINITY_DN88869_c0_g1_i2	gi|1020421487|ref|XP_016129787.1|	PREDICTED: uncharacterized protein LOC107586780 [Sinocyclocheilus grahami]	60.8	2.2e-25	123.2
TRINITY_DN88869_c0_g1_i3	gi|1025001533|ref|XP_016319725.1|	PREDICTED: mucin-3A-like [Sinocyclocheilus anshuiensis]	54.3	1.7e-25	123.6
TRINITY_DN88869_c0_g2_i1	gi|1020421487|ref|XP_016129787.1|	PREDICTED: uncharacterized protein LOC107586780 [Sinocyclocheilus grahami]	65.2	3.4e-19	102.4
TRINITY_DN88883_c0_g3_i1	gi|1025130616|ref|XP_016414496.1|	PREDICTED: regulator of G-protein signaling 22 [Sinocyclocheilus rhinocerous]	65.3	1.6e-33	151.0
TRINITY_DN88880_c0_g1_i1	gi|1025029102|ref|XP_016324397.1|	PREDICTED: ankyrin repeat domain-containing protein 36C-like [Sinocyclocheilus anshuiensis]	55.2	5.1e-14	85.9
TRINITY_DN38526_c0_g1_i1	gi|1024976556|ref|XP_016309784.1|	PREDICTED: uncharacterized protein LOC107663899 [Sinocyclocheilus anshuiensis]	86.8	6.0e-57	229.6
TRINITY_DN38541_c0_g1_i1	gi|1024954913|ref|XP_016298309.1|	PREDICTED: CD276 antigen homolog [Sinocyclocheilus anshuiensis]	68.0	6.0e-28	132.5
TRINITY_DN38505_c0_g1_i1	gi|966646465|gb|KTF81377.1|	hypothetical protein cypCar_00011618, partial [Cyprinus carpio]	98.0	5.2e-18	98.6
TRINITY_DN38557_c0_g1_i1	gi|54696636|gb|AAV38690.1|	heat shock 27kDa protein 1, partial [synthetic construct]	90.7	9.3e-69	268.5
TRINITY_DN38579_c0_g1_i1	gi|760485335|gb|AJP31411.1|	Beclin 1 [Gobiocypris rarus]	95.5	6.9e-03	49.3
TRINITY_DN38569_c0_g1_i1	gi|966654473|gb|KTF89327.1|	hypothetical protein cypCar_00009507 [Cyprinus carpio]	86.5	7.4e-45	188.3
TRINITY_DN38591_c0_g1_i1	gi|831281518|ref|XP_012671847.1|	PREDICTED: LOW QUALITY PROTEIN: fibrocystin-L [Clupea harengus]	64.6	1.9e-24	120.6
TRINITY_DN38552_c0_g1_i1	gi|1020425845|ref|XP_016131621.1|	PREDICTED: probable G-protein coupled receptor 132 [Sinocyclocheilus grahami]	87.5	1.0e-05	58.5
TRINITY_DN38575_c0_g1_i1	gi|1024965290|ref|XP_016303831.1|	PREDICTED: PWWP domain-containing protein MUM1L1-like isoform X1 [Sinocyclocheilus anshuiensis]	76.5	2.6e-40	173.3
TRINITY_DN38518_c0_g2_i1	gi|1020499144|ref|XP_016088299.1|	PREDICTED: tyrosine-protein kinase receptor UFO-like [Sinocyclocheilus grahami]	87.5	7.2e-07	62.8
TRINITY_DN38520_c0_g1_i1	gi|966640782|gb|KTF75696.1|	hypothetical protein cypCar_00020557 [Cyprinus carpio]	100.0	1.4e-19	104.0
TRINITY_DN38521_c0_g1_i1	gi|552810710|ref|XP_005843276.1|	hypothetical protein CHLNCDRAFT_15322, partial [Chlorella variabilis]	62.0	6.2e-22	113.6
TRINITY_DN38502_c0_g2_i1	gi|688545024|ref|XP_005164309.2|	PREDICTED: transcription factor MafG isoform X1 [Danio rerio]	76.3	2.2e-36	160.6
TRINITY_DN38503_c0_g1_i1	gi|966712471|gb|KTG44709.1|	hypothetical protein cypCar_00002586 [Cyprinus carpio]	99.2	3.3e-62	246.1
TRINITY_DN38540_c0_g1_i1	gi|1024961594|ref|XP_016301862.1|	PREDICTED: oxysterol-binding protein-related protein 3-like isoform X1 [Sinocyclocheilus anshuiensis]	92.9	2.0e-154	553.9
TRINITY_DN38587_c0_g1_i1	gi|808867869|gb|KKF18350.1|	Zinc finger CCHC domain-containing protein 12 [Larimichthys crocea]	39.4	1.8e-18	101.7
TRINITY_DN38514_c0_g1_i1	gi|938070867|gb|KPP69395.1|	hypothetical protein Z043_111857, partial [Scleropages formosus]	48.6	7.1e-12	80.1
TRINITY_DN38598_c0_g1_i1	gi|966640280|gb|KTF75194.1|	hypothetical protein cypCar_00026951 [Cyprinus carpio]	82.2	9.3e-46	191.4
TRINITY_DN38513_c0_g1_i1	gi|966640233|gb|KTF75147.1|	hypothetical protein cypCar_00040854 [Cyprinus carpio]	86.0	1.5e-35	157.1
TRINITY_DN38511_c0_g1_i1	gi|847136899|ref|XP_012820580.1|	PREDICTED: uncharacterized protein LOC101733728 [Xenopus tropicalis]	41.2	7.8e-29	136.0
TRINITY_DN38544_c0_g1_i1	gi|966701721|gb|KTG33962.1|	hypothetical protein cypCar_00018942 [Cyprinus carpio]	96.0	1.9e-04	53.9
TRINITY_DN39062_c0_g2_i1	gi|528478309|ref|XP_005168658.1|	PREDICTED: paraneoplastic antigen Ma1 homolog [Danio rerio]	81.8	2.7e-48	199.9
TRINITY_DN39033_c0_g1_i1	gi|1025172763|ref|XP_016420185.1|	PREDICTED: uncharacterized protein LOC107749521 [Sinocyclocheilus rhinocerous]	86.3	2.6e-38	166.4
TRINITY_DN39033_c0_g2_i1	gi|1025172763|ref|XP_016420185.1|	PREDICTED: uncharacterized protein LOC107749521 [Sinocyclocheilus rhinocerous]	85.4	1.9e-31	143.7
TRINITY_DN39078_c0_g1_i1	gi|966659067|gb|KTF93921.1|	hypothetical protein cypCar_00006148, partial [Cyprinus carpio]	95.6	1.9e-142	513.8
TRINITY_DN39065_c0_g2_i1	gi|1040669079|ref|XP_017207479.1|	PREDICTED: fibrillin-1 [Danio rerio]	51.5	4.8e-10	72.4
TRINITY_DN39099_c0_g1_i1	gi|1020410022|ref|XP_016123633.1|	PREDICTED: DNA repair and recombination protein RAD54-like [Sinocyclocheilus grahami]	93.5	9.5e-34	152.1
TRINITY_DN39094_c0_g2_i1	gi|928068843|ref|XP_013884134.1|	PREDICTED: uncharacterized protein LOC106532582, partial [Austrofundulus limnaeus]	35.8	1.6e-16	94.7
TRINITY_DN39092_c0_g4_i1	gi|1024955299|ref|XP_016298511.1|	PREDICTED: target of Nesh-SH3-like [Sinocyclocheilus anshuiensis]	90.6	5.9e-36	159.1
TRINITY_DN39029_c0_g1_i1	gi|928083260|ref|XP_013856520.1|	PREDICTED: uncharacterized protein LOC106512449, partial [Austrofundulus limnaeus]	46.3	1.3e-06	60.8
TRINITY_DN39042_c0_g2_i1	gi|926457182|dbj|BAS29976.1|	hypothetical protein cypCar_00013976 [Cyprinus carpio]	100.0	2.1e-06	60.5
TRINITY_DN39093_c0_g1_i1	gi|966715155|gb|KTG47393.1|	hypothetical protein cypCar_00027893 [Cyprinus carpio]	76.5	1.1e-03	51.2
TRINITY_DN39072_c0_g1_i1	gi|966668304|gb|KTG01685.1|	hypothetical protein cypCar_00032816 [Cyprinus carpio]	77.6	7.1e-14	84.7
TRINITY_DN39075_c0_g2_i1	gi|966639271|gb|KTF74375.1|	hypothetical protein cypCar_00030754 [Cyprinus carpio]	90.2	8.5e-18	97.8
TRINITY_DN39075_c0_g2_i2	gi|966639271|gb|KTF74375.1|	hypothetical protein cypCar_00030754 [Cyprinus carpio]	75.0	3.0e-22	113.2
TRINITY_DN39034_c0_g1_i1	gi|966653421|gb|KTF88323.1|	hypothetical protein cypCar_00021316 [Cyprinus carpio]	100.0	2.4e-37	162.9
TRINITY_DN39084_c0_g1_i1	gi|1011608170|gb|KYO43929.1|	hypothetical protein Y1Q_0012888 [Alligator mississippiensis]	38.9	2.3e-11	77.0
TRINITY_DN39003_c0_g1_i1	gi|1025241215|ref|XP_016366511.1|	PREDICTED: uncharacterized protein LOC107707121 [Sinocyclocheilus rhinocerous]	96.4	1.1e-37	164.1
TRINITY_DN39007_c0_g1_i1	gi|1020585455|ref|XP_016121519.1|	PREDICTED: zinc finger protein 436-like, partial [Sinocyclocheilus grahami]	78.4	2.3e-37	163.3
TRINITY_DN56937_c0_g1_i1	gi|966666704|gb|KTG00395.1|	hypothetical protein cypCar_00042158 [Cyprinus carpio]	76.1	2.5e-22	112.8
TRINITY_DN56949_c3_g1_i1	gi|77403693|dbj|BAE46428.1|	ORF1-encoded protein [Danio rerio]	85.7	1.1e-03	51.2
TRINITY_DN56933_c0_g1_i1	gi|82221977|sp|Q9IBD8.1|PTPRC_CYPCA	CD45 [Cyprinus carpio]	91.7	9.2e-09	68.2
TRINITY_DN56971_c0_g2_i1	gi|1020545079|ref|XP_016108437.1|	PREDICTED: galaxin-like isoform X3 [Sinocyclocheilus grahami]	93.8	2.0e-07	63.5
TRINITY_DN56912_c0_g1_i1	gi|966709770|gb|KTG42008.1|	hypothetical protein cypCar_00013478 [Cyprinus carpio]	90.1	2.0e-27	129.8
TRINITY_DN56912_c0_g1_i2	gi|966709770|gb|KTG42008.1|	hypothetical protein cypCar_00013478 [Cyprinus carpio]	88.2	4.1e-17	95.5
TRINITY_DN56912_c0_g2_i1	gi|1025278227|ref|XP_016376545.1|	PREDICTED: carbohydrate sulfotransferase 11-like [Sinocyclocheilus rhinocerous]	96.3	8.8e-35	154.5
TRINITY_DN56912_c0_g3_i1	gi|1025278227|ref|XP_016376545.1|	PREDICTED: carbohydrate sulfotransferase 11-like [Sinocyclocheilus rhinocerous]	82.6	2.8e-22	112.8
TRINITY_DN56981_c0_g1_i1	gi|1025265865|ref|XP_016373193.1|	PREDICTED: RING finger protein 10 [Sinocyclocheilus rhinocerous]	80.7	5.5e-46	192.2
TRINITY_DN56993_c0_g1_i1	gi|642127208|emb|CDQ60326.1|	unnamed protein product [Oncorhynchus mykiss]	65.0	3.4e-03	50.1
TRINITY_DN56916_c0_g1_i1	gi|1025138827|ref|XP_016353039.1|	PREDICTED: PTB domain-containing engulfment adapter protein 1-like [Sinocyclocheilus anshuiensis]	90.2	1.0e-31	144.4
TRINITY_DN56987_c0_g1_i1	gi|1025405236|ref|XP_016409077.1|	PREDICTED: 1-phosphatidylinositol 4,5-bisphosphate phosphodiesterase delta-1-like [Sinocyclocheilus rhinocerous]	76.6	8.2e-25	121.3
TRINITY_DN56984_c0_g2_i1	gi|821013551|ref|XP_012367929.1|	PREDICTED: histone H3.3 isoform X1 [Nomascus leucogenys]	51.6	1.6e-12	80.5
TRINITY_DN56974_c0_g1_i1	gi|1025109667|ref|XP_016347850.1|	PREDICTED: EF-hand calcium-binding domain-containing protein 11-like isoform X2 [Sinocyclocheilus anshuiensis]	94.6	5.6e-42	180.3
TRINITY_DN56901_c0_g1_i1	gi|1025044471|ref|XP_016328588.1|	PREDICTED: uncharacterized protein LOC107678007 isoform X2 [Sinocyclocheilus anshuiensis]	90.7	4.2e-10	73.2
TRINITY_DN56905_c0_g2_i1	gi|113195564|ref|NP_001037791.1|	Zinc finger, MYND domain containing 11 [Danio rerio]	92.5	6.9e-12	79.0
TRINITY_DN56921_c0_g1_i1	gi|1020460739|ref|XP_016135142.1|	PREDICTED: uncharacterized protein LOC107590749 [Sinocyclocheilus grahami]	100.0	7.6e-03	48.5
TRINITY_DN56962_c0_g1_i1	gi|966713930|gb|KTG46168.1|	hypothetical protein cypCar_00010317 [Cyprinus carpio]	100.0	5.7e-17	95.5
TRINITY_DN56946_c0_g1_i1	gi|1020489918|ref|XP_016150700.1|	PREDICTED: dual specificity protein phosphatase 5-like, partial [Sinocyclocheilus grahami]	100.0	2.6e-10	74.3
TRINITY_DN56977_c0_g1_i1	gi|939285283|ref|XP_014264199.1|	PREDICTED: general transcription factor II-I repeat domain-containing protein 2A-like [Maylandia zebra]	47.6	7.7e-62	246.5
TRINITY_DN56904_c0_g1_i1	gi|966673517|gb|KTG06898.1|	hypothetical protein cypCar_00012646 [Cyprinus carpio]	100.0	4.0e-07	62.8
TRINITY_DN23510_c0_g1_i1	gi|944215037|gb|KQK81453.1|	nuclear transcription factor Y subunit gamma isoform X1 [Amazona aestiva]	100.0	6.5e-04	52.0
TRINITY_DN23577_c0_g1_i1	gi|1025371894|ref|XP_016398050.1|	PREDICTED: protein Wiz-like [Sinocyclocheilus rhinocerous]	71.8	1.1e-35	157.9
TRINITY_DN23564_c0_g3_i1	gi|1025277324|ref|XP_016376297.1|	PREDICTED: trimethylguanosine synthase-like isoform X2 [Sinocyclocheilus rhinocerous]	84.0	4.4e-03	49.7
TRINITY_DN23583_c0_g1_i1	gi|966654715|gb|KTF89569.1|	hypothetical protein cypCar_00037020 [Cyprinus carpio]	100.0	2.9e-54	219.5
TRINITY_DN23538_c0_g1_i1	gi|38260668|gb|AAR15483.1|	pollen coat oleosin-glycine rich protein [Olimarabidopsis pumila]	46.1	2.2e-07	63.9
TRINITY_DN23590_c0_g1_i1	gi|1020402511|ref|XP_016099267.1|	PREDICTED: protein bicaudal D homolog 1-like [Sinocyclocheilus grahami]	98.4	2.3e-25	123.2
TRINITY_DN23527_c0_g1_i1	gi|1025097714|ref|XP_016344576.1|	PREDICTED: inactive dipeptidyl peptidase 10-like [Sinocyclocheilus anshuiensis]	98.3	6.0e-59	235.7
TRINITY_DN23542_c0_g1_i1	gi|966640484|gb|KTF75398.1|	hypothetical protein cypCar_00041412 [Cyprinus carpio]	97.4	9.3e-34	151.0
TRINITY_DN23528_c0_g1_i1	gi|966638599|gb|KTF73703.1|	hypothetical protein cypCar_00049303, partial [Cyprinus carpio]	99.2	9.4e-67	262.3
TRINITY_DN23572_c0_g1_i1	gi|966672077|gb|KTG05458.1|	hypothetical protein cypCar_00026261 [Cyprinus carpio]	90.7	1.2e-86	327.8
TRINITY_DN23525_c0_g1_i1	gi|966647094|gb|KTF82004.1|	hypothetical protein cypCar_00022859 [Cyprinus carpio]	86.7	8.9e-05	55.1
TRINITY_DN23559_c0_g2_i1	gi|966651480|gb|KTF86382.1|	hypothetical protein cypCar_00038438 [Cyprinus carpio]	100.0	2.7e-29	136.3
TRINITY_DN23500_c0_g1_i1	gi|966703000|gb|KTG35241.1|	hypothetical protein cypCar_00016720 [Cyprinus carpio]	92.3	3.1e-05	56.2
TRINITY_DN23553_c0_g1_i1	gi|966701320|gb|KTG33561.1|	hypothetical protein cypCar_00039927, partial [Cyprinus carpio]	98.9	2.5e-44	186.8
TRINITY_DN23549_c0_g1_i1	gi|1020567907|ref|XP_016113057.1|	PREDICTED: gastrula zinc finger protein XlCGF58.1-like isoform X1 [Sinocyclocheilus grahami]	99.2	5.5e-79	302.0
TRINITY_DN23514_c0_g1_i1	gi|1042365284|ref|XP_017326732.1|	PREDICTED: uncharacterized protein LOC108267251 [Ictalurus punctatus]	52.2	6.6e-50	206.1
TRINITY_DN23540_c0_g1_i1	gi|966703605|gb|KTG35846.1|	hypothetical protein cypCar_00020392, partial [Cyprinus carpio]	97.0	1.3e-48	200.7
TRINITY_DN23582_c0_g1_i1	gi|908552919|ref|XP_005464849.2|	PREDICTED: uncharacterized protein K02A2.6-like [Oreochromis niloticus]	73.0	5.7e-07	62.0
TRINITY_DN23508_c0_g1_i1	gi|941817563|ref|XP_014330396.1|	PREDICTED: uncharacterized protein LOC106700194 [Xiphophorus maculatus]	51.0	1.1e-30	141.7
TRINITY_DN40150_c0_g1_i1	gi|928078921|ref|XP_013889523.1|	PREDICTED: uncharacterized protein LOC106536749 [Austrofundulus limnaeus]	74.0	5.1e-21	108.6
TRINITY_DN40187_c0_g1_i1	gi|317419141|emb|CBN81178.1|	Pol polyprotein [Dicentrarchus labrax]	47.2	4.2e-21	109.4
TRINITY_DN40105_c0_g2_i1	gi|1024952623|ref|XP_016297080.1|	PREDICTED: myosin-11-like [Sinocyclocheilus anshuiensis]	89.6	1.2e-13	85.1
TRINITY_DN40185_c0_g1_i1	gi|966643473|gb|KTF78385.1|	hypothetical protein cypCar_00031471, partial [Cyprinus carpio]	100.0	2.2e-79	303.5
TRINITY_DN40142_c0_g2_i1	gi|966656298|gb|KTF91152.1|	hypothetical protein cypCar_00034401 [Cyprinus carpio]	86.0	8.0e-57	228.4
TRINITY_DN40114_c0_g2_i1	gi|966650617|gb|KTF85519.1|	hypothetical protein cypCar_00041965 [Cyprinus carpio]	90.3	1.7e-07	63.5
TRINITY_DN40135_c0_g1_i1	gi|961882828|ref|XP_014898301.1|	PREDICTED: uncharacterized protein LOC106953786 [Poecilia latipinna]	53.2	9.2e-08	65.1
TRINITY_DN40143_c0_g1_i1	gi|966639972|gb|KTF74886.1|	hypothetical protein cypCar_00006429 [Cyprinus carpio]	99.4	6.5e-88	332.0
TRINITY_DN40104_c0_g1_i1	gi|1024991319|ref|XP_016315787.1|	PREDICTED: la-related protein 1-like [Sinocyclocheilus anshuiensis]	91.7	1.8e-04	53.5
TRINITY_DN40147_c0_g1_i1	gi|966633436|gb|KTF68594.1|	hypothetical protein cypCar_00048281 [Cyprinus carpio]	95.0	1.2e-24	120.6
TRINITY_DN40158_c0_g1_i1	gi|966653571|gb|KTF88473.1|	hypothetical protein cypCar_00031792, partial [Cyprinus carpio]	98.9	1.0e-42	181.0
TRINITY_DN40145_c0_g1_i1	gi|1020402547|ref|XP_016099501.1|	PREDICTED: kielin/chordin-like protein [Sinocyclocheilus grahami]	75.1	1.7e-273	950.3
TRINITY_DN40113_c0_g1_i1	gi|966703696|gb|KTG35937.1|	hypothetical protein cypCar_00044094, partial [Cyprinus carpio]	100.0	1.3e-73	284.3
TRINITY_DN40121_c0_g1_i1	gi|966639670|gb|KTF74584.1|	hypothetical protein cypCar_00033896 [Cyprinus carpio]	98.7	4.1e-37	163.3
TRINITY_DN40139_c0_g1_i1	gi|1025277156|ref|XP_016376260.1|	PREDICTED: gastrula zinc finger protein XlCGF8.2DB-like [Sinocyclocheilus rhinocerous]	83.6	6.6e-28	131.3
TRINITY_DN40195_c0_g1_i1	gi|966657997|gb|KTF92851.1|	hypothetical protein cypCar_00049705 [Cyprinus carpio]	100.0	1.3e-04	54.3
TRINITY_DN40146_c0_g1_i1	gi|1025313383|ref|XP_016384652.1|	PREDICTED: uncharacterized protein LOC107721237 [Sinocyclocheilus rhinocerous]	53.7	4.5e-74	286.6
TRINITY_DN40130_c0_g1_i1	gi|966661280|gb|KTF95959.1|	hypothetical protein cypCar_00029301, partial [Cyprinus carpio]	100.0	1.4e-04	53.9
TRINITY_DN40184_c0_g1_i1	gi|966703107|gb|KTG35348.1|	hypothetical protein cypCar_00023228 [Cyprinus carpio]	100.0	1.8e-47	196.8
TRINITY_DN40184_c1_g1_i1	gi|966703107|gb|KTG35348.1|	hypothetical protein cypCar_00023228 [Cyprinus carpio]	100.0	1.0e-69	271.2
TRINITY_DN40101_c0_g1_i1	gi|966638103|gb|KTF73207.1|	hypothetical protein cypCar_00028188 [Cyprinus carpio]	100.0	1.1e-47	197.6
TRINITY_DN40122_c0_g1_i1	gi|1020475933|ref|XP_016143231.1|	PREDICTED: RAS guanyl-releasing protein 1-like [Sinocyclocheilus grahami]	100.0	4.8e-03	50.1
TRINITY_DN40100_c0_g1_i1	gi|966699290|gb|KTG31531.1|	hypothetical protein cypCar_00003751 [Cyprinus carpio]	100.0	6.0e-05	55.5
TRINITY_DN40192_c0_g1_i1	gi|1025173066|ref|XP_016358206.1|	PREDICTED: amyloid beta A4 precursor protein-binding family B member 2-like isoform X1 [Sinocyclocheilus anshuiensis]	98.7	8.2e-38	164.5
TRINITY_DN40192_c0_g2_i1	gi|1025173066|ref|XP_016358206.1|	PREDICTED: amyloid beta A4 precursor protein-binding family B member 2-like isoform X1 [Sinocyclocheilus anshuiensis]	83.7	2.4e-33	149.8
TRINITY_DN81132_c0_g2_i1	gi|1025228913|ref|XP_016431720.1|	PREDICTED: inositol-trisphosphate 3-kinase B-like [Sinocyclocheilus rhinocerous]	90.5	4.0e-30	139.0
TRINITY_DN81105_c0_g2_i1	gi|1024942326|ref|XP_016360322.1|	PREDICTED: transmembrane protein 94-like [Sinocyclocheilus anshuiensis]	100.0	3.1e-04	53.1
TRINITY_DN81198_c0_g1_i1	gi|966709684|gb|KTG41922.1|	hypothetical protein cypCar_00017823 [Cyprinus carpio]	95.5	1.5e-63	250.8
TRINITY_DN81142_c0_g1_i1	gi|1025168064|ref|XP_016357305.1|	PREDICTED: MAP/microtubule affinity-regulating kinase 4-like isoform X1 [Sinocyclocheilus anshuiensis]	97.3	3.5e-58	233.8
TRINITY_DN81189_c0_g1_i1	gi|966653406|gb|KTF88308.1|	hypothetical protein cypCar_00020020 [Cyprinus carpio]	85.7	4.4e-05	56.2
TRINITY_DN81189_c0_g2_i1	gi|966653406|gb|KTF88308.1|	hypothetical protein cypCar_00020020 [Cyprinus carpio]	65.1	2.1e-05	56.6
TRINITY_DN81149_c0_g2_i1	gi|1024953355|ref|XP_016297477.1|	PREDICTED: cilia- and flagella-associated protein 44 [Sinocyclocheilus anshuiensis]	80.5	1.2e-297	1030.8
TRINITY_DN81149_c0_g3_i1	gi|1020464040|ref|XP_016136903.1|	PREDICTED: cilia- and flagella-associated protein 44 [Sinocyclocheilus grahami]	79.6	7.6e-35	155.2
TRINITY_DN81117_c0_g1_i1	gi|642128683|emb|CDQ59282.1|	unnamed protein product [Oncorhynchus mykiss]	85.4	1.2e-12	81.3
TRINITY_DN81187_c0_g1_i1	gi|961959348|ref|XP_014916458.1|	PREDICTED: glutamate receptor ionotropic, kainate 5-like [Poecilia latipinna]	58.6	5.4e-44	186.0
TRINITY_DN81187_c0_g1_i2	gi|34850481|ref|NP_919241.1|	gag-like protein [Danio rerio]	52.3	2.3e-30	140.6
TRINITY_DN81154_c0_g1_i1	gi|966661387|gb|KTF96036.1|	hypothetical protein cypCar_00010990, partial [Cyprinus carpio]	100.0	9.7e-109	401.4
TRINITY_DN81156_c0_g1_i1	gi|1020404270|ref|XP_016108196.1|	PREDICTED: SH2B adapter protein 1-like isoform X1 [Sinocyclocheilus grahami]	82.6	1.2e-33	151.0
TRINITY_DN81111_c0_g1_i1	gi|1020570591|ref|XP_016113575.1|	PREDICTED: tRNA wybutosine-synthesizing protein 5 isoform X1 [Sinocyclocheilus grahami]	94.3	1.3e-41	177.2
TRINITY_DN81125_c0_g1_i1	gi|1024984173|ref|XP_016313839.1|	PREDICTED: tumor suppressor candidate 5 homolog [Sinocyclocheilus anshuiensis]	78.2	8.2e-31	141.4
TRINITY_DN81125_c0_g2_i1	gi|966672639|gb|KTG06020.1|	hypothetical protein cypCar_00018973 [Cyprinus carpio]	78.3	4.2e-22	112.1
TRINITY_DN81172_c0_g1_i1	gi|1020517414|ref|XP_016098011.1|	PREDICTED: ribonuclease inhibitor-like [Sinocyclocheilus grahami]	86.7	1.8e-49	203.8
TRINITY_DN81143_c0_g1_i1	gi|1020538804|ref|XP_016107151.1|	PREDICTED: 60S ribosomal protein L34 [Sinocyclocheilus rhinocerous]	100.0	2.7e-50	206.8
TRINITY_DN81136_c0_g1_i1	gi|1025050715|ref|XP_016335318.1|	PREDICTED: uncharacterized protein LOC107683790 [Sinocyclocheilus anshuiensis]	77.1	3.7e-28	132.5
TRINITY_DN81136_c0_g2_i1	gi|1025050715|ref|XP_016335318.1|	PREDICTED: uncharacterized protein LOC107683790 [Sinocyclocheilus anshuiensis]	84.6	1.1e-33	151.0
TRINITY_DN81136_c0_g3_i1	gi|1020596775|ref|XP_016117257.1|	PREDICTED: protein NLRC5-like, partial [Sinocyclocheilus grahami]	84.7	6.6e-33	148.3
TRINITY_DN81191_c0_g2_i1	gi|1020420825|ref|XP_016129432.1|	PREDICTED: E3 ubiquitin-protein ligase HUWE1-like isoform X2 [Sinocyclocheilus grahami]	65.5	1.4e-19	104.0
TRINITY_DN81185_c0_g3_i1	gi|966703151|gb|KTG35392.1|	hypothetical protein cypCar_00024598 [Cyprinus carpio]	91.6	1.6e-80	307.4
TRINITY_DN81119_c0_g1_i1	gi|966700234|gb|KTG32475.1|	hypothetical protein cypCar_00022833 [Cyprinus carpio]	92.0	1.6e-55	223.8
TRINITY_DN81137_c0_g1_i1	gi|966667997|gb|KTG01378.1|	hypothetical protein cypCar_00014061 [Cyprinus carpio]	100.0	1.6e-06	60.8
TRINITY_DN81108_c0_g1_i1	gi|1024962682|ref|XP_016302442.1|	PREDICTED: LOW QUALITY PROTEIN: proline-rich protein 12-like [Sinocyclocheilus anshuiensis]	65.9	6.1e-35	155.6
TRINITY_DN81174_c0_g1_i1	gi|657741119|ref|XP_008305632.1|	PREDICTED: uncharacterized protein LOC103376870 [Cynoglossus semilaevis]	77.1	8.2e-05	54.7
TRINITY_DN81174_c0_g2_i1	gi|657741119|ref|XP_008305632.1|	PREDICTED: uncharacterized protein LOC103376870 [Cynoglossus semilaevis]	59.5	2.6e-09	70.1
TRINITY_DN81110_c0_g1_i1	gi|77403694|dbj|BAE46429.1|	ORF2-encoded protein [Danio rerio]	35.8	1.3e-04	54.3
TRINITY_DN81180_c0_g2_i1	gi|999984925|gb|KXJ24066.1|	Transposon Ty3-I Gag-Pol polyprotein [Exaiptasia pallida]	60.5	2.9e-47	196.8
TRINITY_DN81107_c0_g1_i1	gi|156914901|gb|AAI52619.1|	Hmgb2 protein [Danio rerio]	86.6	2.7e-50	206.5
TRINITY_DN81109_c0_g1_i1	gi|1025114058|ref|XP_016384128.1|	PREDICTED: zinc finger protein 239-like isoform X2 [Sinocyclocheilus rhinocerous]	70.9	1.1e-49	204.5
TRINITY_DN81115_c0_g1_i1	gi|449267268|gb|EMC78234.1|	Histidyl-tRNA synthetase, cytoplasmic [Columba livia]	92.6	2.3e-05	57.0
TRINITY_DN14758_c0_g1_i1	gi|1025080201|ref|XP_016339809.1|	PREDICTED: peptidyl-prolyl cis-trans isomerase H isoform X1 [Sinocyclocheilus anshuiensis]	89.3	1.1e-04	55.1
TRINITY_DN14776_c0_g2_i1	gi|1007789321|ref|XP_015831007.1|	PREDICTED: uncharacterized protein LOC107396018 [Nothobranchius furzeri]	41.4	6.5e-04	52.4
TRINITY_DN14701_c0_g1_i1	gi|528495735|ref|XP_005156176.1|	PREDICTED: uncharacterized protein LOC101885994 [Danio rerio]	73.3	1.4e-30	141.4
TRINITY_DN14741_c0_g2_i1	gi|1024989969|ref|XP_016315080.1|	PREDICTED: synapsin-1-like isoform X1 [Sinocyclocheilus anshuiensis]	89.8	4.8e-16	92.0
TRINITY_DN14719_c0_g1_i1	gi|1020608209|ref|XP_016119132.1|	PREDICTED: polymeric immunoglobulin receptor-like, partial [Sinocyclocheilus grahami]	65.2	3.5e-13	82.4
TRINITY_DN14733_c0_g1_i1	gi|966668326|gb|KTG01707.1|	hypothetical protein cypCar_00014424 [Cyprinus carpio]	69.5	1.5e-14	87.8
TRINITY_DN14739_c0_g1_i1	gi|1020491569|ref|XP_016084198.1|	PREDICTED: syntaxin-5-like [Sinocyclocheilus grahami]	97.4	1.5e-10	73.9
TRINITY_DN14781_c0_g1_i1	gi|47214023|emb|CAF92748.1|	unnamed protein product, partial [Tetraodon nigroviridis]	48.9	5.3e-12	79.0
TRINITY_DN14750_c0_g2_i1	gi|966697082|gb|KTG29440.1|	hypothetical protein cypCar_00040186, partial [Cyprinus carpio]	48.4	2.5e-18	100.9
TRINITY_DN14774_c0_g1_i1	gi|966706516|gb|KTG38757.1|	hypothetical protein cypCar_00006622 [Cyprinus carpio]	87.2	6.2e-44	185.3
TRINITY_DN14783_c0_g1_i1	gi|966704825|gb|KTG37066.1|	hypothetical protein cypCar_00007876 [Cyprinus carpio]	68.8	9.6e-10	71.2
TRINITY_DN14764_c0_g1_i1	gi|983168138|gb|AMB20880.1|	STAT2 [Ctenopharyngodon idella]	47.9	7.0e-06	59.3
TRINITY_DN14785_c0_g1_i1	gi|74272607|gb|ABA01099.1|	40S ribosomal protein S3 [Chlamydomonas incerta]	88.2	5.0e-105	389.4
TRINITY_DN14768_c0_g1_i1	gi|642105204|emb|CDQ74232.1|	unnamed protein product [Oncorhynchus mykiss]	96.6	9.1e-07	61.6
TRINITY_DN14773_c0_g1_i1	gi|1025100269|ref|XP_016345266.1|	PREDICTED: conserved oligomeric Golgi complex subunit 3 [Sinocyclocheilus anshuiensis]	89.3	3.7e-03	49.3
TRINITY_DN14792_c0_g1_i1	gi|966699038|gb|KTG31279.1|	hypothetical protein cypCar_00020627 [Cyprinus carpio]	100.0	1.7e-04	54.7
TRINITY_DN47768_c0_g1_i1	gi|1020532186|ref|XP_016105851.1|	PREDICTED: nuclear factor 7, brain-like isoform X1 [Sinocyclocheilus grahami]	100.0	1.8e-07	63.9
TRINITY_DN47765_c0_g2_i1	gi|1041107751|ref|XP_017277116.1|	PREDICTED: solute carrier family 2, facilitated glucose transporter member 9-like [Kryptolebias marmoratus]	100.0	4.2e-03	49.7
TRINITY_DN47720_c0_g1_i1	gi|966635867|gb|KTF70975.1|	hypothetical protein cypCar_00049442 [Cyprinus carpio]	92.2	2.5e-16	94.0
TRINITY_DN47770_c0_g1_i1	gi|966652756|gb|KTF87658.1|	hypothetical protein cypCar_00034506 [Cyprinus carpio]	99.0	3.7e-51	209.1
TRINITY_DN47760_c0_g1_i1	gi|1020401477|ref|XP_016093569.1|	PREDICTED: dynein heavy chain 5, axonemal-like [Sinocyclocheilus grahami]	97.1	1.2e-09	71.6
TRINITY_DN47722_c0_g1_i1	gi|966669584|gb|KTG02965.1|	hypothetical protein cypCar_00017868 [Cyprinus carpio]	100.0	4.3e-07	62.8
TRINITY_DN47799_c0_g2_i1	gi|1025284952|ref|XP_016378349.1|	PREDICTED: vascular endothelial growth factor receptor 1-like isoform X3 [Sinocyclocheilus rhinocerous]	60.5	4.5e-03	49.3
TRINITY_DN47702_c0_g1_i1	gi|966671940|gb|KTG05321.1|	hypothetical protein cypCar_00040981, partial [Cyprinus carpio]	98.9	2.2e-42	180.6
TRINITY_DN47717_c0_g1_i1	gi|966643223|gb|KTF78135.1|	hypothetical protein cypCar_00039014, partial [Cyprinus carpio]	98.9	6.8e-41	174.9
TRINITY_DN47732_c0_g1_i1	gi|966657049|gb|KTF91903.1|	hypothetical protein cypCar_00023104 [Cyprinus carpio]	100.0	3.0e-11	77.4
TRINITY_DN47710_c0_g2_i1	gi|528497714|ref|XP_005156758.1|	PREDICTED: uncharacterized protein LOC101883107 [Danio rerio]	94.3	6.5e-41	175.3
TRINITY_DN47727_c0_g1_i1	gi|966672089|gb|KTG05470.1|	hypothetical protein cypCar_00031270 [Cyprinus carpio]	77.8	2.1e-24	120.2
TRINITY_DN47738_c0_g1_i1	gi|1020421655|ref|XP_016129878.1|	PREDICTED: protein FAM161B-like [Sinocyclocheilus grahami]	53.5	1.1e-06	60.8
TRINITY_DN47788_c0_g1_i1	gi|1020465297|ref|XP_016137574.1|	PREDICTED: thimet oligopeptidase-like [Sinocyclocheilus grahami]	100.0	4.5e-04	52.4
TRINITY_DN47785_c0_g1_i1	gi|1020469258|ref|XP_016139681.1|	PREDICTED: CD209 antigen-like protein E [Sinocyclocheilus grahami]	59.6	7.6e-05	55.5
TRINITY_DN75256_c0_g2_i1	gi|602671036|ref|XP_007441035.1|	PREDICTED: splicing factor 3B subunit 1 isoform X1 [Python bivittatus]	96.3	2.4e-05	56.6
TRINITY_DN75242_c0_g1_i1	gi|966710341|gb|KTG42579.1|	hypothetical protein cypCar_00003256 [Cyprinus carpio]	83.1	4.8e-24	118.6
TRINITY_DN75294_c0_g1_i1	gi|1020482402|ref|XP_016146707.1|	PREDICTED: rho guanine nucleotide exchange factor 2-like [Sinocyclocheilus grahami]	100.0	2.1e-04	54.3
TRINITY_DN75208_c0_g1_i1	gi|966670929|gb|KTG04310.1|	hypothetical protein cypCar_00011686 [Cyprinus carpio]	100.0	1.2e-13	84.7
TRINITY_DN75215_c0_g1_i1	gi|1024968513|ref|XP_016305563.1|	PREDICTED: olfactory marker protein-like [Sinocyclocheilus anshuiensis]	96.0	1.4e-88	335.1
TRINITY_DN75226_c0_g1_i1	gi|966651839|gb|KTF86741.1|	hypothetical protein cypCar_00012084 [Cyprinus carpio]	100.0	1.0e-31	144.1
TRINITY_DN75248_c0_g1_i1	gi|966672420|gb|KTG05801.1|	hypothetical protein cypCar_00019615 [Cyprinus carpio]	98.7	1.5e-36	160.6
TRINITY_DN75279_c0_g1_i1	gi|1020580004|ref|XP_016115430.1|	PREDICTED: scavenger receptor cysteine-rich type 1 protein M130-like [Sinocyclocheilus grahami]	72.6	1.8e-18	100.9
TRINITY_DN75274_c0_g1_i1	gi|1025412482|ref|XP_016411023.1|	PREDICTED: stonustoxin subunit beta-like [Sinocyclocheilus rhinocerous]	80.3	1.5e-48	200.7
TRINITY_DN75260_c0_g1_i1	gi|723802026|tpe|CAH17861.1|	TPA: putative transposase [Xenopus tropicalis]	47.4	6.3e-06	58.5
TRINITY_DN75211_c0_g1_i1	gi|575527141|gb|AHG99397.1|	group III secreted phospholipase A2-3A2 [Cyprinus carpio]	95.5	1.4e-41	177.2
TRINITY_DN75218_c0_g1_i1	gi|1025248444|ref|XP_016368492.1|	PREDICTED: clumping factor A [Sinocyclocheilus rhinocerous]	88.5	1.5e-15	92.0
TRINITY_DN75262_c0_g1_i1	gi|1025141164|ref|XP_016414798.1|	PREDICTED: stonustoxin subunit beta-like [Sinocyclocheilus rhinocerous]	89.0	4.5e-39	168.7
TRINITY_DN75204_c0_g2_i1	gi|992192021|ref|XP_015459647.1|	PREDICTED: uncharacterized protein LOC107197369, partial [Astyanax mexicanus]	79.9	1.0e-89	338.2
TRINITY_DN75282_c0_g1_i1	gi|1020418109|ref|XP_016128000.1|	PREDICTED: rho-associated protein kinase 2 [Sinocyclocheilus grahami]	100.0	8.3e-06	58.2
TRINITY_DN75220_c0_g1_i1	gi|966699771|gb|KTG32012.1|	hypothetical protein cypCar_00017895 [Cyprinus carpio]	100.0	3.0e-37	163.7
TRINITY_DN75263_c0_g1_i1	gi|966651647|gb|KTF86549.1|	hypothetical protein cypCar_00040935, partial [Cyprinus carpio]	93.5	1.5e-07	63.9
TRINITY_DN75276_c0_g1_i1	gi|585673986|ref|XP_006889969.1|	PREDICTED: cysteine protease ATG4A isoform X1 [Elephantulus edwardii]	80.0	2.2e-07	63.5
TRINITY_DN75224_c0_g1_i1	gi|966699897|gb|KTG32138.1|	hypothetical protein cypCar_00008443 [Cyprinus carpio]	97.7	2.9e-44	186.0
TRINITY_DN75275_c0_g1_i1	gi|1020511372|ref|XP_016094812.1|	PREDICTED: RNA polymerase II elongation factor ELL2-like [Sinocyclocheilus grahami]	100.0	6.7e-03	48.5
TRINITY_DN75273_c0_g1_i1	gi|966703838|gb|KTG36079.1|	hypothetical protein cypCar_00011422 [Cyprinus carpio]	79.2	8.3e-13	82.4
TRINITY_DN75209_c0_g1_i1	gi|966711068|gb|KTG43306.1|	hypothetical protein cypCar_00025926 [Cyprinus carpio]	93.1	4.0e-07	62.8
TRINITY_DN75212_c0_g1_i1	gi|1025355450|ref|XP_016387952.1|	PREDICTED: NACHT, LRR and PYD domains-containing protein 3-like [Sinocyclocheilus rhinocerous]	88.9	2.0e-31	143.3
TRINITY_DN75296_c0_g2_i1	gi|1025184260|ref|XP_016403018.1|	PREDICTED: serine/threonine-protein phosphatase 2A 55 kDa regulatory subunit B alpha isoform-like, partial [Sinocyclocheilus rhinocerous]	93.5	1.1e-06	61.2
TRINITY_DN75240_c0_g1_i1	gi|1020477016|ref|XP_016143820.1|	PREDICTED: ankyrin repeat and SOCS box protein 12-like [Sinocyclocheilus grahami]	98.0	1.5e-17	97.4
TRINITY_DN70106_c0_g1_i1	gi|966670814|gb|KTG04195.1|	hypothetical protein cypCar_00025438 [Cyprinus carpio]	100.0	3.6e-139	502.7
TRINITY_DN70106_c1_g1_i1	gi|966670814|gb|KTG04195.1|	hypothetical protein cypCar_00025438 [Cyprinus carpio]	100.0	6.2e-57	228.8
TRINITY_DN70180_c0_g1_i1	gi|1025410642|ref|XP_016410521.1|	PREDICTED: nucleolar MIF4G domain-containing protein 1-like [Sinocyclocheilus rhinocerous]	94.1	2.8e-07	63.2
TRINITY_DN70180_c0_g2_i1	gi|1025410642|ref|XP_016410521.1|	PREDICTED: nucleolar MIF4G domain-containing protein 1-like [Sinocyclocheilus rhinocerous]	94.1	3.2e-07	63.2
TRINITY_DN70155_c0_g1_i1	gi|1020485781|ref|XP_016148488.1|	PREDICTED: beta-1,3-N-acetylglucosaminyltransferase manic fringe-like [Sinocyclocheilus grahami]	69.6	2.8e-30	139.8
TRINITY_DN70155_c0_g2_i1	gi|1020485781|ref|XP_016148488.1|	PREDICTED: beta-1,3-N-acetylglucosaminyltransferase manic fringe-like [Sinocyclocheilus grahami]	95.4	4.9e-57	228.8
TRINITY_DN70139_c0_g1_i1	gi|966700282|gb|KTG32523.1|	hypothetical protein cypCar_00031631 [Cyprinus carpio]	100.0	7.4e-36	157.9
TRINITY_DN70122_c0_g1_i1	gi|1024925131|ref|XP_016351150.1|	PREDICTED: uncharacterized protein LOC107695657 [Sinocyclocheilus anshuiensis]	91.8	1.8e-55	223.8
TRINITY_DN70158_c0_g1_i1	gi|1025202186|ref|XP_016426384.1|	PREDICTED: uncharacterized protein LOC107754456 [Sinocyclocheilus rhinocerous]	72.7	7.4e-05	55.1
TRINITY_DN70137_c0_g2_i1	gi|1025372470|ref|XP_016398198.1|	PREDICTED: cadherin-2-like [Sinocyclocheilus rhinocerous]	92.8	9.0e-92	345.1
TRINITY_DN70178_c0_g1_i1	gi|1020506988|ref|XP_016092489.1|	PREDICTED: tubulin-folding cofactor B [Sinocyclocheilus grahami]	95.7	5.8e-03	48.9
TRINITY_DN70150_c0_g1_i1	gi|966701948|gb|KTG34189.1|	hypothetical protein cypCar_00026370 [Cyprinus carpio]	84.1	4.4e-22	112.5
TRINITY_DN70145_c0_g1_i1	gi|966700365|gb|KTG32606.1|	hypothetical protein cypCar_00022826 [Cyprinus carpio]	100.0	3.5e-35	155.6
TRINITY_DN70175_c0_g1_i1	gi|966710222|gb|KTG42460.1|	hypothetical protein cypCar_00040085, partial [Cyprinus carpio]	100.0	1.1e-49	204.1
TRINITY_DN70190_c0_g1_i1	gi|961938083|ref|XP_014865741.1|	PREDICTED: uncharacterized protein LOC106931877 isoform X1 [Poecilia mexicana]	44.2	2.0e-24	122.5
TRINITY_DN70108_c0_g1_i1	gi|1020592281|ref|XP_016116386.1|	PREDICTED: uncharacterized protein LOC107574471 [Sinocyclocheilus grahami]	69.2	3.5e-31	143.3
TRINITY_DN70143_c0_g1_i1	gi|923802096|ref|XP_013765564.1|	PREDICTED: uncharacterized protein LOC102210715 [Pundamilia nyererei]	64.0	5.7e-62	246.5
TRINITY_DN70143_c1_g1_i1	gi|847096800|ref|XP_012811401.1|	PREDICTED: uncharacterized protein LOC105946341 [Xenopus tropicalis]	82.4	7.3e-38	164.9
TRINITY_DN70185_c0_g1_i1	gi|1025171985|ref|XP_016420047.1|	PREDICTED: LOW QUALITY PROTEIN: arylacetamide deacetylase-like 4 [Sinocyclocheilus rhinocerous]	79.7	3.9e-16	93.6
TRINITY_DN70127_c1_g1_i1	gi|966702157|gb|KTG34398.1|	hypothetical protein cypCar_00035369 [Cyprinus carpio]	91.8	1.4e-42	180.6
TRINITY_DN70127_c2_g1_i1	gi|1025313387|ref|XP_016384653.1|	PREDICTED: contactin-3-like [Sinocyclocheilus rhinocerous]	79.5	2.3e-21	109.8
TRINITY_DN70148_c0_g1_i1	gi|1042313144|ref|XP_017350625.1|	PREDICTED: ankyrin repeat domain-containing protein 12-like [Ictalurus punctatus]	70.1	4.3e-16	92.4
TRINITY_DN70177_c0_g1_i1	gi|1025346220|ref|XP_016393543.1|	PREDICTED: A disintegrin and metalloproteinase with thrombospondin motifs 5 [Sinocyclocheilus rhinocerous]	79.8	1.2e-74	288.1
TRINITY_DN70152_c0_g1_i1	gi|966698970|gb|KTG31211.1|	hypothetical protein cypCar_00021365, partial [Cyprinus carpio]	95.2	2.4e-87	330.1
TRINITY_DN70152_c0_g2_i1	gi|966698970|gb|KTG31211.1|	hypothetical protein cypCar_00021365, partial [Cyprinus carpio]	100.0	6.9e-07	61.6
TRINITY_DN70183_c0_g1_i1	gi|966702157|gb|KTG34398.1|	hypothetical protein cypCar_00035369 [Cyprinus carpio]	97.8	5.4e-41	175.3
TRINITY_DN70107_c0_g1_i1	gi|966643545|gb|KTF78457.1|	hypothetical protein cypCar_00015047 [Cyprinus carpio]	63.5	8.5e-13	81.3
TRINITY_DN70162_c0_g1_i1	gi|966706121|gb|KTG38362.1|	hypothetical protein cypCar_00027834 [Cyprinus carpio]	66.7	8.4e-08	64.7
TRINITY_DN307_c0_g1_i1	gi|1020464334|ref|XP_016137063.1|	PREDICTED: protein SMG5-like [Sinocyclocheilus grahami]	100.0	7.8e-04	51.6
TRINITY_DN307_c0_g2_i1	gi|1020464334|ref|XP_016137063.1|	PREDICTED: protein SMG5-like [Sinocyclocheilus grahami]	100.0	6.8e-04	51.6
TRINITY_DN314_c0_g1_i1	gi|1020479609|ref|XP_016145210.1|	PREDICTED: microfibrillar-associated protein 2-like [Sinocyclocheilus grahami]	100.0	4.0e-07	62.8
TRINITY_DN380_c0_g1_i1	gi|966658026|gb|KTF92880.1|	hypothetical protein cypCar_00036433, partial [Cyprinus carpio]	43.6	3.3e-05	56.6
TRINITY_DN385_c0_g1_i1	gi|808870483|gb|KKF20321.1|	putative RNA-directed DNA polymerase from transposon X-element [Larimichthys crocea]	71.0	5.4e-18	99.0
TRINITY_DN353_c0_g1_i1	gi|808869994|gb|KKF19921.1|	Retrotransposable element Tf2 protein type 1 [Larimichthys crocea]	58.5	4.7e-24	119.0
TRINITY_DN390_c0_g1_i1	gi|966669623|gb|KTG03004.1|	hypothetical protein cypCar_00032374, partial [Cyprinus carpio]	100.0	9.7e-11	74.7
TRINITY_DN340_c0_g1_i1	gi|1040654627|ref|XP_017211358.1|	PREDICTED: uncharacterized protein LOC108184914 [Danio rerio]	64.6	1.5e-36	161.0
TRINITY_DN358_c0_g1_i1	gi|966659196|gb|KTF94050.1|	hypothetical protein cypCar_00015951 [Cyprinus carpio]	100.0	1.2e-05	57.8
TRINITY_DN386_c0_g1_i1	gi|966672385|gb|KTG05766.1|	hypothetical protein cypCar_00019049 [Cyprinus carpio]	100.0	1.1e-04	54.3
TRINITY_DN360_c0_g1_i1	gi|1020510219|ref|XP_016094201.1|	PREDICTED: cellular nucleic acid-binding protein-like [Sinocyclocheilus rhinocerous]	100.0	2.5e-04	53.1
TRINITY_DN343_c0_g1_i1	gi|1025359964|ref|XP_016400493.1|	PREDICTED: LOW QUALITY PROTEIN: NACHT, LRR and PYD domains-containing protein 3-like, partial [Sinocyclocheilus rhinocerous]	73.5	3.1e-24	119.4
TRINITY_DN369_c0_g1_i1	gi|1020541832|ref|XP_016107777.1|	PREDICTED: uncharacterized protein LOC107566763, partial [Sinocyclocheilus grahami]	71.4	1.1e-17	98.2
TRINITY_DN305_c0_g1_i1	gi|1020479717|ref|XP_016145266.1|	PREDICTED: RNA-directed DNA polymerase homolog [Sinocyclocheilus grahami]	84.5	2.7e-27	129.4
TRINITY_DN28664_c0_g1_i1	gi|966648971|gb|KTF83881.1|	hypothetical protein cypCar_00015575 [Cyprinus carpio]	100.0	6.0e-05	56.6
TRINITY_DN28664_c0_g1_i2	gi|966648971|gb|KTF83881.1|	hypothetical protein cypCar_00015575 [Cyprinus carpio]	100.0	4.6e-05	56.6
TRINITY_DN28639_c0_g1_i1	gi|1025026222|ref|XP_016323809.1|	PREDICTED: ankyrin repeat and BTB/POZ domain-containing protein 1-like [Sinocyclocheilus anshuiensis]	99.2	2.2e-63	250.0
TRINITY_DN28640_c0_g1_i1	gi|831533486|ref|XP_012721909.1|	PREDICTED: dimethylaniline monooxygenase [N-oxide-forming] 5-like [Fundulus heteroclitus]	88.9	6.7e-05	55.5
TRINITY_DN28611_c0_g1_i1	gi|1042355806|ref|XP_017321740.1|	PREDICTED: rho guanine nucleotide exchange factor 17 isoform X1 [Ictalurus punctatus]	100.0	1.2e-03	52.0
TRINITY_DN28668_c0_g2_i1	gi|928056199|ref|XP_013877416.1|	PREDICTED: RNA-directed DNA polymerase from mobile element jockey-like [Austrofundulus limnaeus]	35.2	2.3e-11	77.0
TRINITY_DN28625_c0_g1_i1	gi|1025339920|ref|XP_016391852.1|	PREDICTED: B-cell receptor CD22-like isoform X1 [Sinocyclocheilus rhinocerous]	98.0	1.6e-46	193.7
TRINITY_DN28622_c0_g1_i1	gi|1042325566|ref|XP_017310470.1|	PREDICTED: F-box/LRR-repeat protein 20 [Ictalurus punctatus]	100.0	7.6e-05	55.1
TRINITY_DN28658_c0_g1_i1	gi|530667463|gb|EQB77764.1|	40S ribosomal protein S26 [Camelus ferus]	93.3	4.1e-06	59.3
TRINITY_DN28691_c0_g1_i1	gi|1025239473|ref|XP_016366040.1|	PREDICTED: poly(ADP-ribose) glycohydrolase-like [Sinocyclocheilus rhinocerous]	89.7	3.1e-05	56.2
TRINITY_DN28689_c0_g1_i1	gi|3746502|gb|AAD02930.1|	reverse transcriptase [Oryzias latipes]	76.9	2.3e-38	166.8
TRINITY_DN28689_c1_g1_i1	gi|3746502|gb|AAD02930.1|	reverse transcriptase [Oryzias latipes]	59.3	3.0e-19	102.8
TRINITY_DN28620_c0_g1_i1	gi|8247716|dbj|BAA96414.1|	MAP kinase kinase 6 (MKK6) [Cyprinus carpio]	52.6	7.2e-08	65.9
TRINITY_DN28630_c0_g1_i1	gi|966653614|gb|KTF88516.1|	hypothetical protein cypCar_00033814, partial [Cyprinus carpio]	100.0	3.7e-44	185.7
TRINITY_DN28604_c0_g1_i1	gi|675371436|gb|KFM64338.1|	Transposable element Tc1 transposase, partial [Stegodyphus mimosarum]	52.6	3.6e-11	76.3
TRINITY_DN28654_c0_g1_i1	gi|966636786|gb|KTF71890.1|	hypothetical protein cypCar_00040954 [Cyprinus carpio]	100.0	2.1e-51	209.9
TRINITY_DN28651_c0_g1_i1	gi|966664191|gb|KTF98252.1|	hypothetical protein cypCar_00044635 [Cyprinus carpio]	77.4	2.6e-31	143.3
TRINITY_DN28635_c0_g1_i1	gi|966654940|gb|KTF89794.1|	hypothetical protein cypCar_00010801, partial [Cyprinus carpio]	68.3	2.1e-07	63.5
TRINITY_DN63785_c0_g1_i1	gi|966664349|gb|KTF98393.1|	hypothetical protein cypCar_00024051 [Cyprinus carpio]	100.0	5.1e-28	132.1
TRINITY_DN63710_c0_g1_i1	gi|1025000644|ref|XP_016319251.1|	PREDICTED: uncharacterized protein LOC107670948 [Sinocyclocheilus anshuiensis]	82.0	6.8e-16	91.7
TRINITY_DN63710_c0_g2_i1	gi|1025000644|ref|XP_016319251.1|	PREDICTED: uncharacterized protein LOC107670948 [Sinocyclocheilus anshuiensis]	85.0	8.1e-33	147.9
TRINITY_DN63710_c0_g4_i1	gi|1025000644|ref|XP_016319251.1|	PREDICTED: uncharacterized protein LOC107670948 [Sinocyclocheilus anshuiensis]	83.7	1.5e-35	157.1
TRINITY_DN63715_c0_g1_i1	gi|966651344|gb|KTF86246.1|	hypothetical protein cypCar_00046615 [Cyprinus carpio]	76.6	5.3e-21	108.6
TRINITY_DN63734_c0_g1_i1	gi|966705579|gb|KTG37820.1|	hypothetical protein cypCar_00032120 [Cyprinus carpio]	84.8	4.9e-34	152.1
TRINITY_DN63706_c0_g1_i1	gi|966714353|gb|KTG46591.1|	hypothetical protein cypCar_00015271, partial [Cyprinus carpio]	100.0	3.3e-14	86.3
TRINITY_DN63782_c0_g1_i1	gi|823477679|ref|XP_012432536.1|	PREDICTED: protein tyrosine phosphatase type IVA 3-like, partial [Taeniopygia guttata]	89.7	3.9e-06	60.5
TRINITY_DN63708_c0_g1_i1	gi|966647050|gb|KTF81960.1|	hypothetical protein cypCar_00002310 [Cyprinus carpio]	98.9	1.8e-41	176.8
TRINITY_DN63735_c0_g1_i1	gi|939292880|ref|XP_014265936.1|	PREDICTED: RNA-directed DNA polymerase from mobile element jockey-like [Maylandia zebra]	68.6	5.6e-24	119.0
TRINITY_DN63775_c0_g1_i1	gi|927127942|ref|XP_013908894.1|	PREDICTED: casein kinase II subunit alpha, partial [Thamnophis sirtalis]	83.8	2.7e-08	66.6
TRINITY_DN63775_c0_g2_i1	gi|927127942|ref|XP_013908894.1|	PREDICTED: casein kinase II subunit alpha, partial [Thamnophis sirtalis]	76.2	3.7e-08	66.2
TRINITY_DN63778_c0_g1_i1	gi|1025362702|ref|XP_016404038.1|	PREDICTED: WD repeat-containing protein 17-like [Sinocyclocheilus rhinocerous]	59.8	1.6e-25	124.4
TRINITY_DN63764_c0_g2_i1	gi|642128484|emb|CDQ59409.1|	unnamed protein product [Oncorhynchus mykiss]	77.4	2.3e-05	57.0
TRINITY_DN63716_c0_g1_i1	gi|966713290|gb|KTG45528.1|	hypothetical protein cypCar_00012668 [Cyprinus carpio]	58.8	4.3e-16	92.8
TRINITY_DN63777_c0_g1_i1	gi|966654684|gb|KTF89538.1|	hypothetical protein cypCar_00014238 [Cyprinus carpio]	96.5	9.9e-37	161.0
TRINITY_DN63769_c0_g1_i1	gi|1025043779|ref|XP_016328397.1|	PREDICTED: FERM, RhoGEF and pleckstrin domain-containing protein 1-like isoform X1 [Sinocyclocheilus anshuiensis]	96.6	1.8e-41	176.8
TRINITY_DN63779_c0_g2_i1	gi|966673567|gb|KTG06948.1|	hypothetical protein cypCar_00020105 [Cyprinus carpio]	71.0	9.1e-03	48.1
TRINITY_DN63717_c0_g1_i1	gi|41152185|ref|NP_957043.1|	Zgc:73210 [Danio rerio]	52.2	1.2e-07	64.3
TRINITY_DN63773_c0_g1_i1	gi|831325838|ref|XP_012696013.1|	PREDICTED: uncharacterized protein K02A2.6-like [Clupea harengus]	77.8	5.3e-36	159.8
TRINITY_DN63730_c0_g1_i1	gi|966710220|gb|KTG42458.1|	hypothetical protein cypCar_00032918, partial [Cyprinus carpio]	100.0	1.7e-07	64.3
TRINITY_DN63730_c0_g2_i1	gi|966710220|gb|KTG42458.1|	hypothetical protein cypCar_00032918, partial [Cyprinus carpio]	100.0	1.2e-07	64.3
TRINITY_DN63704_c0_g1_i1	gi|1020506721|ref|XP_016092346.1|	PREDICTED: NEDD8 ultimate buster 1 [Sinocyclocheilus grahami]	94.2	6.3e-28	131.7
TRINITY_DN63712_c0_g1_i1	gi|966654176|gb|KTF89030.1|	hypothetical protein cypCar_00010431 [Cyprinus carpio]	85.1	6.1e-34	151.8
TRINITY_DN63736_c0_g1_i1	gi|1025395195|ref|XP_016406362.1|	PREDICTED: zinc finger protein 40-like isoform X1 [Sinocyclocheilus rhinocerous]	93.8	7.9e-43	181.4
TRINITY_DN63761_c0_g1_i1	gi|966651562|gb|KTF86464.1|	hypothetical protein cypCar_00009833 [Cyprinus carpio]	100.0	8.7e-04	52.4
TRINITY_DN63724_c0_g2_i1	gi|1025306136|ref|XP_016382687.1|	PREDICTED: uncharacterized protein LOC107719715 [Sinocyclocheilus rhinocerous]	83.5	1.0e-35	158.3
TRINITY_DN63774_c0_g1_i1	gi|928046547|ref|XP_013872245.1|	PREDICTED: uncharacterized protein LOC106523394, partial [Austrofundulus limnaeus]	77.6	1.0e-102	381.7
TRINITY_DN63774_c0_g3_i1	gi|928046547|ref|XP_013872245.1|	PREDICTED: uncharacterized protein LOC106523394, partial [Austrofundulus limnaeus]	61.9	1.2e-75	292.0
TRINITY_DN63799_c0_g1_i1	gi|966715395|gb|KTG47633.1|	hypothetical protein cypCar_00010223 [Cyprinus carpio]	98.7	3.3e-36	159.1
TRINITY_DN63726_c0_g1_i1	gi|966658703|gb|KTF93557.1|	hypothetical protein cypCar_00011192 [Cyprinus carpio]	45.5	1.1e-03	51.2
TRINITY_DN63726_c0_g2_i1	gi|966658703|gb|KTF93557.1|	hypothetical protein cypCar_00011192 [Cyprinus carpio]	54.3	2.6e-07	63.5
TRINITY_DN63781_c0_g1_i1	gi|1025260928|ref|XP_016371849.1|	PREDICTED: zinc finger protein 239-like [Sinocyclocheilus rhinocerous]	76.5	2.5e-04	53.1
TRINITY_DN63781_c0_g2_i1	gi|1020599686|ref|XP_016122100.1|	PREDICTED: gastrula zinc finger protein XlCGF49.1-like, partial [Sinocyclocheilus grahami]	70.7	5.5e-04	52.0
TRINITY_DN63794_c0_g1_i1	gi|657580332|ref|XP_008294125.1|	PREDICTED: 1-phosphatidylinositol 3-phosphate 5-kinase [Stegastes partitus]	96.4	2.0e-06	60.5
TRINITY_DN78611_c1_g1_i1	gi|828229880|ref|XP_012564679.1|	PREDICTED: uncharacterized protein LOC105848970 [Hydra vulgaris]	49.4	2.7e-82	314.7
TRINITY_DN78630_c0_g2_i1	gi|1025004121|ref|XP_016321103.1|	PREDICTED: vascular cell adhesion protein 1-like [Sinocyclocheilus anshuiensis]	75.3	6.1e-32	145.2
TRINITY_DN78630_c0_g3_i1	gi|1025004123|ref|XP_016321104.1|	PREDICTED: hemicentin-1-like [Sinocyclocheilus anshuiensis]	77.6	2.0e-25	123.2
TRINITY_DN78650_c0_g1_i1	gi|1020579992|ref|XP_016115428.1|	PREDICTED: deleted in malignant brain tumors 1 protein-like, partial [Sinocyclocheilus grahami]	82.3	4.2e-52	212.6
TRINITY_DN78650_c0_g2_i1	gi|1020579992|ref|XP_016115428.1|	PREDICTED: deleted in malignant brain tumors 1 protein-like, partial [Sinocyclocheilus grahami]	82.6	7.8e-40	171.4
TRINITY_DN78627_c0_g1_i1	gi|966656473|gb|KTF91327.1|	hypothetical protein cypCar_00036025 [Cyprinus carpio]	93.3	8.1e-80	305.1
TRINITY_DN78676_c0_g1_i1	gi|1024967266|ref|XP_016304904.1|	PREDICTED: mucin-17-like [Sinocyclocheilus anshuiensis]	91.5	1.3e-49	204.1
TRINITY_DN78619_c1_g1_i1	gi|966653774|gb|KTF88628.1|	hypothetical protein cypCar_00033192 [Cyprinus carpio]	92.2	2.1e-71	277.3
TRINITY_DN78656_c0_g2_i1	gi|1024944175|ref|XP_016361069.1|	PREDICTED: rho guanine nucleotide exchange factor 10-like protein isoform X1 [Sinocyclocheilus anshuiensis]	100.0	1.6e-04	55.1
TRINITY_DN78625_c0_g1_i1	gi|760485335|gb|AJP31411.1|	Beclin 1 [Gobiocypris rarus]	90.0	2.3e-04	55.5
TRINITY_DN78620_c0_g1_i1	gi|765136435|ref|XP_011479955.1|	PREDICTED: uncharacterized protein LOC101155783 [Oryzias latipes]	40.7	1.5e-37	165.2
TRINITY_DN78614_c0_g1_i1	gi|966666435|gb|KTG00191.1|	hypothetical protein cypCar_00027186 [Cyprinus carpio]	98.9	1.1e-47	197.6
TRINITY_DN78617_c0_g1_i1	gi|1020505589|ref|XP_016091740.1|	PREDICTED: E3 ubiquitin-protein ligase Itchy-like [Sinocyclocheilus grahami]	73.0	4.4e-03	48.9
TRINITY_DN78694_c1_g1_i1	gi|1025320577|ref|XP_016386609.1|	PREDICTED: calpain-2 catalytic subunit-like [Sinocyclocheilus rhinocerous]	96.2	7.2e-50	204.9
TRINITY_DN78657_c0_g1_i1	gi|966659849|gb|KTF94703.1|	hypothetical protein cypCar_00002080 [Cyprinus carpio]	100.0	6.8e-18	98.6
TRINITY_DN78648_c0_g1_i1	gi|966710691|gb|KTG42929.1|	hypothetical protein cypCar_00000501 [Cyprinus carpio]	100.0	5.9e-103	382.1
TRINITY_DN78648_c1_g1_i1	gi|966710691|gb|KTG42929.1|	hypothetical protein cypCar_00000501 [Cyprinus carpio]	100.0	5.4e-53	215.3
TRINITY_DN78606_c0_g1_i1	gi|1025143257|ref|XP_016353837.1|	PREDICTED: isoleucine--tRNA ligase, cytoplasmic-like [Sinocyclocheilus anshuiensis]	100.0	2.3e-03	50.1
TRINITY_DN78674_c0_g1_i1	gi|1024937989|ref|XP_016329703.1|	PREDICTED: uncharacterized protein C1orf106 homolog isoform X1 [Sinocyclocheilus anshuiensis]	72.3	4.2e-63	249.6
TRINITY_DN78690_c0_g1_i1	gi|966654592|gb|KTF89446.1|	hypothetical protein cypCar_00026853 [Cyprinus carpio]	100.0	1.5e-58	234.6
TRINITY_DN78652_c0_g1_i1	gi|1020488193|ref|XP_016149779.1|	PREDICTED: mitochondria-eating protein isoform X1 [Sinocyclocheilus grahami]	98.4	6.0e-27	128.3
TRINITY_DN78643_c0_g2_i1	gi|966673875|gb|KTG07256.1|	hypothetical protein cypCar_00014839 [Cyprinus carpio]	95.7	9.8e-03	49.3
TRINITY_DN78681_c0_g1_i1	gi|928083188|ref|XP_013856479.1|	PREDICTED: uncharacterized protein LOC106512397 [Austrofundulus limnaeus]	45.1	1.3e-11	77.4
TRINITY_DN78653_c0_g1_i1	gi|1020472161|ref|XP_016141231.1|	PREDICTED: fibronectin type III and SPRY domain-containing protein 2 isoform X1 [Sinocyclocheilus grahami]	89.3	9.1e-04	51.2
TRINITY_DN78600_c0_g1_i1	gi|1025104088|ref|XP_016346314.1|	PREDICTED: glycogen phosphorylase, muscle form-like [Sinocyclocheilus anshuiensis]	98.0	2.2e-76	293.5
TRINITY_DN78692_c0_g1_i1	gi|966709158|gb|KTG41396.1|	hypothetical protein cypCar_00000821 [Cyprinus carpio]	100.0	1.0e-04	54.3
TRINITY_DN78698_c0_g1_i1	gi|966702631|gb|KTG34872.1|	hypothetical protein cypCar_00032792 [Cyprinus carpio]	100.0	1.1e-11	79.0
TRINITY_DN78637_c0_g1_i1	gi|1020472448|ref|XP_016141386.1|	PREDICTED: ubiquitin carboxyl-terminal hydrolase 8-like isoform X1 [Sinocyclocheilus grahami]	93.5	9.3e-09	68.2
TRINITY_DN78666_c0_g1_i1	gi|1020411520|ref|XP_016124449.1|	PREDICTED: adenylosuccinate lyase [Sinocyclocheilus grahami]	85.1	3.9e-13	82.4
TRINITY_DN78642_c0_g1_i1	gi|966636746|gb|KTF71850.1|	hypothetical protein cypCar_00049347, partial [Cyprinus carpio]	82.3	5.3e-29	135.2
TRINITY_DN78670_c0_g1_i1	gi|1025218315|ref|XP_016430676.1|	PREDICTED: GPALPP motifs-containing protein 1-like isoform X1 [Sinocyclocheilus rhinocerous]	70.6	1.3e-24	120.9
TRINITY_DN78679_c0_g1_i1	gi|1020395444|ref|XP_016128871.1|	PREDICTED: zinc finger protein 644-like [Sinocyclocheilus grahami]	93.8	1.1e-44	187.6
TRINITY_DN78687_c0_g1_i1	gi|1025284069|ref|XP_016378122.1|	PREDICTED: uncharacterized protein LOC107716256 [Sinocyclocheilus rhinocerous]	69.7	1.4e-26	127.5
TRINITY_DN78622_c0_g1_i1	gi|966705062|gb|KTG37303.1|	hypothetical protein cypCar_00032585 [Cyprinus carpio]	100.0	7.2e-06	58.2
TRINITY_DN78622_c0_g2_i1	gi|966705062|gb|KTG37303.1|	hypothetical protein cypCar_00032585 [Cyprinus carpio]	93.8	3.9e-07	62.4
TRINITY_DN62276_c0_g1_i1	gi|908547532|ref|XP_013121204.1|	PREDICTED: RNA-directed DNA polymerase from mobile element jockey-like [Oreochromis niloticus]	62.4	3.1e-37	163.3
TRINITY_DN62259_c0_g1_i1	gi|1020414414|ref|XP_016126006.1|	PREDICTED: chromobox protein homolog 7-like isoform X1 [Sinocyclocheilus grahami]	100.0	4.8e-07	62.4
TRINITY_DN62213_c0_g1_i1	gi|966705807|gb|KTG38048.1|	hypothetical protein cypCar_00024876 [Cyprinus carpio]	100.0	2.8e-15	91.3
TRINITY_DN62229_c0_g1_i1	gi|966638153|gb|KTF73257.1|	hypothetical protein cypCar_00029081 [Cyprinus carpio]	99.0	1.1e-48	201.4
TRINITY_DN62291_c0_g1_i1	gi|1025138717|ref|XP_016416708.1|	PREDICTED: uncharacterized protein LOC107746890 [Sinocyclocheilus rhinocerous]	73.5	8.2e-21	107.8
TRINITY_DN62236_c0_g1_i1	gi|966650310|gb|KTF85220.1|	hypothetical protein cypCar_00014757 [Cyprinus carpio]	100.0	8.5e-06	58.2
TRINITY_DN62270_c0_g1_i1	gi|1020409966|ref|XP_016123602.1|	PREDICTED: calcium-binding mitochondrial carrier protein Aralar1-like isoform X2 [Sinocyclocheilus grahami]	89.7	2.6e-12	80.1
TRINITY_DN62295_c0_g1_i1	gi|966704279|gb|KTG36520.1|	hypothetical protein cypCar_00026645 [Cyprinus carpio]	84.4	1.7e-05	57.8
TRINITY_DN62201_c0_g1_i1	gi|642034778|emb|CDQ94135.1|	unnamed protein product [Oncorhynchus mykiss]	58.1	1.2e-04	54.3
TRINITY_DN62200_c0_g1_i1	gi|1024942476|ref|XP_016360404.1|	PREDICTED: peptidyl-glycine alpha-amidating monooxygenase B-like [Sinocyclocheilus anshuiensis]	47.1	2.4e-04	53.1
TRINITY_DN62281_c0_g2_i1	gi|966672194|gb|KTG05575.1|	hypothetical protein cypCar_00035468, partial [Cyprinus carpio]	100.0	1.1e-13	84.7
TRINITY_DN62206_c0_g1_i1	gi|1020526419|ref|XP_016102800.1|	PREDICTED: G kinase-anchoring protein 1-like [Sinocyclocheilus grahami]	94.4	1.4e-08	67.8
TRINITY_DN62230_c0_g1_i1	gi|928037905|ref|XP_013867620.1|	PREDICTED: RNA-directed DNA polymerase from mobile element jockey-like [Austrofundulus limnaeus]	56.6	1.2e-27	131.3
TRINITY_DN62235_c0_g1_i1	gi|966708284|gb|KTG40522.1|	hypothetical protein cypCar_00002802 [Cyprinus carpio]	71.3	5.9e-35	155.6
TRINITY_DN62244_c0_g1_i1	gi|1025163399|ref|XP_016356424.1|	PREDICTED: clustered mitochondria protein homolog [Sinocyclocheilus anshuiensis]	79.8	2.7e-32	146.4
TRINITY_DN62289_c0_g2_i1	gi|1020557582|ref|XP_016110981.1|	PREDICTED: fish-egg lectin [Sinocyclocheilus grahami]	100.0	1.8e-11	77.0
TRINITY_DN62219_c0_g1_i1	gi|765167862|ref|XP_011492513.1|	PREDICTED: uncharacterized protein LOC101169091 [Oryzias latipes]	67.6	1.3e-19	104.0
TRINITY_DN62203_c0_g1_i1	gi|1035241590|ref|XP_016892361.1|	PREDICTED: inositol hexakisphosphate kinase 2 [Cynoglossus semilaevis]	100.0	3.0e-04	53.1
TRINITY_DN62277_c0_g1_i1	gi|1020520576|ref|XP_016099682.1|	PREDICTED: midkine-B-like [Sinocyclocheilus grahami]	72.1	1.8e-04	54.3
TRINITY_DN62250_c0_g1_i1	gi|966658129|gb|KTF92983.1|	hypothetical protein cypCar_00003365 [Cyprinus carpio]	100.0	4.0e-33	150.2
TRINITY_DN62287_c0_g1_i1	gi|1020406413|ref|XP_016118084.1|	PREDICTED: bisphosphoglycerate mutase-like isoform X1 [Sinocyclocheilus grahami]	97.6	1.7e-66	260.4
TRINITY_DN62239_c0_g1_i1	gi|966706677|gb|KTG38918.1|	hypothetical protein cypCar_00006654 [Cyprinus carpio]	95.4	4.4e-54	219.5
TRINITY_DN62224_c0_g1_i1	gi|597807532|ref|XP_007243631.1|	PREDICTED: uncharacterized protein LOC103036445 [Astyanax mexicanus]	43.5	8.5e-66	259.6
TRINITY_DN62278_c0_g1_i1	gi|966640984|gb|KTF75898.1|	hypothetical protein cypCar_00033479 [Cyprinus carpio]	99.0	1.7e-49	204.9
TRINITY_DN62221_c0_g1_i1	gi|1020481715|ref|XP_016146340.1|	PREDICTED: very-long-chain enoyl-CoA reductase-like isoform X2 [Sinocyclocheilus grahami]	100.0	6.4e-08	65.5
TRINITY_DN62202_c0_g1_i1	gi|1034657270|ref|XP_016868239.1|	PREDICTED: cyclin-dependent kinase 13 isoform X1 [Homo sapiens]	45.7	3.9e-07	62.8
TRINITY_DN62228_c0_g2_i1	gi|966670866|gb|KTG04247.1|	hypothetical protein cypCar_00002027 [Cyprinus carpio]	99.2	6.8e-66	258.5
TRINITY_DN62228_c1_g1_i1	gi|966670866|gb|KTG04247.1|	hypothetical protein cypCar_00002027 [Cyprinus carpio]	98.7	8.8e-40	171.0
TRINITY_DN62215_c0_g1_i1	gi|597773423|ref|XP_007250452.1|	PREDICTED: calponin-3 [Astyanax mexicanus]	96.4	1.1e-05	59.3
TRINITY_DN62204_c0_g2_i1	gi|966653854|gb|KTF88708.1|	hypothetical protein cypCar_00022613, partial [Cyprinus carpio]	98.2	7.5e-57	228.8
TRINITY_DN62271_c0_g1_i1	gi|966653921|gb|KTF88775.1|	hypothetical protein cypCar_00043677 [Cyprinus carpio]	95.2	5.8e-145	522.3
TRINITY_DN62237_c0_g1_i1	gi|966646071|gb|KTF80983.1|	hypothetical protein cypCar_00014230 [Cyprinus carpio]	94.0	9.7e-104	384.8
TRINITY_DN45245_c0_g1_i1	gi|1020569926|ref|XP_016113447.1|	PREDICTED: glycerol-3-phosphate dehydrogenase [NAD(+)], cytoplasmic-like [Sinocyclocheilus grahami]	100.0	2.2e-04	53.5
TRINITY_DN45255_c0_g1_i1	gi|966645443|gb|KTF80355.1|	hypothetical protein cypCar_00010954 [Cyprinus carpio]	91.9	8.9e-11	75.1
TRINITY_DN45223_c0_g1_i1	gi|1025293791|ref|XP_016379304.1|	PREDICTED: G-protein coupled receptor 55-like [Sinocyclocheilus rhinocerous]	84.2	2.2e-07	64.7
TRINITY_DN45223_c0_g2_i1	gi|1025045030|ref|XP_016328744.1|	PREDICTED: G-protein coupled receptor 55-like isoform X1 [Sinocyclocheilus anshuiensis]	85.4	3.7e-34	153.3
TRINITY_DN45257_c0_g1_i1	gi|1020477943|ref|XP_016144322.1|	PREDICTED: integrin alpha-2-like [Sinocyclocheilus grahami]	100.0	3.2e-03	49.7
TRINITY_DN45203_c1_g1_i1	gi|47085965|ref|NP_998346.1|	Protein tyrosine phosphatase type IVA, member 3 [Danio rerio]	100.0	5.2e-07	62.0
TRINITY_DN45266_c0_g1_i1	gi|957841017|ref|XP_014670832.1|	PREDICTED: uncharacterized protein K02A2.6-like [Priapulus caudatus]	65.8	1.9e-41	177.6
TRINITY_DN45222_c0_g1_i1	gi|1020449586|ref|XP_016133161.1|	PREDICTED: complement component C6 [Sinocyclocheilus grahami]	88.9	1.9e-05	57.0
TRINITY_DN45282_c0_g1_i1	gi|552809764|ref|XP_005843025.1|	hypothetical protein CHLNCDRAFT_59390 [Chlorella variabilis]	38.8	2.8e-19	104.0
TRINITY_DN45275_c0_g1_i1	gi|1025008258|ref|XP_016322558.1|	PREDICTED: solute carrier family 26 member 6-like [Sinocyclocheilus anshuiensis]	85.1	7.0e-28	132.1
TRINITY_DN45275_c0_g2_i1	gi|1025008258|ref|XP_016322558.1|	PREDICTED: solute carrier family 26 member 6-like [Sinocyclocheilus anshuiensis]	90.0	1.5e-27	131.0
TRINITY_DN45279_c0_g1_i1	gi|966712869|gb|KTG45107.1|	hypothetical protein cypCar_00014003 [Cyprinus carpio]	100.0	2.4e-11	76.6
TRINITY_DN45262_c0_g1_i1	gi|1025118700|ref|XP_016412322.1|	PREDICTED: glutamate dehydrogenase, mitochondrial-like [Sinocyclocheilus rhinocerous]	96.7	4.2e-06	59.3
TRINITY_DN45262_c0_g2_i1	gi|1025118700|ref|XP_016412322.1|	PREDICTED: glutamate dehydrogenase, mitochondrial-like [Sinocyclocheilus rhinocerous]	96.7	4.4e-06	59.3
TRINITY_DN45265_c0_g1_i1	gi|1024971551|ref|XP_016307211.1|	PREDICTED: gastrula zinc finger protein XlCGF57.1-like isoform X1 [Sinocyclocheilus anshuiensis]	89.9	2.6e-59	236.5
TRINITY_DN45213_c0_g1_i1	gi|966657360|gb|KTF92214.1|	hypothetical protein cypCar_00008488 [Cyprinus carpio]	93.3	1.3e-07	64.3
TRINITY_DN45231_c0_g1_i1	gi|944210032|gb|KQK76890.1|	Basic leucine zipper and W2 domain-containing protein 1 [Amazona aestiva]	54.2	1.0e-15	91.3
TRINITY_DN45248_c0_g2_i1	gi|908545903|ref|XP_013120842.1|	PREDICTED: uncharacterized protein LOC106096756 [Oreochromis niloticus]	50.0	2.3e-10	74.3
TRINITY_DN45296_c0_g1_i1	gi|1037157854|emb|SBT54119.1|	PIR Superfamily Protein [Plasmodium ovale wallikeri]	72.9	2.5e-14	86.3
TRINITY_DN45296_c0_g2_i1	gi|912673052|ref|WP_050226868.1|	hypothetical protein [Streptococcus pneumoniae]	100.0	5.4e-25	121.7
TRINITY_DN45215_c0_g1_i1	gi|966650123|gb|KTF85033.1|	hypothetical protein cypCar_00018080 [Cyprinus carpio]	74.8	9.1e-35	154.8
TRINITY_DN45274_c0_g1_i1	gi|966668005|gb|KTG01386.1|	hypothetical protein cypCar_00008970 [Cyprinus carpio]	72.5	1.8e-04	53.9
TRINITY_DN45251_c0_g1_i1	gi|999977181|gb|KXJ16355.1|	Retrovirus-related Pol polyprotein from transposon 412 [Exaiptasia pallida]	60.4	1.3e-10	73.9
TRINITY_DN45201_c0_g1_i1	gi|966652841|gb|KTF87743.1|	hypothetical protein cypCar_00012996 [Cyprinus carpio]	100.0	1.3e-31	144.8
TRINITY_DN45273_c0_g1_i1	gi|1020399902|ref|XP_016085095.1|	PREDICTED: N-acetylneuraminate lyase-like [Sinocyclocheilus grahami]	100.0	1.2e-06	61.2
TRINITY_DN6891_c0_g1_i1	gi|1020521906|ref|XP_016100399.1|	PREDICTED: phosphofurin acidic cluster sorting protein 1-like isoform X1 [Sinocyclocheilus grahami]	100.0	7.5e-04	51.6
TRINITY_DN6894_c0_g1_i1	gi|1025187906|ref|XP_016422852.1|	PREDICTED: tripartite motif-containing protein 16-like [Sinocyclocheilus rhinocerous]	95.0	9.9e-59	234.6
TRINITY_DN6847_c0_g1_i1	gi|1025377331|ref|XP_016399516.1|	PREDICTED: NHS-like protein 1 isoform X1 [Sinocyclocheilus rhinocerous]	92.5	3.5e-33	149.4
TRINITY_DN6851_c0_g1_i1	gi|537176395|gb|ERE75124.1|	putative mothers against decapentaplegic isoform 1 [Cricetulus griseus]	93.8	8.1e-07	61.6
TRINITY_DN6851_c0_g2_i1	gi|556777719|ref|XP_005983945.1|	PREDICTED: mothers against decapentaplegic homolog 3 isoform X2 [Pantholops hodgsonii]	44.9	7.0e-07	62.0
TRINITY_DN6842_c0_g1_i1	gi|1025033587|ref|XP_016325628.1|	PREDICTED: histone-lysine N-methyltransferase, H3 lysine-79 specific-like [Sinocyclocheilus anshuiensis]	71.4	3.8e-40	172.9
TRINITY_DN6898_c0_g1_i1	gi|1024976117|ref|XP_016309550.1|	PREDICTED: melanophilin-like [Sinocyclocheilus anshuiensis]	96.8	2.2e-06	60.1
TRINITY_DN6820_c0_g1_i1	gi|966650749|gb|KTF85651.1|	hypothetical protein cypCar_00043336, partial [Cyprinus carpio]	96.0	1.3e-05	57.8
TRINITY_DN6837_c0_g1_i1	gi|966645193|gb|KTF80105.1|	hypothetical protein cypCar_00036678 [Cyprinus carpio]	100.0	1.2e-14	87.4
TRINITY_DN6808_c0_g1_i1	gi|1025083664|ref|XP_016340756.1|	PREDICTED: band 4.1-like protein 4B isoform X1 [Sinocyclocheilus anshuiensis]	100.0	2.9e-16	93.6
TRINITY_DN6812_c0_g1_i1	gi|18157526|dbj|BAB83841.1|	ReO_6 [Oryzias latipes]	66.2	1.0e-17	98.2
TRINITY_DN51684_c0_g1_i1	gi|190340068|gb|AAI63880.1|	Plexin A3 [Danio rerio]	89.2	3.1e-73	283.1
TRINITY_DN51646_c0_g1_i1	gi|966670581|gb|KTG03962.1|	hypothetical protein cypCar_00005648, partial [Cyprinus carpio]	81.2	3.7e-35	156.0
TRINITY_DN51602_c0_g1_i1	gi|966646765|gb|KTF81675.1|	hypothetical protein cypCar_00012688 [Cyprinus carpio]	96.8	4.3e-08	67.0
TRINITY_DN51658_c0_g1_i1	gi|1024996819|ref|XP_016317772.1|	PREDICTED: paired box protein Pax-3-like, partial [Sinocyclocheilus anshuiensis]	76.3	2.2e-31	143.3
TRINITY_DN51623_c0_g2_i1	gi|259484830|tpe|CBF81387.1|	TPA: conserved hypothetical protein [Aspergillus nidulans FGSC A4]	87.0	3.5e-05	55.8
TRINITY_DN51645_c0_g1_i1	gi|1025112238|ref|XP_016419550.1|	PREDICTED: H-2 class II histocompatibility antigen, A-U alpha chain-like [Sinocyclocheilus rhinocerous]	93.1	4.1e-90	339.3
TRINITY_DN51605_c0_g2_i1	gi|966670041|gb|KTG03422.1|	hypothetical protein cypCar_00016879 [Cyprinus carpio]	82.8	1.0e-74	288.1
TRINITY_DN51681_c0_g2_i1	gi|966655676|gb|KTF90530.1|	hypothetical protein cypCar_00044317 [Cyprinus carpio]	64.0	6.6e-20	105.1
TRINITY_DN51681_c0_g5_i1	gi|966655676|gb|KTF90530.1|	hypothetical protein cypCar_00044317 [Cyprinus carpio]	66.7	4.4e-22	112.5
TRINITY_DN51686_c0_g1_i1	gi|929243248|ref|XP_013997658.1|	PREDICTED: uncharacterized protein LOC106570150 [Salmo salar]	51.7	2.6e-36	160.6
TRINITY_DN51613_c0_g1_i1	gi|47228496|emb|CAG05316.1|	unnamed protein product, partial [Tetraodon nigroviridis]	63.6	4.3e-03	48.9
TRINITY_DN51668_c0_g1_i1	gi|966653975|gb|KTF88829.1|	hypothetical protein cypCar_00010543 [Cyprinus carpio]	98.7	7.4e-39	167.9
TRINITY_DN51644_c0_g1_i1	gi|1020613896|ref|XP_016120213.1|	PREDICTED: probable palmitoyltransferase ZDHHC14 [Sinocyclocheilus grahami]	92.6	4.6e-05	56.2
TRINITY_DN51637_c0_g1_i1	gi|641999308|emb|CDQ98149.1|	unnamed protein product [Oncorhynchus mykiss]	91.4	7.7e-10	72.4
TRINITY_DN51606_c0_g1_i1	gi|966642348|gb|KTF77260.1|	hypothetical protein cypCar_00030613 [Cyprinus carpio]	100.0	1.9e-19	104.0
TRINITY_DN51609_c0_g1_i1	gi|966672510|gb|KTG05891.1|	hypothetical protein cypCar_00002574 [Cyprinus carpio]	90.0	6.0e-05	55.8
TRINITY_DN51698_c0_g2_i1	gi|1039387369|ref|XP_017157880.1|	PREDICTED: uncharacterized protein LOC108165823 [Poecilia reticulata]	64.7	7.8e-11	75.1
TRINITY_DN35112_c0_g1_i1	gi|1009590800|ref|XP_015924474.1|	PREDICTED: uncharacterized protein LOC107452504 [Parasteatoda tepidariorum]	42.5	8.0e-05	55.5
TRINITY_DN35140_c0_g1_i1	gi|1020474202|ref|XP_016142328.1|	PREDICTED: microtubule-associated protein 1B-like isoform X2 [Sinocyclocheilus grahami]	76.0	2.6e-32	146.7
TRINITY_DN35118_c0_g1_i1	gi|1020551743|ref|XP_016109813.1|	PREDICTED: transcription activator BRG1-like [Sinocyclocheilus grahami]	100.0	6.5e-31	141.4
TRINITY_DN35182_c0_g1_i2	gi|1024985771|ref|XP_016314657.1|	PREDICTED: uncharacterized protein LOC107667497 [Sinocyclocheilus anshuiensis]	66.7	8.1e-16	92.4
TRINITY_DN35139_c0_g1_i1	gi|1020469663|ref|XP_016139898.1|	PREDICTED: xaa-Pro dipeptidase [Sinocyclocheilus grahami]	100.0	1.0e-02	48.1
TRINITY_DN35166_c0_g1_i1	gi|966697083|gb|KTG29441.1|	hypothetical protein cypCar_00040185 [Cyprinus carpio]	100.0	6.2e-38	164.9
TRINITY_DN35166_c0_g2_i1	gi|966697083|gb|KTG29441.1|	hypothetical protein cypCar_00040185 [Cyprinus carpio]	78.2	6.9e-30	138.3
TRINITY_DN35174_c0_g1_i1	gi|966662205|gb|KTF96654.1|	hypothetical protein cypCar_00045315 [Cyprinus carpio]	100.0	3.4e-12	79.3
TRINITY_DN35174_c0_g2_i1	gi|966662205|gb|KTF96654.1|	hypothetical protein cypCar_00045315 [Cyprinus carpio]	100.0	1.5e-26	127.1
TRINITY_DN35146_c0_g1_i1	gi|966638111|gb|KTF73215.1|	hypothetical protein cypCar_00047610 [Cyprinus carpio]	71.8	8.4e-04	51.6
TRINITY_DN35189_c0_g1_i1	gi|1025055086|ref|XP_016331441.1|	PREDICTED: gastrula zinc finger protein XlCGF8.2DB-like [Sinocyclocheilus anshuiensis]	87.1	2.0e-32	146.7
TRINITY_DN35147_c0_g2_i1	gi|966703362|gb|KTG35603.1|	hypothetical protein cypCar_00037555, partial [Cyprinus carpio]	92.1	8.2e-69	268.9
TRINITY_DN35117_c0_g1_i1	gi|966710568|gb|KTG42806.1|	hypothetical protein cypCar_00030289 [Cyprinus carpio]	80.0	9.5e-06	58.9
TRINITY_DN35126_c0_g1_i1	gi|966670468|gb|KTG03849.1|	hypothetical protein cypCar_00002478 [Cyprinus carpio]	100.0	4.0e-14	85.9
TRINITY_DN35193_c0_g1_i1	gi|528507517|ref|XP_685086.6|	PREDICTED: C-Jun-amino-terminal kinase-interacting protein 2 [Danio rerio]	96.6	5.3e-75	288.9
TRINITY_DN35193_c1_g1_i1	gi|528507517|ref|XP_685086.6|	PREDICTED: C-Jun-amino-terminal kinase-interacting protein 2 [Danio rerio]	100.0	3.1e-36	159.1
TRINITY_DN35105_c0_g1_i1	gi|966651719|gb|KTF86621.1|	hypothetical protein cypCar_00008433 [Cyprinus carpio]	100.0	4.7e-101	376.3
TRINITY_DN35127_c0_g1_i1	gi|966670166|gb|KTG03547.1|	hypothetical protein cypCar_00031278 [Cyprinus carpio]	100.0	6.4e-05	55.5
TRINITY_DN35195_c0_g1_i1	gi|966639688|gb|KTF74602.1|	hypothetical protein cypCar_00041937 [Cyprinus carpio]	100.0	2.0e-04	54.7
TRINITY_DN35123_c0_g1_i1	gi|966643040|gb|KTF77952.1|	hypothetical protein cypCar_00044754, partial [Cyprinus carpio]	88.0	4.8e-03	48.9
TRINITY_DN35103_c0_g1_i1	gi|1007793970|ref|XP_015832856.1|	PREDICTED: SCAN domain-containing protein 3-like [Nothobranchius furzeri]	57.5	2.3e-16	93.2
TRINITY_DN35171_c0_g1_i1	gi|966703925|gb|KTG36166.1|	hypothetical protein cypCar_00024567 [Cyprinus carpio]	92.5	1.4e-18	100.9
TRINITY_DN70039_c0_g1_i1	gi|56428532|gb|AAV91283.1|	ribosomal protein L27A [Drosophila yakuba]	100.0	2.4e-06	60.1
TRINITY_DN70051_c0_g1_i1	gi|226372474|gb|ACO51862.1|	Transposable element Tc1 transposase [Rana catesbeiana]	58.2	3.4e-13	82.4
TRINITY_DN70051_c0_g2_i1	gi|226372474|gb|ACO51862.1|	Transposable element Tc1 transposase [Rana catesbeiana]	71.7	2.3e-10	73.2
TRINITY_DN70058_c0_g2_i1	gi|635146863|ref|XP_008017246.1|	PREDICTED: 40S ribosomal protein S4, Y isoform 1 isoform X1 [Chlorocebus sabaeus]	61.8	9.8e-08	65.5
TRINITY_DN70021_c0_g1_i1	gi|966639346|gb|KTF74450.1|	hypothetical protein cypCar_00023611 [Cyprinus carpio]	100.0	2.4e-04	53.1
TRINITY_DN70025_c0_g1_i1	gi|765163512|ref|XP_011490929.1|	PREDICTED: deleted in malignant brain tumors 1 protein-like [Oryzias latipes]	78.7	3.4e-25	122.5
TRINITY_DN70076_c0_g1_i1	gi|966660025|gb|KTF94879.1|	hypothetical protein cypCar_00003632, partial [Cyprinus carpio]	88.0	9.0e-49	201.4
TRINITY_DN70019_c0_g1_i1	gi|966701271|gb|KTG33512.1|	hypothetical protein cypCar_00010654 [Cyprinus carpio]	100.0	4.0e-12	79.3
TRINITY_DN70019_c0_g2_i1	gi|966701271|gb|KTG33512.1|	hypothetical protein cypCar_00010654 [Cyprinus carpio]	100.0	4.7e-12	79.3
TRINITY_DN70014_c0_g1_i1	gi|966672679|gb|KTG06060.1|	hypothetical protein cypCar_00005915, partial [Cyprinus carpio]	98.5	1.2e-68	267.7
TRINITY_DN70097_c0_g1_i1	gi|1025181796|ref|XP_016421750.1|	PREDICTED: angiopoietin-2 [Sinocyclocheilus rhinocerous]	93.5	1.3e-268	934.5
TRINITY_DN70037_c0_g1_i1	gi|966639044|gb|KTF74148.1|	hypothetical protein cypCar_00012860 [Cyprinus carpio]	97.6	2.6e-13	83.6
TRINITY_DN70037_c0_g2_i1	gi|966639044|gb|KTF74148.1|	hypothetical protein cypCar_00012860 [Cyprinus carpio]	100.0	1.2e-24	120.6
TRINITY_DN70043_c0_g2_i1	gi|1020522519|ref|XP_016100734.1|	PREDICTED: LOW QUALITY PROTEIN: filamin-A-like [Sinocyclocheilus grahami]	100.0	3.0e-04	52.8
TRINITY_DN70087_c0_g2_i1	gi|1024968016|ref|XP_016305299.1|	PREDICTED: prospero homeobox protein 1-like [Sinocyclocheilus anshuiensis]	87.6	9.9e-96	358.2
TRINITY_DN70087_c1_g2_i1	gi|1020595848|ref|XP_016117082.1|	PREDICTED: prospero homeobox protein 1-like [Sinocyclocheilus grahami]	99.3	1.8e-72	280.4
TRINITY_DN70029_c0_g1_i1	gi|966639913|gb|KTF74827.1|	hypothetical protein cypCar_00017142, partial [Cyprinus carpio]	100.0	1.3e-03	50.8
TRINITY_DN70084_c0_g1_i1	gi|942029242|ref|XP_005886871.2|	PREDICTED: 40S ribosomal protein S2 isoform X1 [Bos mutus]	54.4	4.5e-08	65.5
TRINITY_DN70057_c0_g1_i1	gi|966649057|gb|KTF83967.1|	hypothetical protein cypCar_00019390 [Cyprinus carpio]	78.4	2.4e-20	106.7
TRINITY_DN70096_c0_g1_i1	gi|77403696|dbj|BAE46430.1|	reverse transcriptase [Danio rerio]	72.0	1.8e-28	133.7
TRINITY_DN70096_c0_g3_i1	gi|77403696|dbj|BAE46430.1|	reverse transcriptase [Danio rerio]	80.6	2.9e-19	102.8
TRINITY_DN70035_c0_g1_i1	gi|966710839|gb|KTG43077.1|	hypothetical protein cypCar_00013188 [Cyprinus carpio]	80.0	4.6e-10	72.4
TRINITY_DN70017_c0_g1_i1	gi|966671737|gb|KTG05118.1|	hypothetical protein cypCar_00003131 [Cyprinus carpio]	62.5	1.0e-15	90.9
TRINITY_DN70000_c0_g1_i1	gi|189528934|ref|XP_001920727.1|	PREDICTED: neurobeachin isoform X4 [Danio rerio]	100.0	5.5e-33	148.3
TRINITY_DN70013_c0_g1_i1	gi|1020454609|ref|XP_016133925.1|	PREDICTED: influenza virus NS1A-binding protein homolog B isoform X2 [Sinocyclocheilus grahami]	100.0	5.1e-05	56.2
TRINITY_DN70049_c0_g1_i1	gi|1042338892|ref|XP_017313272.1|	PREDICTED: male-specific lethal 3 homolog isoform X3 [Ictalurus punctatus]	54.0	1.4e-05	58.2
TRINITY_DN70006_c0_g2_i1	gi|1025321613|ref|XP_016386880.1|	PREDICTED: sodium-driven chloride bicarbonate exchanger-like isoform X1 [Sinocyclocheilus rhinocerous]	99.2	1.5e-140	507.7
TRINITY_DN70090_c0_g2_i1	gi|966711445|gb|KTG43683.1|	hypothetical protein cypCar_00007348 [Cyprinus carpio]	100.0	1.2e-05	58.9
TRINITY_DN70008_c0_g1_i1	gi|966645101|gb|KTF80013.1|	hypothetical protein cypCar_00039728, partial [Cyprinus carpio]	70.4	8.9e-26	124.8
TRINITY_DN70078_c0_g1_i1	gi|966708606|gb|KTG40844.1|	hypothetical protein cypCar_00001580 [Cyprinus carpio]	100.0	1.0e-50	207.6
TRINITY_DN70060_c0_g1_i1	gi|966713875|gb|KTG46113.1|	hypothetical protein cypCar_00015295, partial [Cyprinus carpio]	57.9	3.1e-24	119.8
TRINITY_DN14244_c0_g1_i1	gi|966707337|gb|KTG39578.1|	hypothetical protein cypCar_00005712 [Cyprinus carpio]	100.0	9.6e-77	294.7
TRINITY_DN14262_c0_g1_i1	gi|929064880|ref|XP_014014752.1|	PREDICTED: cyclin-dependent kinase 14 isoform X1 [Salmo salar]	95.3	5.4e-14	85.9
TRINITY_DN14294_c0_g1_i1	gi|676724447|gb|KFO91483.1|	AKT-interacting protein, partial [Buceros rhinoceros silvestris]	95.7	5.0e-04	52.0
TRINITY_DN14202_c0_g1_i1	gi|1020603632|ref|XP_016118254.1|	PREDICTED: uncharacterized protein LOC107576620 [Sinocyclocheilus grahami]	88.1	8.0e-26	124.4
TRINITY_DN14250_c0_g1_i1	gi|966658237|gb|KTF93091.1|	hypothetical protein cypCar_00009494 [Cyprinus carpio]	100.0	1.2e-06	61.2
TRINITY_DN14232_c0_g1_i1	gi|1024990939|ref|XP_016315582.1|	PREDICTED: uncharacterized protein LOC107668276 [Sinocyclocheilus anshuiensis]	62.9	1.0e-31	146.0
TRINITY_DN14206_c0_g1_i1	gi|1042373712|ref|XP_017331191.1|	PREDICTED: trifunctional enzyme subunit alpha, mitochondrial [Ictalurus punctatus]	68.3	6.3e-06	58.5
TRINITY_DN14267_c0_g1_i1	gi|966710618|gb|KTG42856.1|	hypothetical protein cypCar_00007845 [Cyprinus carpio]	94.4	2.0e-18	100.9
TRINITY_DN14267_c0_g2_i1	gi|966710618|gb|KTG42856.1|	hypothetical protein cypCar_00007845 [Cyprinus carpio]	100.0	3.9e-47	195.7
TRINITY_DN14282_c0_g1_i1	gi|1025198652|ref|XP_016425425.1|	PREDICTED: neurexin-1a-like [Sinocyclocheilus rhinocerous]	94.6	6.2e-45	188.3
TRINITY_DN14265_c0_g1_i1	gi|966637758|gb|KTF72862.1|	hypothetical protein cypCar_00042227 [Cyprinus carpio]	100.0	3.7e-60	239.6
TRINITY_DN14240_c0_g2_i1	gi|939296714|ref|XP_014266956.1|	PREDICTED: uncharacterized protein LOC106675908 [Maylandia zebra]	48.8	1.8e-11	77.0
TRINITY_DN14280_c0_g1_i1	gi|831509390|ref|XP_012713559.1|	PREDICTED: acetylcholine receptor subunit alpha, partial [Fundulus heteroclitus]	54.5	8.7e-22	111.7
TRINITY_DN14266_c0_g2_i1	gi|1024920678|ref|XP_016352026.1|	PREDICTED: uncharacterized protein LOC107696015 [Sinocyclocheilus anshuiensis]	48.2	2.6e-18	100.5
TRINITY_DN14252_c0_g1_i1	gi|1025337576|ref|XP_016391217.1|	PREDICTED: RIMS-binding protein 2 isoform X1 [Sinocyclocheilus rhinocerous]	66.7	2.9e-34	153.3
TRINITY_DN14220_c0_g1_i1	gi|966652911|gb|KTF87813.1|	hypothetical protein cypCar_00025871 [Cyprinus carpio]	100.0	9.5e-03	48.1
TRINITY_DN14238_c0_g1_i1	gi|966639702|gb|KTF74616.1|	hypothetical protein cypCar_00042083, partial [Cyprinus carpio]	75.0	4.4e-05	55.8
TRINITY_DN8924_c0_g1_i1	gi|966655297|gb|KTF90151.1|	hypothetical protein cypCar_00022076 [Cyprinus carpio]	100.0	1.5e-05	58.2
TRINITY_DN8945_c0_g1_i1	gi|966660629|gb|KTF95483.1|	hypothetical protein cypCar_00023930 [Cyprinus carpio]	91.9	3.5e-35	156.4
TRINITY_DN8907_c0_g1_i1	gi|966654167|gb|KTF89021.1|	hypothetical protein cypCar_00007456, partial [Cyprinus carpio]	97.0	4.5e-10	72.8
TRINITY_DN8930_c0_g1_i1	gi|966639122|gb|KTF74226.1|	hypothetical protein cypCar_00019354 [Cyprinus carpio]	98.1	9.8e-55	221.1
TRINITY_DN8949_c0_g1_i1	gi|939287956|ref|XP_014264862.1|	PREDICTED: uncharacterized protein LOC101481781 [Maylandia zebra]	75.0	5.5e-08	65.5
TRINITY_DN8903_c0_g1_i1	gi|971460837|ref|NP_001305304.1|	potassium channel protein TREK2A [Danio rerio]	100.0	1.2e-13	84.3
TRINITY_DN8975_c0_g1_i1	gi|1024947727|ref|XP_016362956.1|	PREDICTED: homeobox protein MSX-1 [Sinocyclocheilus anshuiensis]	90.4	1.0e-36	161.0
TRINITY_DN8965_c0_g1_i1	gi|736168815|ref|XP_010765216.1|	PREDICTED: zinc finger BED domain-containing protein 4-like [Notothenia coriiceps]	85.2	1.2e-20	107.5
TRINITY_DN8981_c0_g1_i1	gi|1025344502|ref|XP_016393080.1|	PREDICTED: inositol-trisphosphate 3-kinase B-like [Sinocyclocheilus rhinocerous]	63.2	1.7e-28	134.0
TRINITY_DN8940_c0_g1_i1	gi|966638162|gb|KTF73266.1|	hypothetical protein cypCar_00045793, partial [Cyprinus carpio]	100.0	1.7e-11	77.0
TRINITY_DN8929_c0_g1_i1	gi|1024974286|ref|XP_016308676.1|	PREDICTED: N-acetylgalactosamine-6-sulfatase-like isoform X1 [Sinocyclocheilus anshuiensis]	100.0	8.7e-56	224.6
TRINITY_DN8976_c0_g1_i1	gi|1020552989|ref|XP_016110053.1|	PREDICTED: unconventional myosin-X-like [Sinocyclocheilus grahami]	83.3	9.4e-05	54.7
TRINITY_DN8914_c0_g1_i1	gi|1020501271|ref|XP_016089434.1|	PREDICTED: galectin-3-binding protein A-like isoform X1 [Sinocyclocheilus grahami]	100.0	2.9e-15	90.5
TRINITY_DN8926_c0_g1_i1	gi|1025395260|ref|XP_016406380.1|	PREDICTED: zinc finger and BTB domain-containing protein 38-like isoform X1 [Sinocyclocheilus rhinocerous]	95.9	1.8e-63	250.4
TRINITY_DN8938_c0_g1_i1	gi|966702994|gb|KTG35235.1|	hypothetical protein cypCar_00016715 [Cyprinus carpio]	100.0	4.5e-06	59.3
TRINITY_DN8960_c0_g1_i1	gi|657594301|ref|XP_008301756.1|	PREDICTED: homeodomain-interacting protein kinase 1-like, partial [Stegastes partitus]	65.0	5.0e-05	55.8
TRINITY_DN86009_c0_g1_i1	gi|966715043|gb|KTG47281.1|	hypothetical protein cypCar_00046000, partial [Cyprinus carpio]	81.7	1.6e-29	137.1
TRINITY_DN86003_c0_g1_i1	gi|966652175|gb|KTF87077.1|	hypothetical protein cypCar_00016948 [Cyprinus carpio]	86.9	7.1e-39	168.3
TRINITY_DN86004_c0_g1_i1	gi|966668061|gb|KTG01442.1|	hypothetical protein cypCar_00001756 [Cyprinus carpio]	100.0	2.5e-43	183.0
TRINITY_DN86077_c0_g1_i1	gi|966647070|gb|KTF81980.1|	hypothetical protein cypCar_00014923 [Cyprinus carpio]	99.2	4.2e-69	269.2
TRINITY_DN86084_c0_g1_i1	gi|966640760|gb|KTF75674.1|	hypothetical protein cypCar_00017702 [Cyprinus carpio]	72.6	4.6e-19	102.1
TRINITY_DN86062_c0_g1_i1	gi|966657297|gb|KTF92151.1|	hypothetical protein cypCar_00048315 [Cyprinus carpio]	93.8	1.1e-99	371.3
TRINITY_DN86033_c0_g1_i1	gi|226372474|gb|ACO51862.1|	Transposable element Tc1 transposase [Rana catesbeiana]	65.9	4.6e-08	65.5
TRINITY_DN86100_c0_g1_i1	gi|226372474|gb|ACO51862.1|	Transposable element Tc1 transposase [Rana catesbeiana]	77.2	5.2e-16	92.0
TRINITY_DN86089_c0_g3_i1	gi|966704166|gb|KTG36407.1|	hypothetical protein cypCar_00021441 [Cyprinus carpio]	100.0	1.6e-42	180.3
TRINITY_DN86058_c0_g1_i1	gi|966715790|gb|KTG48028.1|	hypothetical protein cypCar_00004174, partial [Cyprinus carpio]	98.9	2.0e-43	183.3
TRINITY_DN86060_c0_g3_i1	gi|1020420163|ref|XP_016129083.1|	PREDICTED: zona pellucida-like domain-containing protein 1 [Sinocyclocheilus grahami]	91.2	9.8e-29	134.4
TRINITY_DN86013_c0_g1_i1	gi|966706865|gb|KTG39106.1|	hypothetical protein cypCar_00010051 [Cyprinus carpio]	100.0	7.4e-06	58.9
TRINITY_DN86030_c0_g1_i1	gi|1020405944|ref|XP_016116087.1|	PREDICTED: proline-rich protein 5-like [Sinocyclocheilus grahami]	92.3	7.4e-04	52.0
TRINITY_DN86082_c0_g1_i1	gi|966641176|gb|KTF76090.1|	hypothetical protein cypCar_00046494 [Cyprinus carpio]	100.0	2.0e-33	149.8
TRINITY_DN86027_c0_g1_i1	gi|944217315|gb|KQK83030.1|	hypothetical protein AAES_64378 [Amazona aestiva]	88.9	1.8e-04	53.9
TRINITY_DN86083_c0_g2_i1	gi|966640815|gb|KTF75729.1|	hypothetical protein cypCar_00046348, partial [Cyprinus carpio]	100.0	1.3e-09	71.2
TRINITY_DN86041_c0_g1_i1	gi|966698420|gb|KTG30693.1|	hypothetical protein cypCar_00012819 [Cyprinus carpio]	90.1	2.1e-48	200.3
TRINITY_DN86067_c0_g1_i1	gi|966708508|gb|KTG40746.1|	hypothetical protein cypCar_00044208, partial [Cyprinus carpio]	81.2	9.5e-26	124.4
TRINITY_DN86067_c0_g2_i1	gi|1025280351|ref|XP_016377118.1|	PREDICTED: uncharacterized protein LOC107715476 [Sinocyclocheilus rhinocerous]	78.6	1.2e-29	137.5
TRINITY_DN86067_c0_g3_i1	gi|966710201|gb|KTG42439.1|	hypothetical protein cypCar_00046980, partial [Cyprinus carpio]	97.2	4.4e-30	138.7
TRINITY_DN86047_c0_g1_i1	gi|1025000933|ref|XP_016319407.1|	PREDICTED: 1-phosphatidylinositol 4,5-bisphosphate phosphodiesterase eta-1-like [Sinocyclocheilus anshuiensis]	90.6	4.3e-72	279.3
TRINITY_DN86007_c0_g1_i1	gi|966660425|gb|KTF95279.1|	hypothetical protein cypCar_00002954, partial [Cyprinus carpio]	100.0	8.3e-54	218.0
TRINITY_DN86001_c0_g1_i1	gi|1025224445|ref|XP_016364956.1|	PREDICTED: gastrula zinc finger protein XlCGF49.1-like, partial [Sinocyclocheilus rhinocerous]	76.5	3.6e-31	142.5
TRINITY_DN86059_c0_g1_i1	gi|1025257029|ref|XP_016370808.1|	PREDICTED: hydroperoxide isomerase ALOXE3-like [Sinocyclocheilus rhinocerous]	94.7	1.9e-68	266.9
TRINITY_DN86026_c0_g1_i1	gi|966668561|gb|KTG01942.1|	hypothetical protein cypCar_00005938 [Cyprinus carpio]	98.9	2.3e-44	186.4
TRINITY_DN86016_c0_g1_i1	gi|966699195|gb|KTG31436.1|	hypothetical protein cypCar_00002557 [Cyprinus carpio]	100.0	8.6e-12	77.8
TRINITY_DN86040_c0_g1_i1	gi|966668710|gb|KTG02091.1|	hypothetical protein cypCar_00025975 [Cyprinus carpio]	98.9	7.7e-45	188.0
TRINITY_DN86037_c0_g1_i1	gi|966672348|gb|KTG05729.1|	hypothetical protein cypCar_00047455 [Cyprinus carpio]	79.2	3.6e-12	79.7
TRINITY_DN86094_c0_g1_i1	gi|966715155|gb|KTG47393.1|	hypothetical protein cypCar_00027893 [Cyprinus carpio]	72.4	8.7e-04	52.0
TRINITY_DN86012_c0_g1_i1	gi|966699230|gb|KTG31471.1|	hypothetical protein cypCar_00009564 [Cyprinus carpio]	74.1	3.5e-50	206.5
TRINITY_DN86044_c0_g1_i1	gi|1025051521|ref|XP_016330447.1|	PREDICTED: gastrula zinc finger protein XlCGF57.1-like [Sinocyclocheilus anshuiensis]	85.1	7.3e-28	131.3
TRINITY_DN86044_c0_g2_i1	gi|1025261193|ref|XP_016371924.1|	PREDICTED: gastrula zinc finger protein XlCGF57.1-like [Sinocyclocheilus rhinocerous]	86.1	1.0e-35	157.5
TRINITY_DN86011_c0_g1_i1	gi|966672067|gb|KTG05448.1|	hypothetical protein cypCar_00004341, partial [Cyprinus carpio]	97.5	1.7e-13	84.0
TRINITY_DN86032_c0_g2_i1	gi|966713136|gb|KTG45374.1|	hypothetical protein cypCar_00005576 [Cyprinus carpio]	100.0	1.5e-35	156.8
TRINITY_DN86087_c0_g1_i1	gi|125901787|gb|ABN58714.1|	pol-like protein [Biomphalaria glabrata]	42.6	6.2e-03	48.9
TRINITY_DN86031_c0_g1_i2	gi|966710767|gb|KTG43005.1|	hypothetical protein cypCar_00036792 [Cyprinus carpio]	100.0	2.4e-34	152.9
TRINITY_DN86038_c0_g1_i1	gi|528476947|ref|XP_005168604.1|	PREDICTED: cadherin EGF LAG seven-pass G-type receptor 1 isoform X2 [Danio rerio]	98.8	1.2e-39	170.6
TRINITY_DN86074_c0_g1_i1	gi|583989866|ref|XP_006790134.1|	PREDICTED: PDZ and LIM domain protein 5-like [Neolamprologus brichardi]	72.2	1.8e-31	144.1
TRINITY_DN86002_c0_g1_i1	gi|1025281395|ref|XP_016377386.1|	PREDICTED: complement factor H-like [Sinocyclocheilus rhinocerous]	78.8	4.9e-32	145.6
TRINITY_DN86050_c0_g2_i1	gi|966645254|gb|KTF80166.1|	hypothetical protein cypCar_00031419 [Cyprinus carpio]	98.8	1.9e-34	153.3
TRINITY_DN86061_c0_g1_i1	gi|1020528944|ref|XP_016104143.1|	PREDICTED: growth factor receptor-bound protein 10-like [Sinocyclocheilus grahami]	94.8	1.8e-34	153.3
TRINITY_DN86053_c0_g1_i1	gi|1024996813|ref|XP_016317768.1|	PREDICTED: protein NLRC3-like [Sinocyclocheilus anshuiensis]	84.5	1.0e-30	141.0
TRINITY_DN86069_c0_g1_i1	gi|1025114737|ref|XP_016396648.1|	PREDICTED: GTPase IMAP family member 4-like [Sinocyclocheilus rhinocerous]	53.3	1.4e-05	57.8
TRINITY_DN24780_c0_g1_i1	gi|556970590|ref|XP_005993849.1|	PREDICTED: casein kinase I isoform gamma-2 isoform X4 [Latimeria chalumnae]	95.7	3.2e-03	49.7
TRINITY_DN24780_c0_g2_i1	gi|556970590|ref|XP_005993849.1|	PREDICTED: casein kinase I isoform gamma-2 isoform X4 [Latimeria chalumnae]	95.7	8.2e-03	49.7
TRINITY_DN24793_c0_g1_i1	gi|1025097073|ref|XP_016344405.1|	PREDICTED: NCK-interacting protein with SH3 domain [Sinocyclocheilus anshuiensis]	89.7	2.2e-11	76.6
TRINITY_DN24778_c0_g1_i1	gi|966709222|gb|KTG41460.1|	hypothetical protein cypCar_00024512 [Cyprinus carpio]	66.7	4.7e-10	72.4
TRINITY_DN24734_c0_g2_i1	gi|966711076|gb|KTG43314.1|	hypothetical protein cypCar_00037240, partial [Cyprinus carpio]	86.2	6.4e-30	138.3
TRINITY_DN24756_c0_g1_i1	gi|1025136428|ref|XP_016352612.1|	PREDICTED: SHC SH2 domain-binding protein 1-like [Sinocyclocheilus anshuiensis]	75.9	1.3e-36	161.4
TRINITY_DN24776_c0_g1_i1	gi|966643238|gb|KTF78150.1|	hypothetical protein cypCar_00035571 [Cyprinus carpio]	100.0	1.6e-42	180.3
TRINITY_DN24798_c0_g1_i1	gi|1020525200|ref|XP_016102142.1|	PREDICTED: G-protein coupled receptor 55-like [Sinocyclocheilus grahami]	93.9	6.6e-45	188.3
TRINITY_DN24789_c0_g1_i1	gi|1020493087|ref|XP_016085034.1|	PREDICTED: membrane-associated guanylate kinase, WW and PDZ domain-containing protein 1-like isoform X1 [Sinocyclocheilus grahami]	74.6	1.9e-19	103.2
TRINITY_DN24789_c0_g2_i1	gi|1020532733|ref|XP_016106128.1|	PREDICTED: membrane-associated guanylate kinase, WW and PDZ domain-containing protein 1-like [Sinocyclocheilus grahami]	71.7	9.7e-27	127.9
TRINITY_DN24713_c0_g1_i1	gi|966704052|gb|KTG36293.1|	hypothetical protein cypCar_00033051 [Cyprinus carpio]	98.4	3.7e-61	242.7
TRINITY_DN24713_c0_g1_i2	gi|1025348109|ref|XP_016394050.1|	PREDICTED: transferrin receptor protein 1-like isoform X2 [Sinocyclocheilus rhinocerous]	92.1	3.8e-50	206.1
TRINITY_DN24791_c0_g1_i1	gi|966666485|gb|KTG00225.1|	hypothetical protein cypCar_00025902 [Cyprinus carpio]	98.0	1.6e-18	100.9
TRINITY_DN24790_c0_g2_i1	gi|966649456|gb|KTF84366.1|	hypothetical protein cypCar_00032373 [Cyprinus carpio]	96.4	1.1e-05	58.5
TRINITY_DN24732_c0_g1_i1	gi|1042267959|ref|XP_017337538.1|	PREDICTED: KH domain-containing, RNA-binding, signal transduction-associated protein 1 [Ictalurus punctatus]	90.5	9.2e-03	49.3
TRINITY_DN24781_c0_g1_i1	gi|1025031670|ref|XP_016325104.1|	PREDICTED: LOW QUALITY PROTEIN: T-lymphoma invasion and metastasis-inducing protein 2-like [Sinocyclocheilus anshuiensis]	96.4	5.8e-23	115.2
TRINITY_DN24781_c0_g2_i1	gi|1025031670|ref|XP_016325104.1|	PREDICTED: LOW QUALITY PROTEIN: T-lymphoma invasion and metastasis-inducing protein 2-like [Sinocyclocheilus anshuiensis]	92.9	2.3e-38	166.4
TRINITY_DN24783_c0_g1_i1	gi|302426774|gb|EFK98589.1|	conserved hypothetical protein, partial [Streptomyces sp. SPB78]	74.2	6.4e-17	95.1
TRINITY_DN24754_c0_g1_i1	gi|34365524|tpg|DAA01287.1|	TPA_exp: replicase/helicase/endonuclease [Danio rerio]	84.8	3.1e-32	146.0
TRINITY_DN14647_c0_g1_i1	gi|77403694|dbj|BAE46429.1|	ORF2-encoded protein [Danio rerio]	60.7	1.1e-09	71.6
TRINITY_DN14676_c0_g1_i1	gi|966703890|gb|KTG36131.1|	hypothetical protein cypCar_00002528, partial [Cyprinus carpio]	96.0	1.6e-04	54.7
TRINITY_DN14683_c0_g1_i1	gi|1024985805|ref|XP_016314675.1|	PREDICTED: hemicentin-2-like, partial [Sinocyclocheilus anshuiensis]	97.8	1.2e-100	374.4
TRINITY_DN14675_c0_g2_i1	gi|966668058|gb|KTG01439.1|	hypothetical protein cypCar_00001755 [Cyprinus carpio]	67.7	2.4e-24	120.2
TRINITY_DN14612_c0_g1_i1	gi|1011870522|gb|AMR98930.1|	anti-Mullerian hormone [Cyprinus carpio]	61.5	3.4e-14	86.3
TRINITY_DN14687_c0_g1_i1	gi|1025309033|ref|XP_016383487.1|	PREDICTED: thrombospondin type-1 domain-containing protein 7B-like [Sinocyclocheilus rhinocerous]	96.1	6.7e-37	161.4
TRINITY_DN14609_c0_g2_i1	gi|1020551438|ref|XP_016109756.1|	PREDICTED: mediator of RNA polymerase II transcription subunit 1 isoform X1 [Sinocyclocheilus grahami]	100.0	8.4e-03	49.7
TRINITY_DN14633_c0_g1_i1	gi|966708877|gb|KTG41115.1|	hypothetical protein cypCar_00022133, partial [Cyprinus carpio]	82.9	2.9e-41	176.4
TRINITY_DN14608_c0_g1_i1	gi|1025100102|ref|XP_016345220.1|	PREDICTED: parvalbumin beta-like [Sinocyclocheilus anshuiensis]	69.4	3.4e-31	143.7
TRINITY_DN14608_c0_g2_i1	gi|1025100102|ref|XP_016345220.1|	PREDICTED: parvalbumin beta-like [Sinocyclocheilus anshuiensis]	69.4	3.1e-31	143.7
TRINITY_DN14660_c0_g1_i1	gi|966658493|gb|KTF93347.1|	hypothetical protein cypCar_00028946 [Cyprinus carpio]	100.0	7.2e-55	221.5
TRINITY_DN14655_c0_g1_i1	gi|1025290762|ref|XP_016382932.1|	PREDICTED: 5'(3')-deoxyribonucleotidase, mitochondrial-like [Sinocyclocheilus rhinocerous]	81.7	9.4e-33	148.3
TRINITY_DN14655_c0_g2_i1	gi|1025290762|ref|XP_016382932.1|	PREDICTED: 5'(3')-deoxyribonucleotidase, mitochondrial-like [Sinocyclocheilus rhinocerous]	81.0	8.1e-33	148.7
TRINITY_DN14694_c0_g1_i1	gi|966644159|gb|KTF79071.1|	hypothetical protein cypCar_00039121 [Cyprinus carpio]	80.5	1.2e-07	64.3
TRINITY_DN14689_c0_g1_i1	gi|1020456494|ref|XP_016134199.1|	PREDICTED: teneurin-2-like [Sinocyclocheilus grahami]	81.4	1.1e-93	351.7
TRINITY_DN14626_c0_g2_i1	gi|1025056091|ref|XP_016331709.1|	PREDICTED: transcriptional regulator ATRX-like [Sinocyclocheilus anshuiensis]	74.1	1.6e-11	77.8
TRINITY_DN14692_c0_g1_i1	gi|816336369|gb|KKK15973.1|	40S ribosomal protein, partial [Aspergillus rambellii]	100.0	5.6e-59	235.3
TRINITY_DN44263_c0_g1_i1	gi|966713474|gb|KTG45712.1|	hypothetical protein cypCar_00013769 [Cyprinus carpio]	100.0	2.7e-61	243.0
TRINITY_DN44231_c0_g1_i1	gi|642090460|emb|CDQ82117.1|	unnamed protein product [Oncorhynchus mykiss]	81.4	3.1e-20	106.3
TRINITY_DN44231_c0_g2_i1	gi|317419774|emb|CBN81810.1|	Putative transposase [Dicentrarchus labrax]	53.7	6.8e-34	152.1
TRINITY_DN44271_c0_g1_i1	gi|1025412841|ref|XP_016411124.1|	PREDICTED: C-Jun-amino-terminal kinase-interacting protein 4-like [Sinocyclocheilus rhinocerous]	87.1	1.4e-05	57.4
TRINITY_DN44296_c0_g1_i1	gi|1040686161|ref|XP_017210653.1|	PREDICTED: zinc finger protein 721-like, partial [Danio rerio]	77.9	7.1e-35	154.8
TRINITY_DN44296_c0_g2_i1	gi|1040688541|ref|XP_017211142.1|	PREDICTED: zinc finger protein 208-like isoform X1 [Danio rerio]	60.7	6.2e-23	115.5
TRINITY_DN44210_c0_g1_i1	gi|966638751|gb|KTF73855.1|	hypothetical protein cypCar_00033962, partial [Cyprinus carpio]	100.0	5.2e-47	195.3
TRINITY_DN44246_c0_g1_i1	gi|808885508|gb|KKF32236.1|	Retrovirus-related Pol polyprotein LINE-1 [Larimichthys crocea]	48.3	3.1e-09	69.3
TRINITY_DN44265_c0_g1_i1	gi|1025240256|ref|XP_016366259.1|	PREDICTED: SLAM family member 9-like, partial [Sinocyclocheilus rhinocerous]	86.1	5.2e-07	62.4
TRINITY_DN44283_c0_g1_i1	gi|1025312905|ref|XP_016384522.1|	PREDICTED: translocator protein-like isoform X1 [Sinocyclocheilus rhinocerous]	96.4	2.0e-07	64.3
TRINITY_DN44279_c0_g1_i1	gi|966674014|gb|KTG07395.1|	hypothetical protein cypCar_00039581 [Cyprinus carpio]	88.5	2.0e-04	53.5
TRINITY_DN44209_c0_g1_i1	gi|34392560|dbj|BAC82609.1|	pol-like protein [Danio rerio]	72.5	1.3e-38	167.9
TRINITY_DN44211_c0_g1_i1	gi|1020402509|ref|XP_016099257.1|	PREDICTED: FYVE, RhoGEF and PH domain-containing protein 4-like [Sinocyclocheilus grahami]	46.5	8.1e-04	51.6
TRINITY_DN44285_c0_g1_i1	gi|1020523314|ref|XP_016101151.1|	PREDICTED: transcription factor ETV6 isoform X1 [Sinocyclocheilus grahami]	100.0	6.4e-05	55.5
TRINITY_DN44287_c0_g1_i1	gi|966640440|gb|KTF75354.1|	hypothetical protein cypCar_00048237, partial [Cyprinus carpio]	97.1	4.8e-34	152.1
TRINITY_DN57415_c0_g1_i1	gi|966655449|gb|KTF90303.1|	hypothetical protein cypCar_00036968 [Cyprinus carpio]	94.9	1.2e-53	217.6
TRINITY_DN57452_c0_g1_i1	gi|1020473597|ref|XP_016142006.1|	PREDICTED: probable phospholipid-transporting ATPase IM isoform X1 [Sinocyclocheilus grahami]	99.1	3.3e-58	233.0
TRINITY_DN57452_c0_g1_i2	gi|1020473597|ref|XP_016142006.1|	PREDICTED: probable phospholipid-transporting ATPase IM isoform X1 [Sinocyclocheilus grahami]	98.5	1.4e-69	270.8
TRINITY_DN57442_c0_g1_i1	gi|1020528358|ref|XP_016103832.1|	PREDICTED: nuclear factor of activated T-cells, cytoplasmic 3-like isoform X1 [Sinocyclocheilus grahami]	100.0	7.4e-03	48.9
[truncated: 185,213 more rows]
