# Supplementary material for: ITRAQ Proteomic Analysis of Yellow and Black Skin in Jinbian Carp (Cyprinus carpio)
Source: Life (Basel). 2020 Sep 30;10(10):226. doi: 10.3390/life10100226 (PMC7601221; doi:10.3390/life10100226)
Supplement: Supplementary file 1 [file life-10-00226-s001.zip › Supplemental Table 1.xlsx]

## Sheet: Y vs W
Accession	Y	W	FC(W/Y)	log2FC(W/Y)	Pvalue(W/Y)	FDR	significant	regulate	GO	KEGG	KOG	Description
TRINITY_DN203792_c1_g3_i1_m.113099	1.06333	0.570667	0.536677	-0.897874	0.0106225	0.107209	yes	down		ccar:109100750;ccar:109090096		TRINITY_DN203792_c1_g3::TRINITY_DN203792_c1_g3_i1::g.113099 ORF type:internal len:11047 (+) TRINITY_DN203792_c1_g3_i1:1-33138(+)
TRINITY_DN203792_c1_g2_i1_m.113085	1.08433	0.582333	0.537043	-0.896891	0.0131151	0.113113	yes	down		ccar:109100777;ccar:109105110;ccar:109105089;ccar:109105101		TRINITY_DN203792_c1_g2::TRINITY_DN203792_c1_g2_i1::g.113085 ORF type:internal len:10986 (+) TRINITY_DN203792_c1_g2_i1:2-32956(+)
TRINITY_DN190715_c26_g13_i1_m.51487	1.02967	0.291667	0.283263	-1.81978	0.00172256	0.0667823	yes	down	GO:0016459;GO:0005524;GO:0051015;GO:0003774	ccar:109075959;ccar:109081470;ccar:109059960		TRINITY_DN190715_c26_g13::TRINITY_DN190715_c26_g13_i1::g.51487 ORF type:3prime_partial len:1684 (-) TRINITY_DN190715_c26_g13_i1:3-5051(-)
TRINITY_DN207775_c9_g1_i1_m.104267	1.23367	0.632	0.512294	-0.964956	0.0873342	0.241351	no	down		ccar:109081470;ccar:109075286;ccar:109073374;ccar:109059960;ccar:109066828		TRINITY_DN207775_c9_g1::TRINITY_DN207775_c9_g1_i1::g.104267 ORF type:3prime_partial len:1871 (-) TRINITY_DN207775_c9_g1_i1:3-5612(-)
TRINITY_DN202893_c0_g1_i2_m.113805	1.054	0.572	0.542694	-0.881788	0.0111228	0.107806	yes	down		ccar:109090096		TRINITY_DN202893_c0_g1::TRINITY_DN202893_c0_g1_i2::g.113805 ORF type:internal len:5667 (+) TRINITY_DN202893_c0_g1_i2:2-16999(+)
TRINITY_DN202893_c0_g5_i1_m.113814	1.10433	0.644667	0.583761	-0.77655	0.0186027	0.122559	yes	down		ccar:109100830;ccar:109100821;ccar:109100793;ccar:109100785;ccar:109105101		TRINITY_DN202893_c0_g5::TRINITY_DN202893_c0_g5_i1::g.113814 ORF type:internal len:6180 (+) TRINITY_DN202893_c0_g5_i1:3-18539(+)
TRINITY_DN181489_c16_g2_i3_m.44480	1.27967	4.01633	3.13858	1.65011	0.101331	0.25949	no	up		ccar:109050073		TRINITY_DN181489_c16_g2::TRINITY_DN181489_c16_g2_i3::g.44480 ORF type:5prime_partial len:1112 (-) TRINITY_DN181489_c16_g2_i3:101-3436(-)
TRINITY_DN207694_c7_g7_i1_m.109184	0.97	1.077	1.11031	0.150962	0.157854	0.325559	no	no change		ccar:109048855;ccar:109048732		TRINITY_DN207694_c7_g7::TRINITY_DN207694_c7_g7_i1::g.109184 ORF type:3prime_partial len:2249 (+) TRINITY_DN207694_c7_g7_i1:145-6888(+)
TRINITY_DN172161_c0_g1_i1_m.93189	0.991667	0.787333	0.79395	-0.332881	0.374784	0.546619	no	down		ccar:109100777;ccar:109105110		TRINITY_DN172161_c0_g1::TRINITY_DN172161_c0_g1_i1::g.93189 ORF type:internal len:4963 (+) TRINITY_DN172161_c0_g1_i1:1-14886(+)
TRINITY_DN190789_c1_g2_i2_m.52001	0.891333	1.19867	1.3448	0.427394	0.0308388	0.14981	yes	up		ccar:109076529		TRINITY_DN190789_c1_g2::TRINITY_DN190789_c1_g2_i2::g.52001 ORF type:5prime_partial len:2494 (+) TRINITY_DN190789_c1_g2_i2:3-7484(+)
TRINITY_DN207400_c1_g1_i2_m.132322	0.942667	1.12433	1.19272	0.25425	0.0176538	0.121055	yes	no change		ccar:109064031		TRINITY_DN207400_c1_g1::TRINITY_DN207400_c1_g1_i2::g.132322 ORF type:internal len:2852 (-) TRINITY_DN207400_c1_g1_i2:2-8554(-)
TRINITY_DN190893_c3_g1_i1_m.46584	0.675333	0.278	0.411649	-1.28051	0.144008	0.312088	no	down		ccar:109105101		TRINITY_DN190893_c3_g1::TRINITY_DN190893_c3_g1_i1::g.46584 ORF type:internal len:4279 (+) TRINITY_DN190893_c3_g1_i1:2-12835(+)
TRINITY_DN207572_c1_g1_i1_m.135461	1.00533	1.45833	1.4506	0.536647	0.0237389	0.133867	yes	up		ccar:109076529		TRINITY_DN207572_c1_g1::TRINITY_DN207572_c1_g1_i1::g.135461 ORF type:internal len:2292 (+) TRINITY_DN207572_c1_g1_i1:1-6873(+)
TRINITY_DN206905_c0_g8_i2_m.115794	2.438	2.56233	1.051	0.07176	0.947439	0.966373	no	no change		ccar:109065345;ccar:109113087		TRINITY_DN206905_c0_g8::TRINITY_DN206905_c0_g8_i2::g.115794 ORF type:3prime_partial len:1558 (+) TRINITY_DN206905_c0_g8_i2:224-4894(+)
TRINITY_DN188207_c5_g2_i1_m.65762	1.118	1.401	1.25313	0.325537	0.0647564	0.20722	no	up		ccar:109078106;ccar:109078111		TRINITY_DN188207_c5_g2::TRINITY_DN188207_c5_g2_i1::g.65762 ORF type:complete len:1904 (-) TRINITY_DN188207_c5_g2_i1:1682-7393(-)
TRINITY_DN190858_c8_g1_i4_m.46262	1.05967	1.157	1.09185	0.126778	0.0565758	0.194553	no	no change		ccar:109060579;ccar:109106624;ccar:109060583;ccar:109097278;ccar:109084632		TRINITY_DN190858_c8_g1::TRINITY_DN190858_c8_g1_i4::g.46262 ORF type:complete len:2542 (-) TRINITY_DN190858_c8_g1_i4:639-8264(-)
TRINITY_DN189725_c2_g1_i1_m.115268	1.11767	1.511	1.35192	0.435014	0.0999514	0.257593	no	up		ccar:109065345		TRINITY_DN189725_c2_g1::TRINITY_DN189725_c2_g1_i1::g.115268 ORF type:5prime_partial len:1852 (+) TRINITY_DN189725_c2_g1_i1:1-5556(+)
TRINITY_DN185800_c1_g1_i2_m.105419	1.05067	1.45233	1.3823	0.467068	0.0616932	0.201987	no	up				TRINITY_DN185800_c1_g1::TRINITY_DN185800_c1_g1_i2::g.105419 ORF type:complete len:2479 (-) TRINITY_DN185800_c1_g1_i2:706-8142(-)
TRINITY_DN204185_c5_g2_i6_m.138397	0.723	1.01267	1.40065	0.486092	0.133903	0.299195	no	up				TRINITY_DN204185_c5_g2::TRINITY_DN204185_c5_g2_i6::g.138397 ORF type:complete len:2486 (-) TRINITY_DN204185_c5_g2_i6:571-8028(-)
TRINITY_DN207542_c0_g1_i2_m.135365	0.945333	0.907667	0.960155	-0.0586606	0.830129	0.894463	no	no change		ccar:109060579;ccar:109106624;ccar:109060583;ccar:109097278;ccar:109084632		TRINITY_DN207542_c0_g1::TRINITY_DN207542_c0_g1_i2::g.135365 ORF type:5prime_partial len:2165 (+) TRINITY_DN207542_c0_g1_i2:2-6496(+)
TRINITY_DN201786_c1_g1_i1_m.133656	1.27333	1.44433	1.13429	0.181794	0.543822	0.690828	no	no change		ccar:109099367		TRINITY_DN201786_c1_g1::TRINITY_DN201786_c1_g1_i1::g.133656 ORF type:internal len:1317 (+) TRINITY_DN201786_c1_g1_i1:1-3948(+)
TRINITY_DN187958_c0_g3_i1_m.78329	1.066	0.579333	0.543465	-0.879742	0.0193347	0.123546	yes	down		ccar:109100785;ccar:109105101		TRINITY_DN187958_c0_g3::TRINITY_DN187958_c0_g3_i1::g.78329 ORF type:internal len:2546 (+) TRINITY_DN187958_c0_g3_i1:3-7637(+)
TRINITY_DN190774_c2_g1_i1_m.51706	0.971	1.37367	1.41469	0.500489	0.00266222	0.0730208	yes	up		ccar:109110557;ccar:109064216;ccar:109064217;ccar:109054110		TRINITY_DN190774_c2_g1::TRINITY_DN190774_c2_g1_i1::g.51706 ORF type:complete len:2351 (+) TRINITY_DN190774_c2_g1_i1:153-7205(+)
TRINITY_DN190946_c27_g4_i1_m.68108	1.12933	1.05633	0.93536	-0.0964062	0.564818	0.70758	no	no change		ccar:109048731;ccar:109048732		TRINITY_DN190946_c27_g4::TRINITY_DN190946_c27_g4_i1::g.68108 ORF type:5prime_partial len:1292 (+) TRINITY_DN190946_c27_g4_i1:3-3878(+)
TRINITY_DN161607_c1_g1_i1_m.65767	0.936667	0.287667	0.307117	-1.70314	0.00331195	0.0785517	yes	down		ccar:109084485		TRINITY_DN161607_c1_g1::TRINITY_DN161607_c1_g1_i1::g.65767 ORF type:complete len:994 (-) TRINITY_DN161607_c1_g1_i1:478-3459(-)
TRINITY_DN190188_c7_g20_i2_m.54212	0.878	1.11633	1.27145	0.346475	0.0471214	0.17907	yes	up		ccar:109083917;ccar:109079137		TRINITY_DN190188_c7_g20::TRINITY_DN190188_c7_g20_i2::g.54212 ORF type:3prime_partial len:1287 (-) TRINITY_DN190188_c7_g20_i2:2-3859(-)
TRINITY_DN190845_c4_g8_i1_m.46155	1.044	1.606	1.53831	0.62135	0.000354278	0.0595186	yes	up				TRINITY_DN190845_c4_g8::TRINITY_DN190845_c4_g8_i1::g.46155 ORF type:3prime_partial len:1794 (-) TRINITY_DN190845_c4_g8_i1:1-5379(-)
TRINITY_DN189905_c5_g1_i2_m.19905	0.902333	1.121	1.24233	0.313054	0.471449	0.631313	no	up				TRINITY_DN189905_c5_g1::TRINITY_DN189905_c5_g1_i2::g.19905 ORF type:3prime_partial len:2670 (-) TRINITY_DN189905_c5_g1_i2:3-8009(-)
TRINITY_DN190053_c0_g1_i3_m.74363	0.541333	0.279667	0.516626	-0.952809	0.378578	0.549271	no	down				TRINITY_DN190053_c0_g1::TRINITY_DN190053_c0_g1_i3::g.74363 ORF type:complete len:674 (-) TRINITY_DN190053_c0_g1_i3:266-2287(-)
TRINITY_DN201984_c1_g1_i8_m.90514	0.984333	1.05533	1.07213	0.10048	0.541548	0.6887	no	no change		ccar:109090102		TRINITY_DN201984_c1_g1::TRINITY_DN201984_c1_g1_i8::g.90514 ORF type:3prime_partial len:3620 (-) TRINITY_DN201984_c1_g1_i8:2-10858(-)
TRINITY_DN206668_c2_g1_i5_m.144555	1.911	3.91733	2.04989	1.03554	0.267497	0.445497	no	up		ccar:109105449		TRINITY_DN206668_c2_g1::TRINITY_DN206668_c2_g1_i5::g.144555 ORF type:complete len:2776 (+) TRINITY_DN206668_c2_g1_i5:165-8492(+)
TRINITY_DN207759_c3_g1_i3_m.104391	0.919333	1.01067	1.09935	0.136647	0.4281	0.596029	no	no change				TRINITY_DN207759_c3_g1::TRINITY_DN207759_c3_g1_i3::g.104391 ORF type:internal len:2018 (-) TRINITY_DN207759_c3_g1_i3:3-6053(-)
TRINITY_DN201984_c1_g1_i6_m.90509	1.17533	0.512333	0.435905	-1.19792	0.00998237	0.105918	yes	down		ccar:109100830;ccar:109090102		TRINITY_DN201984_c1_g1::TRINITY_DN201984_c1_g1_i6::g.90509 ORF type:3prime_partial len:3426 (-) TRINITY_DN201984_c1_g1_i6:2-10276(-)
TRINITY_DN187958_c0_g2_i1_m.78327	1.119	1.14067	1.01936	0.0276672	0.812257	0.881567	no	no change		ccar:109100785;ccar:109100793		TRINITY_DN187958_c0_g2::TRINITY_DN187958_c0_g2_i1::g.78327 ORF type:internal len:2290 (-) TRINITY_DN187958_c0_g2_i1:3-6869(-)
TRINITY_DN172443_c0_g3_i6_m.42834	1.278	2.1	1.64319	0.716501	0.249437	0.427606	no	up				TRINITY_DN172443_c0_g3::TRINITY_DN172443_c0_g3_i6::g.42834 ORF type:5prime_partial len:677 (-) TRINITY_DN172443_c0_g3_i6:260-2290(-)
TRINITY_DN177183_c12_g1_i3_m.12769	0.831333	0.818333	0.984362	-0.0227384	0.932993	0.956843	no	no change				TRINITY_DN177183_c12_g1::TRINITY_DN177183_c12_g1_i3::g.12769 ORF type:complete len:456 (-) TRINITY_DN177183_c12_g1_i3:104-1471(-)
TRINITY_DN200631_c0_g1_i2_m.137837	1.11133	0.971667	0.874325	-0.193758	0.180972	0.353014	no	no change		ccar:109106612;ccar:109106174		TRINITY_DN200631_c0_g1::TRINITY_DN200631_c0_g1_i2::g.137837 ORF type:5prime_partial len:2584 (-) TRINITY_DN200631_c0_g1_i2:837-8588(-)
TRINITY_DN207751_c3_g7_i1_m.105281	1.008	0.971333	0.963624	-0.0534573	0.641529	0.762909	no	no change		ccar:109092041;ccar:109083906		TRINITY_DN207751_c3_g7::TRINITY_DN207751_c3_g7_i1::g.105281 ORF type:internal len:1404 (-) TRINITY_DN207751_c3_g7_i1:1-4209(-)
TRINITY_DN200541_c6_g2_i1_m.93316	0.991	1.10767	1.11773	0.160567	0.0642285	0.206762	no	no change		ccar:109112335		TRINITY_DN200541_c6_g2::TRINITY_DN200541_c6_g2_i1::g.93316 ORF type:internal len:1634 (-) TRINITY_DN200541_c6_g2_i1:3-4901(-)
TRINITY_DN202132_c0_g1_i16_m.92315	1.07667	1.55267	1.44211	0.528176	0.0818172	0.2333	no	up		ccar:109062487		TRINITY_DN202132_c0_g1::TRINITY_DN202132_c0_g1_i16::g.92315 ORF type:internal len:1049 (-) TRINITY_DN202132_c0_g1_i16:1-3144(-)
TRINITY_DN173643_c2_g2_i2_m.113152	1.62367	1.739	1.07103	0.0990025	0.836611	0.898685	no	no change		ccar:109070713		TRINITY_DN173643_c2_g2::TRINITY_DN173643_c2_g2_i2::g.113152 ORF type:5prime_partial len:1491 (+) TRINITY_DN173643_c2_g2_i2:1-4473(+)
TRINITY_DN199704_c1_g1_i7_m.74878	0.995	1.307	1.31357	0.393491	0.0183912	0.121863	yes	up				TRINITY_DN199704_c1_g1::TRINITY_DN199704_c1_g1_i7::g.74878 ORF type:3prime_partial len:814 (-) TRINITY_DN199704_c1_g1_i7:3-2441(-)
TRINITY_DN207522_c4_g1_i1_m.135114	1.01433	1.17	1.15347	0.205977	0.000936081	0.0629047	yes	no change		ccar:109107412;ccar:109092721;ccar:109095814;ccar:109101312;ccar:109085030		TRINITY_DN207522_c4_g1::TRINITY_DN207522_c4_g1_i1::g.135114 ORF type:5prime_partial len:3580 (-) TRINITY_DN207522_c4_g1_i1:330-11069(-)
TRINITY_DN202893_c0_g6_i1_m.113823	1.081	0.529	0.489362	-1.03103	0.0118576	0.110161	yes	down		ccar:109100830		TRINITY_DN202893_c0_g6::TRINITY_DN202893_c0_g6_i1::g.113823 ORF type:internal len:2214 (+) TRINITY_DN202893_c0_g6_i1:3-6641(+)
TRINITY_DN190600_c4_g2_i1_m.131257	0.978	1.205	1.23211	0.301127	0.00181219	0.0679698	yes	up		ccar:109107412;ccar:109058852;ccar:109101312		TRINITY_DN190600_c4_g2::TRINITY_DN190600_c4_g2_i1::g.131257 ORF type:3prime_partial len:3314 (-) TRINITY_DN190600_c4_g2_i1:2-9940(-)
TRINITY_DN204272_c17_g1_i2_m.124874	1.01567	1.35133	1.33049	0.411957	0.0102991	0.106614	yes	up				TRINITY_DN204272_c17_g1::TRINITY_DN204272_c17_g1_i2::g.124874 ORF type:internal len:538 (+) TRINITY_DN204272_c17_g1_i2:2-1612(+)
TRINITY_DN200765_c3_g15_i1_m.91311	1.36133	2.048	1.50441	0.589195	0.2356	0.413197	no	up				TRINITY_DN200765_c3_g15::TRINITY_DN200765_c3_g15_i1::g.91311 ORF type:complete len:754 (+) TRINITY_DN200765_c3_g15_i1:155-2416(+)
TRINITY_DN204272_c15_g1_i1_m.124864	1.10567	1.51533	1.37052	0.454719	0.0149641	0.116365	yes	up				TRINITY_DN204272_c15_g1::TRINITY_DN204272_c15_g1_i1::g.124864 ORF type:internal len:925 (-) TRINITY_DN204272_c15_g1_i1:2-2773(-)
TRINITY_DN185368_c0_g3_i4_m.17928	0.967333	1.49767	1.54824	0.630632	0.000957626	0.0627829	yes	up		ccar:109064028		TRINITY_DN185368_c0_g3::TRINITY_DN185368_c0_g3_i4::g.17928 ORF type:internal len:1250 (-) TRINITY_DN185368_c0_g3_i4:3-3749(-)
TRINITY_DN177538_c2_g1_i2_m.87586	0.824333	1.22667	1.48807	0.573444	0.431028	0.598761	no	up				TRINITY_DN177538_c2_g1::TRINITY_DN177538_c2_g1_i2::g.87586 ORF type:complete len:763 (+) TRINITY_DN177538_c2_g1_i2:42-2330(+)
TRINITY_DN187863_c8_g3_i3_m.16456	0.786667	0.594	0.755085	-0.40529	0.349742	0.523542	no	down				TRINITY_DN187863_c8_g3::TRINITY_DN187863_c8_g3_i3::g.16456 ORF type:5prime_partial len:470 (+) TRINITY_DN187863_c8_g3_i3:2-1411(+)
TRINITY_DN190901_c2_g3_i2_m.45868	1.03033	0.599	0.581365	-0.782483	0.0135195	0.114278	yes	down				TRINITY_DN190901_c2_g3::TRINITY_DN190901_c2_g3_i2::g.45868 ORF type:internal len:2351 (+) TRINITY_DN190901_c2_g3_i2:1-7050(+)
TRINITY_DN190658_c3_g5_i3_m.109368	0.984	1.10733	1.12534	0.170359	0.0580522	0.196777	no	no change		ccar:109082515;ccar:109082499		TRINITY_DN190658_c3_g5::TRINITY_DN190658_c3_g5_i3::g.109368 ORF type:complete len:1681 (+) TRINITY_DN190658_c3_g5_i3:254-5296(+)
TRINITY_DN175973_c1_g5_i2_m.59296	1.049	1.06033	1.0108	0.0155032	0.906416	0.941319	no	no change		ccar:109056355;ccar:109113087		TRINITY_DN175973_c1_g5::TRINITY_DN175973_c1_g5_i2::g.59296 ORF type:3prime_partial len:1195 (+) TRINITY_DN175973_c1_g5_i2:1343-4924(+)
TRINITY_DN187863_c8_g3_i4_m.16457	0.936333	0.984	1.05091	0.0716361	0.763953	0.849492	no	no change		ccar:109074298		TRINITY_DN187863_c8_g3::TRINITY_DN187863_c8_g3_i4::g.16457 ORF type:3prime_partial len:454 (+) TRINITY_DN187863_c8_g3_i4:2020-3378(+)
TRINITY_DN189725_c3_g27_i1_m.115277	0.907667	1.546	1.70327	0.768306	0.0262727	0.138836	yes	up		ccar:109113087		TRINITY_DN189725_c3_g27::TRINITY_DN189725_c3_g27_i1::g.115277 ORF type:3prime_partial len:847 (+) TRINITY_DN189725_c3_g27_i1:993-3530(+)
TRINITY_DN203027_c0_g1_i4_m.118180	0.988333	1.06933	1.08196	0.113642	0.285448	0.463802	no	no change				TRINITY_DN203027_c0_g1::TRINITY_DN203027_c0_g1_i4::g.118180 ORF type:complete len:897 (-) TRINITY_DN203027_c0_g1_i4:159-2849(-)
TRINITY_DN206704_c0_g2_i1_m.144875	0.904333	0.919667	1.01696	0.0242564	0.869746	0.920062	no	no change				TRINITY_DN206704_c0_g2::TRINITY_DN206704_c0_g2_i1::g.144875 ORF type:complete len:2265 (-) TRINITY_DN206704_c0_g2_i1:545-7339(-)
TRINITY_DN190845_c1_g1_i1_m.46148	1.125	2.07267	1.84237	0.881563	0.00219851	0.0700742	yes	up				TRINITY_DN190845_c1_g1::TRINITY_DN190845_c1_g1_i1::g.46148 ORF type:internal len:1348 (+) TRINITY_DN190845_c1_g1_i1:2-4042(+)
TRINITY_DN207759_c5_g6_i1_m.104408	0.974667	1.12767	1.15698	0.21036	0.148132	0.316099	no	no change				TRINITY_DN207759_c5_g6::TRINITY_DN207759_c5_g6_i1::g.104408 ORF type:internal len:1252 (+) TRINITY_DN207759_c5_g6_i1:2-3754(+)
TRINITY_DN207299_c0_g2_i1_m.123335	0.958667	1.03533	1.07997	0.110994	0.0303756	0.148724	yes	no change		ccar:109096560;ccar:109096645		TRINITY_DN207299_c0_g2::TRINITY_DN207299_c0_g2_i1::g.123335 ORF type:3prime_partial len:1496 (+) TRINITY_DN207299_c0_g2_i1:173-4657(+)
TRINITY_DN201469_c2_g1_i2_m.125880	1.57467	1.69767	1.07811	0.108507	0.808012	0.878852	no	no change				TRINITY_DN201469_c2_g1::TRINITY_DN201469_c2_g1_i2::g.125880 ORF type:5prime_partial len:855 (-) TRINITY_DN201469_c2_g1_i2:111-2675(-)
TRINITY_DN181151_c0_g1_i3_m.70372	2.327	1.12733	0.484458	-1.04556	0.417572	0.586638	no	down	GO:0006956;GO:0005615;GO:0004866	ccar:109070713		TRINITY_DN181151_c0_g1::TRINITY_DN181151_c0_g1_i3::g.70372 ORF type:internal len:1100 (+) TRINITY_DN181151_c0_g1_i3:2-3298(+)
TRINITY_DN197442_c2_g2_i2_m.10097	1.059	1.24967	1.18004	0.238841	0.116039	0.279909	no	no change				TRINITY_DN197442_c2_g2::TRINITY_DN197442_c2_g2_i2::g.10097 ORF type:complete len:1005 (+) TRINITY_DN197442_c2_g2_i2:263-3277(+)
TRINITY_DN190778_c1_g1_i5_m.51088	1.07733	0.409333	0.37995	-1.39612	0.00807192	0.100918	yes	down		ccar:109063027		TRINITY_DN190778_c1_g1::TRINITY_DN190778_c1_g1_i5::g.51088 ORF type:5prime_partial len:1444 (-) TRINITY_DN190778_c1_g1_i5:3030-7361(-)
TRINITY_DN187916_c1_g14_i1_m.78453	0.976	1.12933	1.1571	0.210518	0.096467	0.253226	no	no change		ccar:109091261		TRINITY_DN187916_c1_g14::TRINITY_DN187916_c1_g14_i1::g.78453 ORF type:5prime_partial len:1168 (-) TRINITY_DN187916_c1_g14_i1:300-3803(-)
TRINITY_DN206134_c2_g1_i2_m.98087	1.16833	1.283	1.09815	0.135069	0.498123	0.653042	no	no change		ccar:109048089		TRINITY_DN206134_c2_g1::TRINITY_DN206134_c2_g1_i2::g.98087 ORF type:complete len:1297 (+) TRINITY_DN206134_c2_g1_i2:272-4162(+)
TRINITY_DN189959_c2_g1_i1_m.9216	1.26767	0.680667	0.536945	-0.897155	0.052144	0.186635	no	down		ccar:109062040		TRINITY_DN189959_c2_g1::TRINITY_DN189959_c2_g1_i1::g.9216 ORF type:complete len:843 (+) TRINITY_DN189959_c2_g1_i1:87-2615(+)
TRINITY_DN190390_c1_g4_i1_m.23062	1.02367	1.12567	1.09964	0.137034	0.0208318	0.127071	yes	no change		ccar:109096645		TRINITY_DN190390_c1_g4::TRINITY_DN190390_c1_g4_i1::g.23062 ORF type:5prime_partial len:1397 (-) TRINITY_DN190390_c1_g4_i1:890-5080(-)
TRINITY_DN203862_c0_g1_i4_m.135935	0.927667	1.34033	1.44484	0.530913	0.00237842	0.0715657	yes	up		ccar:109064028;ccar:109064031		TRINITY_DN203862_c0_g1::TRINITY_DN203862_c0_g1_i4::g.135935 ORF type:internal len:1130 (+) TRINITY_DN203862_c0_g1_i4:1-3387(+)
TRINITY_DN196865_c1_g1_i2_m.85328	0.938667	1.17733	1.25426	0.326838	0.0795677	0.230141	no	up		ccar:109091261		TRINITY_DN196865_c1_g1::TRINITY_DN196865_c1_g1_i2::g.85328 ORF type:internal len:1141 (-) TRINITY_DN196865_c1_g1_i2:3-3422(-)
TRINITY_DN189060_c3_g1_i11_m.130125	1.12067	0.909667	0.811719	-0.300947	0.15989	0.328162	no	down				TRINITY_DN189060_c3_g1::TRINITY_DN189060_c3_g1_i11::g.130125 ORF type:5prime_partial len:795 (-) TRINITY_DN189060_c3_g1_i11:1314-3698(-)
TRINITY_DN190701_c3_g4_i2_m.109101	1.05567	1.23267	1.16767	0.223628	0.0596775	0.199106	no	no change		ccar:109076414		TRINITY_DN190701_c3_g4::TRINITY_DN190701_c3_g4_i2::g.109101 ORF type:internal len:1475 (+) TRINITY_DN190701_c3_g4_i2:1-4422(+)
TRINITY_DN203969_c0_g1_i3_m.87980	1.03533	1.25967	1.21668	0.282947	0.437378	0.603114	no	up		ccar:109056355;ccar:109113087		TRINITY_DN203969_c0_g1::TRINITY_DN203969_c0_g1_i3::g.87980 ORF type:3prime_partial len:981 (-) TRINITY_DN203969_c0_g1_i3:3-2942(-)
TRINITY_DN190845_c3_g1_i1_m.46151	1.012	1.16067	1.1469	0.197744	0.0987745	0.25628	no	no change		ccar:109079987		TRINITY_DN190845_c3_g1::TRINITY_DN190845_c3_g1_i1::g.46151 ORF type:internal len:1233 (-) TRINITY_DN190845_c3_g1_i1:3-3698(-)
TRINITY_DN207619_c7_g2_i1_m.108754	1.042	1.26333	1.21241	0.27788	0.0124323	0.112016	yes	up		ccar:109082515		TRINITY_DN207619_c7_g2::TRINITY_DN207619_c7_g2_i1::g.108754 ORF type:5prime_partial len:1622 (-) TRINITY_DN207619_c7_g2_i1:672-5537(-)
TRINITY_DN187863_c8_g2_i1_m.16454	0.810667	0.561667	0.692845	-0.529395	0.0719687	0.218261	no	down				TRINITY_DN187863_c8_g2::TRINITY_DN187863_c8_g2_i1::g.16454 ORF type:5prime_partial len:246 (+) TRINITY_DN187863_c8_g2_i1:1-738(+)
TRINITY_DN180212_c10_g16_i1_m.35315	1.03667	0.485667	0.468489	-1.09391	0.00658916	0.095395	yes	down		ccar:109066590		TRINITY_DN180212_c10_g16::TRINITY_DN180212_c10_g16_i1::g.35315 ORF type:complete len:1464 (+) TRINITY_DN180212_c10_g16_i1:212-4603(+)
TRINITY_DN190810_c4_g14_i2_m.50944	1.132	0.512	0.452297	-1.14466	0.0150309	0.116323	yes	down				TRINITY_DN190810_c4_g14::TRINITY_DN190810_c4_g14_i2::g.50944 ORF type:internal len:1503 (-) TRINITY_DN190810_c4_g14_i2:2-4507(-)
TRINITY_DN181222_c0_g1_i2_m.43753	1.402	0.362667	0.258678	-1.95077	0.0710847	0.216885	no	down				TRINITY_DN181222_c0_g1::TRINITY_DN181222_c0_g1_i2::g.43753 ORF type:internal len:552 (-) TRINITY_DN181222_c0_g1_i2:2-1654(-)
TRINITY_DN181222_c0_g1_i1_m.43751	1.45967	0.771333	0.528431	-0.920213	0.0537142	0.189563	no	down				TRINITY_DN181222_c0_g1::TRINITY_DN181222_c0_g1_i1::g.43751 ORF type:internal len:552 (-) TRINITY_DN181222_c0_g1_i1:2-1654(-)
TRINITY_DN189180_c3_g1_i2_m.41849	0.986667	1.37633	1.39493	0.480195	0.00180636	0.0680676	yes	up				TRINITY_DN189180_c3_g1::TRINITY_DN189180_c3_g1_i2::g.41849 ORF type:5prime_partial len:1521 (-) TRINITY_DN189180_c3_g1_i2:926-5488(-)
TRINITY_DN193012_c0_g3_i2_m.59628	1.05433	0.652333	0.618716	-0.69265	0.0139279	0.114607	yes	down				TRINITY_DN193012_c0_g3::TRINITY_DN193012_c0_g3_i2::g.59628 ORF type:internal len:1671 (+) TRINITY_DN193012_c0_g3_i2:1-5010(+)
TRINITY_DN187828_c9_g4_i1_m.16349	0.888333	0.718667	0.809006	-0.305778	0.13086	0.295589	no	down		ccar:109059290;ccar:109059294		TRINITY_DN187828_c9_g4::TRINITY_DN187828_c9_g4_i1::g.16349 ORF type:3prime_partial len:427 (-) TRINITY_DN187828_c9_g4_i1:3-1280(-)
TRINITY_DN205743_c6_g1_i3_m.110560	1.26133	1.41667	1.12315	0.167551	0.555383	0.70011	no	no change				TRINITY_DN205743_c6_g1::TRINITY_DN205743_c6_g1_i3::g.110560 ORF type:5prime_partial len:804 (-) TRINITY_DN205743_c6_g1_i3:1345-3756(-)
TRINITY_DN197315_c2_g22_i2_m.63073	0.967	1.46433	1.51431	0.598656	0.0156537	0.11699	yes	up		ccar:109074705		TRINITY_DN197315_c2_g22::TRINITY_DN197315_c2_g22_i2::g.63073 ORF type:internal len:342 (-) TRINITY_DN197315_c2_g22_i2:3-1025(-)
TRINITY_DN203625_c3_g1_i5_m.145739	0.756333	0.176333	0.233142	-2.10072	0.008969	0.103471	yes	down				TRINITY_DN203625_c3_g1::TRINITY_DN203625_c3_g1_i5::g.145739 ORF type:complete len:1135 (+) TRINITY_DN203625_c3_g1_i5:202-3606(+)
TRINITY_DN187496_c2_g1_i2_m.10413	1.07133	1.562	1.458	0.543987	0.120845	0.286953	no	up		ccar:109062062		TRINITY_DN187496_c2_g1::TRINITY_DN187496_c2_g1_i2::g.10413 ORF type:complete len:997 (-) TRINITY_DN187496_c2_g1_i2:668-3658(-)
TRINITY_DN185570_c5_g1_i1_m.48685	1.01233	1.086	1.07277	0.10134	0.637297	0.760231	no	no change		ccar:109062487		TRINITY_DN185570_c5_g1::TRINITY_DN185570_c5_g1_i1::g.48685 ORF type:internal len:530 (+) TRINITY_DN185570_c5_g1_i1:1-1587(+)
TRINITY_DN189889_c1_g1_i3_m.12823	1.02567	1.34933	1.31557	0.395685	0.000110244	0.0423337	yes	up		ccar:109069176		TRINITY_DN189889_c1_g1::TRINITY_DN189889_c1_g1_i3::g.12823 ORF type:complete len:408 (-) TRINITY_DN189889_c1_g1_i3:1268-2491(-)
TRINITY_DN185799_c3_g13_i3_m.105298	0.851	0.915	1.07521	0.104613	0.544292	0.6911	no	no change		ccar:109054783		TRINITY_DN185799_c3_g13::TRINITY_DN185799_c3_g13_i3::g.105298 ORF type:3prime_partial len:651 (-) TRINITY_DN185799_c3_g13_i3:3-1952(-)
TRINITY_DN206114_c0_g2_i3_m.97718	2.44633	1.148	0.469274	-1.0915	0.226967	0.404121	no	down		ccar:109088564		TRINITY_DN206114_c0_g2::TRINITY_DN206114_c0_g2_i3::g.97718 ORF type:complete len:1109 (+) TRINITY_DN206114_c0_g2_i3:113-3439(+)
TRINITY_DN190715_c26_g9_i1_m.51484	1.11667	0.339333	0.303881	-1.71842	0.0130915	0.113151	yes	down	GO:0016459;GO:0005524;GO:0051015;GO:0003774	ccar:109073408		TRINITY_DN190715_c26_g9::TRINITY_DN190715_c26_g9_i1::g.51484 ORF type:5prime_partial len:241 (-) TRINITY_DN190715_c26_g9_i1:297-1019(-)
TRINITY_DN187958_c0_g4_i1_m.78334	1.08633	0.689333	0.63455	-0.656193	0.0364703	0.161326	yes	down		ccar:109100830;ccar:109100821		TRINITY_DN187958_c0_g4::TRINITY_DN187958_c0_g4_i1::g.78334 ORF type:internal len:1586 (+) TRINITY_DN187958_c0_g4_i1:2-4756(+)
TRINITY_DN196898_c0_g1_i2_m.85357	1.05667	1.30233	1.23249	0.301578	0.529948	0.67952	no	up		ccar:109053366		TRINITY_DN196898_c0_g1::TRINITY_DN196898_c0_g1_i2::g.85357 ORF type:5prime_partial len:1101 (-) TRINITY_DN196898_c0_g1_i2:476-3778(-)
TRINITY_DN207346_c1_g1_i2_m.131810	0.975333	0.738	0.756664	-0.402275	0.019069	0.123612	yes	down		ccar:109095935		TRINITY_DN207346_c1_g1::TRINITY_DN207346_c1_g1_i2::g.131810 ORF type:internal len:1152 (+) TRINITY_DN207346_c1_g1_i2:2-3454(+)
TRINITY_DN201364_c1_g2_i3_m.127199	0.916	1.18133	1.28967	0.366997	0.039306	0.165863	yes	up		ccar:109060087		TRINITY_DN201364_c1_g2::TRINITY_DN201364_c1_g2_i3::g.127199 ORF type:5prime_partial len:584 (+) TRINITY_DN201364_c1_g2_i3:2-1753(+)
TRINITY_DN188252_c1_g10_i4_m.116994	1.00267	0.324	0.323138	-1.62978	0.00142591	0.066852	yes	down	GO:0003779;GO:0005509	ccar:109111498		TRINITY_DN188252_c1_g10::TRINITY_DN188252_c1_g10_i4::g.116994 ORF type:internal len:522 (-) TRINITY_DN188252_c1_g10_i4:3-1565(-)
TRINITY_DN192932_c2_g4_i1_m.61125	1.036	1.169	1.12838	0.174251	0.161695	0.330354	no	no change	GO:0051764;GO:0051017;GO:0005509;GO:0051015	ccar:109100417;ccar:109092183;ccar:109075074		TRINITY_DN192932_c2_g4::TRINITY_DN192932_c2_g4_i1::g.61125 ORF type:internal len:634 (-) TRINITY_DN192932_c2_g4_i1:1-1899(-)
TRINITY_DN189702_c2_g4_i2_m.69347	1.38833	1.476	1.06315	0.0883387	0.791316	0.867007	no	no change		ccar:109048089		TRINITY_DN189702_c2_g4::TRINITY_DN189702_c2_g4_i2::g.69347 ORF type:3prime_partial len:1052 (-) TRINITY_DN189702_c2_g4_i2:3-3155(-)
TRINITY_DN181642_c1_g6_i3_m.94353	1.342	1.34833	1.00472	0.00679253	0.981876	0.988002	no	no change				TRINITY_DN181642_c1_g6::TRINITY_DN181642_c1_g6_i3::g.94353 ORF type:internal len:576 (+) TRINITY_DN181642_c1_g6_i3:3-1727(+)
TRINITY_DN202780_c0_g5_i1_m.118372	0.990667	1.16133	1.17227	0.229311	0.187646	0.360882	no	no change				TRINITY_DN202780_c0_g5::TRINITY_DN202780_c0_g5_i1::g.118372 ORF type:complete len:628 (+) TRINITY_DN202780_c0_g5_i1:194-2077(+)
TRINITY_DN194497_c2_g1_i3_m.50718	0.944333	1.038	1.09919	0.136438	0.0659635	0.209174	no	no change	GO:0005524	ccar:109097342;ccar:109097335		TRINITY_DN194497_c2_g1::TRINITY_DN194497_c2_g1_i3::g.50718 ORF type:complete len:650 (-) TRINITY_DN194497_c2_g1_i3:324-2273(-)
TRINITY_DN177840_c7_g6_i3_m.131015	0.972	1.22767	1.26303	0.336891	0.00745749	0.0977841	yes	up	GO:0005524	ccar:109097335		TRINITY_DN177840_c7_g6::TRINITY_DN177840_c7_g6_i3::g.131015 ORF type:complete len:650 (-) TRINITY_DN177840_c7_g6_i3:323-2272(-)
TRINITY_DN207123_c3_g5_i2_m.130448	0.839	0.570667	0.680175	-0.556023	0.448438	0.612916	no	down				TRINITY_DN207123_c3_g5::TRINITY_DN207123_c3_g5_i2::g.130448 ORF type:3prime_partial len:516 (-) TRINITY_DN207123_c3_g5_i2:1-1545(-)
TRINITY_DN185578_c1_g1_i1_m.48461	1.028	1.90367	1.85182	0.888941	0.0471695	0.179169	yes	up		ccar:109054187		TRINITY_DN185578_c1_g1::TRINITY_DN185578_c1_g1_i1::g.48461 ORF type:internal len:488 (+) TRINITY_DN185578_c1_g1_i1:1-1461(+)
TRINITY_DN205424_c0_g7_i1_m.124596	0.981667	1.202	1.22445	0.292132	0.0173937	0.120708	yes	up		ccar:109054054;ccar:109074933		TRINITY_DN205424_c0_g7::TRINITY_DN205424_c0_g7_i1::g.124596 ORF type:3prime_partial len:682 (+) TRINITY_DN205424_c0_g7_i1:263-2305(+)
TRINITY_DN200942_c3_g1_i2_m.98669	1.05067	0.480667	0.457487	-1.1282	0.0144622	0.1149	yes	down	GO:0016301;GO:0005524	ccar:109084142		TRINITY_DN200942_c3_g1::TRINITY_DN200942_c3_g1_i2::g.98669 ORF type:complete len:382 (+) TRINITY_DN200942_c3_g1_i2:98-1243(+)
TRINITY_DN165908_c1_g1_i1_m.22339	0.949667	0.528333	0.556336	-0.845973	0.0162506	0.118808	yes	down		ccar:109087668;ccar:109047310		TRINITY_DN165908_c1_g1::TRINITY_DN165908_c1_g1_i1::g.22339 ORF type:3prime_partial len:404 (-) TRINITY_DN165908_c1_g1_i1:1-1209(-)
TRINITY_DN193012_c0_g4_i1_m.59622	1.049	0.541	0.515729	-0.955314	0.0108393	0.107911	yes	down				TRINITY_DN193012_c0_g4::TRINITY_DN193012_c0_g4_i1::g.59622 ORF type:internal len:1303 (+) TRINITY_DN193012_c0_g4_i1:3-3908(+)
TRINITY_DN192759_c1_g1_i1_m.63208	0.946333	1.25567	1.32688	0.408033	0.0127753	0.112713	yes	up		ccar:109077176		TRINITY_DN192759_c1_g1::TRINITY_DN192759_c1_g1_i1::g.63208 ORF type:3prime_partial len:668 (-) TRINITY_DN192759_c1_g1_i1:2-2002(-)
TRINITY_DN206792_c2_g1_i2_m.111805	1.07867	1.536	1.42398	0.509929	0.00118538	0.0654722	yes	up				TRINITY_DN206792_c2_g1::TRINITY_DN206792_c2_g1_i2::g.111805 ORF type:complete len:1594 (-) TRINITY_DN206792_c2_g1_i2:223-5004(-)
TRINITY_DN179706_c11_g8_i2_m.80680	1.02	1.21633	1.19248	0.253969	0.0284265	0.143899	yes	no change		ccar:109093885		TRINITY_DN179706_c11_g8::TRINITY_DN179706_c11_g8_i2::g.80680 ORF type:3prime_partial len:647 (-) TRINITY_DN179706_c11_g8_i2:3-1940(-)
TRINITY_DN205397_c0_g1_i1_m.95893	0.994333	0.992333	0.997989	-0.00290476	0.958811	0.973662	no	no change		ccar:109074332;ccar:109107879;ccar:109074341		TRINITY_DN205397_c0_g1::TRINITY_DN205397_c0_g1_i1::g.95893 ORF type:complete len:844 (+) TRINITY_DN205397_c0_g1_i1:704-3235(+)
TRINITY_DN188221_c3_g8_i2_m.117329	0.966667	1.14767	1.18724	0.247613	0.0349504	0.158337	yes	no change		ccar:109094578		TRINITY_DN188221_c3_g8::TRINITY_DN188221_c3_g8_i2::g.117329 ORF type:complete len:657 (-) TRINITY_DN188221_c3_g8_i2:1896-3866(-)
TRINITY_DN192498_c1_g3_i3_m.71931	0.949	0.843333	0.888655	-0.170305	0.0233348	0.132984	yes	no change		ccar:109099687		TRINITY_DN192498_c1_g3::TRINITY_DN192498_c1_g3_i3::g.71931 ORF type:complete len:721 (+) TRINITY_DN192498_c1_g3_i3:91-2253(+)
TRINITY_DN206302_c1_g3_i2_m.126441	0.901	0.984667	1.09286	0.128108	0.326443	0.503238	no	no change				TRINITY_DN206302_c1_g3::TRINITY_DN206302_c1_g3_i2::g.126441 ORF type:complete len:587 (+) TRINITY_DN206302_c1_g3_i2:618-2378(+)
TRINITY_DN177183_c11_g2_i1_m.12766	1.094	2.58267	2.36076	1.23925	0.00086556	0.0640356	yes	up		ccar:109074298		TRINITY_DN177183_c11_g2::TRINITY_DN177183_c11_g2_i1::g.12766 ORF type:5prime_partial len:213 (-) TRINITY_DN177183_c11_g2_i1:335-973(-)
TRINITY_DN187877_c0_g22_i4_m.27132	0.983333	1.187	1.20712	0.271567	0.052688	0.187998	no	up	GO:0032510;GO:0005783;GO:0016787;GO:0016236;GO:0036503;GO:0016887;GO:0007049;GO:0005737;GO:0006302;GO:0043161;GO:0005634;GO:2000058;GO:0097352;GO:0043009;GO:0018279;GO:0005524;GO:0007626;GO:0006914;GO:0008289;GO:0006974;GO:0030433;GO:0035861;GO:0005829;GO:0019985;GO:0016567	ccar:109045809		TRINITY_DN187877_c0_g22::TRINITY_DN187877_c0_g22_i4::g.27132 ORF type:5prime_partial len:638 (+) TRINITY_DN187877_c0_g22_i4:1-1914(+)
TRINITY_DN203704_c1_g6_i3_m.145777	0.859667	0.974667	1.13377	0.181132	0.280568	0.460044	no	no change				TRINITY_DN203704_c1_g6::TRINITY_DN203704_c1_g6_i3::g.145777 ORF type:5prime_partial len:618 (+) TRINITY_DN203704_c1_g6_i3:3-1856(+)
TRINITY_DN179292_c2_g17_i4_m.83284	0.929333	1.19567	1.28659	0.363547	0.0546542	0.19129	no	up				TRINITY_DN179292_c2_g17::TRINITY_DN179292_c2_g17_i4::g.83284 ORF type:complete len:626 (+) TRINITY_DN179292_c2_g17_i4:1-1878(+)
TRINITY_DN196259_c0_g1_i1_m.25531	1.11933	1.52333	1.36093	0.444592	0.0407657	0.168842	yes	up		ccar:109093083		TRINITY_DN196259_c0_g1::TRINITY_DN196259_c0_g1_i1::g.25531 ORF type:complete len:754 (-) TRINITY_DN196259_c0_g1_i1:164-2425(-)
TRINITY_DN204272_c15_g1_i7_m.124872	1.09433	1.54667	1.41334	0.49911	0.0256717	0.13737	yes	up				TRINITY_DN204272_c15_g1::TRINITY_DN204272_c15_g1_i7::g.124872 ORF type:internal len:508 (-) TRINITY_DN204272_c15_g1_i7:3-1523(-)
TRINITY_DN204082_c2_g4_i3_m.143481	0.969	1.121	1.15686	0.210218	0.0687863	0.214498	no	no change		ccar:109081674		TRINITY_DN204082_c2_g4::TRINITY_DN204082_c2_g4_i3::g.143481 ORF type:internal len:544 (+) TRINITY_DN204082_c2_g4_i3:1-1629(+)
TRINITY_DN203027_c0_g1_i6_m.118184	1.11133	1.91933	1.72705	0.788314	0.0934862	0.249958	no	up		ccar:109061010;ccar:109061031		TRINITY_DN203027_c0_g1::TRINITY_DN203027_c0_g1_i6::g.118184 ORF type:5prime_partial len:787 (-) TRINITY_DN203027_c0_g1_i6:159-2519(-)
TRINITY_DN179292_c2_g17_i3_m.83282	0.844333	1.12133	1.32807	0.409331	0.142471	0.310509	no	up				TRINITY_DN179292_c2_g17::TRINITY_DN179292_c2_g17_i3::g.83282 ORF type:5prime_partial len:667 (+) TRINITY_DN179292_c2_g17_i3:1-2001(+)
TRINITY_DN204013_c1_g1_i3_m.143561	1.074	1.14933	1.07014	0.0978033	0.196247	0.370184	no	no change		ccar:109057883;ccar:109079025		TRINITY_DN204013_c1_g1::TRINITY_DN204013_c1_g1_i3::g.143561 ORF type:complete len:449 (+) TRINITY_DN204013_c1_g1_i3:98-1444(+)
TRINITY_DN184773_c6_g13_i5_m.129475	0.964667	1.03867	1.07671	0.10663	0.178062	0.34945	no	no change	GO:0015031;GO:0005093;GO:0007264;GO:0005096;GO:0005737	ccar:109079025		TRINITY_DN184773_c6_g13::TRINITY_DN184773_c6_g13_i5::g.129475 ORF type:complete len:449 (-) TRINITY_DN184773_c6_g13_i5:766-2112(-)
TRINITY_DN189683_c0_g4_i1_m.42299	1.225	0.326667	0.266667	-1.90689	0.0249753	0.136358	yes	down	GO:0005509	ccar:109062546;ccar:109062536		TRINITY_DN189683_c0_g4::TRINITY_DN189683_c0_g4_i1::g.42299 ORF type:complete len:170 (+) TRINITY_DN189683_c0_g4_i1:154-663(+)
TRINITY_DN176058_c1_g2_i1_m.73194	0.924333	1.122	1.21385	0.279588	0.0323687	0.153002	yes	up		ccar:109082544;ccar:109090386		TRINITY_DN176058_c1_g2::TRINITY_DN176058_c1_g2_i1::g.73194 ORF type:3prime_partial len:451 (+) TRINITY_DN176058_c1_g2_i1:372-1721(+)
TRINITY_DN186651_c1_g3_i1_m.47540	0.845	0.310333	0.367258	-1.44513	0.00594169	0.0932175	yes	down				TRINITY_DN186651_c1_g3::TRINITY_DN186651_c1_g3_i1::g.47540 ORF type:internal len:967 (-) TRINITY_DN186651_c1_g3_i1:2-2899(-)
TRINITY_DN190433_c1_g6_i2_m.125837	0.987333	1.411	1.4291	0.515109	3.55973e-05	0.0358821	yes	up		ccar:109067764;ccar:109067766;ccar:109067770;ccar:109052267		TRINITY_DN190433_c1_g6::TRINITY_DN190433_c1_g6_i2::g.125837 ORF type:3prime_partial len:1842 (+) TRINITY_DN190433_c1_g6_i2:327-5849(+)
TRINITY_DN195114_c1_g9_i3_m.63658	1.421	1.112	0.782548	-0.35375	0.345045	0.519403	no	down		ccar:109082544;ccar:109090386		TRINITY_DN195114_c1_g9::TRINITY_DN195114_c1_g9_i3::g.63658 ORF type:5prime_partial len:498 (+) TRINITY_DN195114_c1_g9_i3:1-1494(+)
TRINITY_DN177275_c2_g7_i1_m.56795	0.758667	0.616	0.811951	-0.300536	0.372663	0.54461	no	down		ccar:109061973		TRINITY_DN177275_c2_g7::TRINITY_DN177275_c2_g7_i1::g.56795 ORF type:5prime_partial len:233 (-) TRINITY_DN177275_c2_g7_i1:18-716(-)
TRINITY_DN198243_c1_g8_i2_m.72681	1.00667	1.09567	1.08841	0.122223	0.438195	0.603932	no	no change		ccar:109062338;ccar:109056687		TRINITY_DN198243_c1_g8::TRINITY_DN198243_c1_g8_i2::g.72681 ORF type:internal len:969 (+) TRINITY_DN198243_c1_g8_i2:2-2905(+)
TRINITY_DN181370_c0_g4_i5_m.66952	1.083	0.901667	0.832564	-0.264367	0.439436	0.605021	no	no change		ccar:109111704		TRINITY_DN181370_c0_g4::TRINITY_DN181370_c0_g4_i5::g.66952 ORF type:5prime_partial len:1339 (+) TRINITY_DN181370_c0_g4_i5:3-4019(+)
TRINITY_DN171051_c0_g1_i2_m.15966	1.018	0.904667	0.888671	-0.170279	0.463142	0.624963	no	no change		ccar:109112168		TRINITY_DN171051_c0_g1::TRINITY_DN171051_c0_g1_i2::g.15966 ORF type:5prime_partial len:323 (+) TRINITY_DN171051_c0_g1_i2:2-970(+)
TRINITY_DN196200_c4_g1_i1_m.20452	0.991	1.086	1.09586	0.132067	0.212179	0.386843	no	no change		ccar:109051529		TRINITY_DN196200_c4_g1::TRINITY_DN196200_c4_g1_i1::g.20452 ORF type:5prime_partial len:377 (-) TRINITY_DN196200_c4_g1_i1:60-1190(-)
TRINITY_DN202132_c0_g1_i1_m.92290	0.853333	0.932667	1.09297	0.128252	0.70987	0.814513	no	no change		ccar:109062487		TRINITY_DN202132_c0_g1::TRINITY_DN202132_c0_g1_i1::g.92290 ORF type:5prime_partial len:613 (-) TRINITY_DN202132_c0_g1_i1:1482-3320(-)
TRINITY_DN191706_c4_g6_i1_m.40915	1.03367	1.18167	1.14318	0.193052	0.303215	0.482083	no	no change				TRINITY_DN191706_c4_g6::TRINITY_DN191706_c4_g6_i1::g.40915 ORF type:5prime_partial len:417 (+) TRINITY_DN191706_c4_g6_i1:2-1252(+)
TRINITY_DN174734_c5_g46_i2_m.38534	0.997	1.39333	1.39753	0.482875	0.0266988	0.140169	yes	up				TRINITY_DN174734_c5_g46::TRINITY_DN174734_c5_g46_i2::g.38534 ORF type:internal len:262 (+) TRINITY_DN174734_c5_g46_i2:3-785(+)
TRINITY_DN205467_c0_g3_i4_m.124551	1.48233	2.02267	1.36452	0.448389	0.156355	0.323626	no	up		ccar:109055960;ccar:109079000;ccar:109046519;ccar:109110190		TRINITY_DN205467_c0_g3::TRINITY_DN205467_c0_g3_i4::g.124551 ORF type:complete len:908 (+) TRINITY_DN205467_c0_g3_i4:347-3070(+)
TRINITY_DN200594_c3_g8_i2_m.92861	1.24767	3.747	3.00321	1.5865	0.127822	0.293496	no	up		ccar:109050073		TRINITY_DN200594_c3_g8::TRINITY_DN200594_c3_g8_i2::g.92861 ORF type:internal len:300 (+) TRINITY_DN200594_c3_g8_i2:1-897(+)
TRINITY_DN81646_c0_g1_i1_m.1601	1.015	2.04567	2.01544	1.01109	0.103018	0.262395	no	up				TRINITY_DN81646_c0_g1::TRINITY_DN81646_c0_g1_i1::g.1601 ORF type:5prime_partial len:623 (+) TRINITY_DN81646_c0_g1_i1:1-1869(+)
TRINITY_DN204584_c2_g7_i1_m.146364	1.304	1.27833	0.980317	-0.0286798	0.907351	0.941804	no	no change		ccar:109050073		TRINITY_DN204584_c2_g7::TRINITY_DN204584_c2_g7_i1::g.146364 ORF type:internal len:211 (+) TRINITY_DN204584_c2_g7_i1:1-630(+)
TRINITY_DN201481_c2_g3_i3_m.126213	0.934	1.05233	1.1267	0.172097	0.183922	0.356441	no	no change		ccar:109092347;ccar:109092350		TRINITY_DN201481_c2_g3::TRINITY_DN201481_c2_g3_i3::g.126213 ORF type:complete len:544 (+) TRINITY_DN201481_c2_g3_i3:670-2301(+)
TRINITY_DN205467_c0_g3_i3_m.124547	0.489333	0.354667	0.724796	-0.464354	0.668355	0.783944	no	down		ccar:109055960;ccar:109110190;ccar:109046519		TRINITY_DN205467_c0_g3::TRINITY_DN205467_c0_g3_i3::g.124547 ORF type:complete len:908 (+) TRINITY_DN205467_c0_g3_i3:347-3070(+)
TRINITY_DN192971_c0_g6_i2_m.60930	1.04933	0.973667	0.927891	-0.107973	0.219089	0.394712	no	no change		ccar:109092857;ccar:109092855		TRINITY_DN192971_c0_g6::TRINITY_DN192971_c0_g6_i2::g.60930 ORF type:complete len:1006 (+) TRINITY_DN192971_c0_g6_i2:621-3638(+)
TRINITY_DN188486_c3_g2_i1_m.43842	0.684	0.748	1.09357	0.129042	0.76503	0.850338	no	no change		ccar:109088564		TRINITY_DN188486_c3_g2::TRINITY_DN188486_c3_g2_i1::g.43842 ORF type:internal len:777 (-) TRINITY_DN188486_c3_g2_i1:3-2330(-)
TRINITY_DN193852_c1_g2_i2_m.51916	0.870667	0.988667	1.13553	0.183364	0.477018	0.635708	no	no change				TRINITY_DN193852_c1_g2::TRINITY_DN193852_c1_g2_i2::g.51916 ORF type:internal len:720 (-) TRINITY_DN193852_c1_g2_i2:3-2159(-)
TRINITY_DN177332_c4_g4_i1_m.124535	1.21	0.794	0.656198	-0.607796	0.0418741	0.170284	yes	down		ccar:109097019;ccar:109108793		TRINITY_DN177332_c4_g4::TRINITY_DN177332_c4_g4_i1::g.124535 ORF type:internal len:336 (+) TRINITY_DN177332_c4_g4_i1:1-1005(+)
TRINITY_DN190188_c6_g8_i2_m.54201	0.847333	1.124	1.32651	0.407641	0.07836	0.22928	no	up		ccar:109079137		TRINITY_DN190188_c6_g8::TRINITY_DN190188_c6_g8_i2::g.54201 ORF type:internal len:487 (+) TRINITY_DN190188_c6_g8_i2:3-1460(+)
TRINITY_DN178922_c2_g2_i5_m.100243	1.00667	1.165	1.15728	0.210744	0.321654	0.499098	no	no change				TRINITY_DN178922_c2_g2::TRINITY_DN178922_c2_g2_i5::g.100243 ORF type:internal len:822 (-) TRINITY_DN178922_c2_g2_i5:3-2465(-)
TRINITY_DN181478_c2_g3_i1_m.44459	0.930333	1.04133	1.11931	0.162612	0.199753	0.373564	no	no change				TRINITY_DN181478_c2_g3::TRINITY_DN181478_c2_g3_i1::g.44459 ORF type:5prime_partial len:524 (-) TRINITY_DN181478_c2_g3_i1:573-2144(-)
TRINITY_DN207694_c7_g2_i1_m.109183	0.977667	1.096	1.12104	0.164833	0.136023	0.301177	no	no change	GO:0051015	ccar:109048731		TRINITY_DN207694_c7_g2::TRINITY_DN207694_c7_g2_i1::g.109183 ORF type:5prime_partial len:459 (+) TRINITY_DN207694_c7_g2_i1:1-1377(+)
TRINITY_DN184446_c0_g3_i1_m.128166	1.30067	1.78633	1.3734	0.45775	0.218409	0.393839	no	up		ccar:109053366		TRINITY_DN184446_c0_g3::TRINITY_DN184446_c0_g3_i1::g.128166 ORF type:internal len:695 (-) TRINITY_DN184446_c0_g3_i1:1-2082(-)
TRINITY_DN203853_c5_g5_i2_m.135639	0.962	1.265	1.31497	0.395029	0.0170652	0.119872	yes	up		ccar:109110373;ccar:109110413;ccar:109110404		TRINITY_DN203853_c5_g5::TRINITY_DN203853_c5_g5_i2::g.135639 ORF type:internal len:631 (+) TRINITY_DN203853_c5_g5_i2:3-1892(+)
TRINITY_DN205743_c5_g7_i1_m.110552	1.36567	1.75933	1.28826	0.365423	0.256109	0.433606	no	up				TRINITY_DN205743_c5_g7::TRINITY_DN205743_c5_g7_i1::g.110552 ORF type:internal len:463 (+) TRINITY_DN205743_c5_g7_i1:1-1386(+)
TRINITY_DN176761_c4_g1_i2_m.136540	0.981333	1.30433	1.32914	0.410497	0.010892	0.107639	yes	up				TRINITY_DN176761_c4_g1::TRINITY_DN176761_c4_g1_i2::g.136540 ORF type:5prime_partial len:1071 (+) TRINITY_DN176761_c4_g1_i2:1-3213(+)
TRINITY_DN206539_c2_g2_i2_m.97291	1.81667	1.082	0.595596	-0.747593	0.184962	0.357424	no	down		ccar:109063027		TRINITY_DN206539_c2_g2::TRINITY_DN206539_c2_g2_i2::g.97291 ORF type:internal len:906 (+) TRINITY_DN206539_c2_g2_i2:1-2715(+)
TRINITY_DN205728_c1_g1_i3_m.110621	0.994667	1.08133	1.08713	0.120526	0.202913	0.376938	no	no change				TRINITY_DN205728_c1_g1::TRINITY_DN205728_c1_g1_i3::g.110621 ORF type:complete len:783 (+) TRINITY_DN205728_c1_g1_i3:87-2435(+)
TRINITY_DN189090_c1_g1_i2_m.80229	0.970667	0.808667	0.833104	-0.263431	0.323041	0.5	no	no change		ccar:109099902;ccar:109090682		TRINITY_DN189090_c1_g1::TRINITY_DN189090_c1_g1_i2::g.80229 ORF type:5prime_partial len:484 (-) TRINITY_DN189090_c1_g1_i2:388-1839(-)
TRINITY_DN189582_c1_g4_i2_m.31940	0.945	1.048	1.10899	0.149252	0.0629455	0.204263	no	no change				TRINITY_DN189582_c1_g4::TRINITY_DN189582_c1_g4_i2::g.31940 ORF type:complete len:1023 (+) TRINITY_DN189582_c1_g4_i2:299-3367(+)
TRINITY_DN179558_c0_g1_i3_m.77326	0.989	1.10233	1.11459	0.156518	0.013494	0.114543	yes	no change				TRINITY_DN179558_c0_g1::TRINITY_DN179558_c0_g1_i3::g.77326 ORF type:5prime_partial len:620 (+) TRINITY_DN179558_c0_g1_i3:2-1861(+)
TRINITY_DN186793_c0_g1_i1_m.75855	0.927667	0.966667	1.04204	0.059412	0.630129	0.755256	no	no change		ccar:109047590;ccar:109099225		TRINITY_DN186793_c0_g1::TRINITY_DN186793_c0_g1_i1::g.75855 ORF type:complete len:433 (-) TRINITY_DN186793_c0_g1_i1:581-1879(-)
TRINITY_DN190053_c0_g1_i2_m.74361	7.18	8.326	1.15961	0.21364	0.874868	0.924025	no	no change				TRINITY_DN190053_c0_g1::TRINITY_DN190053_c0_g1_i2::g.74361 ORF type:5prime_partial len:262 (-) TRINITY_DN190053_c0_g1_i2:233-1018(-)
TRINITY_DN198436_c2_g10_i4_m.78794	0.853667	0.972333	1.13901	0.187778	0.262816	0.440338	no	no change				TRINITY_DN198436_c2_g10::TRINITY_DN198436_c2_g10_i4::g.78794 ORF type:internal len:437 (+) TRINITY_DN198436_c2_g10_i4:1-1308(+)
TRINITY_DN189522_c2_g2_i8_m.31880	0.981667	0.801	0.815959	-0.293431	0.0593504	0.19892	no	down		ccar:109098914;ccar:109098990		TRINITY_DN189522_c2_g2::TRINITY_DN189522_c2_g2_i8::g.31880 ORF type:internal len:2192 (-) TRINITY_DN189522_c2_g2_i8:1-6573(-)
TRINITY_DN123423_c0_g1_i1_m.57311	1.009	1.358	1.34589	0.428557	0.00910565	0.104153	yes	up		ccar:109098327		TRINITY_DN123423_c0_g1::TRINITY_DN123423_c0_g1_i1::g.57311 ORF type:5prime_partial len:205 (-) TRINITY_DN123423_c0_g1_i1:3-617(-)
TRINITY_DN190212_c3_g1_i2_m.53522	0.997333	1.11633	1.11932	0.16262	0.00854802	0.102882	yes	no change				TRINITY_DN190212_c3_g1::TRINITY_DN190212_c3_g1_i2::g.53522 ORF type:3prime_partial len:445 (-) TRINITY_DN190212_c3_g1_i2:3-1334(-)
TRINITY_DN185578_c2_g11_i1_m.48466	1.042	1.44667	1.38836	0.473377	0.00139234	0.0668323	yes	up		ccar:109045508		TRINITY_DN185578_c2_g11::TRINITY_DN185578_c2_g11_i1::g.48466 ORF type:3prime_partial len:699 (-) TRINITY_DN185578_c2_g11_i1:3-2096(-)
TRINITY_DN182786_c4_g10_i3_m.94682	1.00567	1.21267	1.20583	0.270031	0.00776482	0.0987627	yes	up		ccar:109046655;ccar:109047015		TRINITY_DN182786_c4_g10::TRINITY_DN182786_c4_g10_i3::g.94682 ORF type:3prime_partial len:643 (+) TRINITY_DN182786_c4_g10_i3:195-2120(+)
TRINITY_DN189060_c2_g14_i1_m.130114	1.322	1.684	1.27383	0.34917	0.214353	0.389137	no	up				TRINITY_DN189060_c2_g14::TRINITY_DN189060_c2_g14_i1::g.130114 ORF type:internal len:380 (+) TRINITY_DN189060_c2_g14_i1:1-1137(+)
TRINITY_DN193438_c0_g1_i2_m.29277	0.964	1.091	1.13174	0.178546	0.0303168	0.148707	yes	no change				TRINITY_DN193438_c0_g1::TRINITY_DN193438_c0_g1_i2::g.29277 ORF type:complete len:418 (+) TRINITY_DN193438_c0_g1_i2:110-1363(+)
TRINITY_DN95517_c0_g1_i1_m.5980	0.834333	0.823	0.986416	-0.0197315	0.931264	0.955555	no	no change		ccar:109062162		TRINITY_DN95517_c0_g1::TRINITY_DN95517_c0_g1_i1::g.5980 ORF type:internal len:166 (-) TRINITY_DN95517_c0_g1_i1:3-497(-)
TRINITY_DN203862_c0_g1_i2_m.135933	1.12233	1.81233	1.61479	0.691347	0.00266526	0.0728564	yes	up				TRINITY_DN203862_c0_g1::TRINITY_DN203862_c0_g1_i2::g.135933 ORF type:internal len:570 (+) TRINITY_DN203862_c0_g1_i2:2-1708(+)
TRINITY_DN201461_c0_g1_i1_m.126201	0.995667	1.074	1.07867	0.109259	0.689351	0.799616	no	no change		ccar:109047018		TRINITY_DN201461_c0_g1::TRINITY_DN201461_c0_g1_i1::g.126201 ORF type:complete len:1730 (+) TRINITY_DN201461_c0_g1_i1:399-5588(+)
TRINITY_DN199293_c2_g1_i2_m.81550	1.081	1.462	1.35245	0.435577	0.0911918	0.24735	no	up		ccar:109046412		TRINITY_DN199293_c2_g1::TRINITY_DN199293_c2_g1_i2::g.81550 ORF type:complete len:1070 (+) TRINITY_DN199293_c2_g1_i2:121-3330(+)
TRINITY_DN190732_c0_g11_i1_m.31050	1.16733	0.699	0.598801	-0.739852	0.0294441	0.146476	yes	down	GO:0051287;GO:0004365;GO:0006006;GO:0050661;GO:0006096			TRINITY_DN190732_c0_g11::TRINITY_DN190732_c0_g11_i1::g.31050 ORF type:5prime_partial len:236 (+) TRINITY_DN190732_c0_g11_i1:1-708(+)
TRINITY_DN189137_c1_g3_i1_m.41752	1.048	0.441333	0.42112	-1.2477	0.016183	0.118744	yes	down				TRINITY_DN189137_c1_g3::TRINITY_DN189137_c1_g3_i1::g.41752 ORF type:internal len:875 (-) TRINITY_DN189137_c1_g3_i1:1-2622(-)
TRINITY_DN147424_c1_g1_i1_m.23822	1	0.432333	0.432333	-1.20978	0.00240328	0.0715132	yes	down	GO:0016459;GO:0005524;GO:0051015;GO:0003774	ccar:109107622;ccar:109112168;ccar:109074077		TRINITY_DN147424_c1_g1::TRINITY_DN147424_c1_g1_i1::g.23822 ORF type:internal len:170 (-) TRINITY_DN147424_c1_g1_i1:1-507(-)
TRINITY_DN199009_c1_g2_i1_m.45010	1.228	3.49767	2.84826	1.51008	0.0875534	0.241543	no	up		ccar:109096873;ccar:109096875		TRINITY_DN199009_c1_g2::TRINITY_DN199009_c1_g2_i1::g.45010 ORF type:complete len:168 (+) TRINITY_DN199009_c1_g2_i1:481-984(+)
TRINITY_DN188904_c1_g5_i3_m.92228	0.906333	1.03867	1.14601	0.196619	0.0536959	0.189581	no	no change		ccar:109090489		TRINITY_DN188904_c1_g5::TRINITY_DN188904_c1_g5_i3::g.92228 ORF type:complete len:1273 (+) TRINITY_DN188904_c1_g5_i3:169-3987(+)
TRINITY_DN184133_c2_g4_i8_m.50813	1.00133	1.139	1.13748	0.185845	0.355656	0.528178	no	no change				TRINITY_DN184133_c2_g4::TRINITY_DN184133_c2_g4_i8::g.50813 ORF type:internal len:837 (-) TRINITY_DN184133_c2_g4_i8:2-2509(-)
TRINITY_DN203180_c5_g6_i7_m.141695	0.996333	2.13067	2.13851	1.0966	0.082751	0.235132	no	up	GO:0007015;GO:0006936;GO:0051015;GO:0008307;GO:0005884;GO:0005862			TRINITY_DN203180_c5_g6::TRINITY_DN203180_c5_g6_i7::g.141695 ORF type:complete len:285 (+) TRINITY_DN203180_c5_g6_i7:212-1066(+)
TRINITY_DN187767_c1_g17_i2_m.21623	1.00833	1.372	1.36066	0.444308	0.0676682	0.212408	no	up		ccar:109062338;ccar:109056687		TRINITY_DN187767_c1_g17::TRINITY_DN187767_c1_g17_i2::g.21623 ORF type:internal len:856 (+) TRINITY_DN187767_c1_g17_i2:2-2566(+)
TRINITY_DN202893_c0_g2_i1_m.113811	1.05733	0.567333	0.53657	-0.898162	0.00779742	0.0985555	yes	down		ccar:109090096		TRINITY_DN202893_c0_g2::TRINITY_DN202893_c0_g2_i1::g.113811 ORF type:internal len:977 (+) TRINITY_DN202893_c0_g2_i1:3-2930(+)
TRINITY_DN171292_c2_g13_i2_m.71466	1.09533	0.695333	0.634814	-0.655593	0.0436886	0.172024	yes	down	GO:0051287;GO:0004365;GO:0006006;GO:0050661;GO:0006096			TRINITY_DN171292_c2_g13::TRINITY_DN171292_c2_g13_i2::g.71466 ORF type:internal len:238 (-) TRINITY_DN171292_c2_g13_i2:3-713(-)
TRINITY_DN187703_c1_g13_i2_m.52058	0.927333	1.06767	1.15133	0.203301	0.10962	0.271659	no	no change				TRINITY_DN187703_c1_g13::TRINITY_DN187703_c1_g13_i2::g.52058 ORF type:5prime_partial len:566 (-) TRINITY_DN187703_c1_g13_i2:418-2115(-)
TRINITY_DN178910_c0_g1_i2_m.39709	0.991	1.12967	1.13993	0.18894	0.10335	0.262576	no	no change				TRINITY_DN178910_c0_g1::TRINITY_DN178910_c0_g1_i2::g.39709 ORF type:complete len:495 (-) TRINITY_DN178910_c0_g1_i2:519-2003(-)
TRINITY_DN176480_c2_g1_i3_m.96870	1.085	1.02133	0.941321	-0.0872412	0.404855	0.573871	no	no change		ccar:109111743;ccar:109091739		TRINITY_DN176480_c2_g1::TRINITY_DN176480_c2_g1_i3::g.96870 ORF type:complete len:468 (-) TRINITY_DN176480_c2_g1_i3:442-1845(-)
TRINITY_DN206058_c0_g19_i6_m.147473	1.138	1.117	0.981547	-0.0268714	0.911462	0.943642	no	no change		ccar:109090489		TRINITY_DN206058_c0_g19::TRINITY_DN206058_c0_g19_i6::g.147473 ORF type:3prime_partial len:1113 (-) TRINITY_DN206058_c0_g19_i6:1-3336(-)
TRINITY_DN173400_c4_g7_i4_m.56337	0.964333	1.05733	1.09644	0.132826	0.149464	0.317595	no	no change				TRINITY_DN173400_c4_g7::TRINITY_DN173400_c4_g7_i4::g.56337 ORF type:complete len:285 (+) TRINITY_DN173400_c4_g7_i4:227-1081(+)
TRINITY_DN185642_c0_g2_i1_m.27667	1.108	0.456	0.411552	-1.28085	0.00535893	0.0905963	yes	down				TRINITY_DN185642_c0_g2::TRINITY_DN185642_c0_g2_i1::g.27667 ORF type:internal len:767 (-) TRINITY_DN185642_c0_g2_i1:1-2298(-)
TRINITY_DN191862_c0_g6_i3_m.35500	0.993333	1.034	1.04094	0.0578864	0.699698	0.806974	no	no change		ccar:109088175;ccar:109088184		TRINITY_DN191862_c0_g6::TRINITY_DN191862_c0_g6_i3::g.35500 ORF type:3prime_partial len:304 (+) TRINITY_DN191862_c0_g6_i3:146-1054(+)
TRINITY_DN168272_c4_g3_i2_m.40423	0.991	1.00133	1.01043	0.0149653	0.839847	0.900243	no	no change	GO:0005737;GO:0003746;GO:0003924;GO:0005525	ccar:109111735		TRINITY_DN168272_c4_g3::TRINITY_DN168272_c4_g3_i2::g.40423 ORF type:5prime_partial len:377 (+) TRINITY_DN168272_c4_g3_i2:1-1131(+)
TRINITY_DN190722_c34_g2_i1_m.31249	1.06433	1.12167	1.05387	0.075694	0.162114	0.330374	no	no change	GO:0005856;GO:0015629;GO:0005634;GO:0097433;GO:0005886;GO:0005925;GO:0005524	ccar:109073280;ccar:109051881;ccar:109056719;ccar:109092410		TRINITY_DN190722_c34_g2::TRINITY_DN190722_c34_g2_i1::g.31249 ORF type:5prime_partial len:170 (-) TRINITY_DN190722_c34_g2_i1:74-583(-)
TRINITY_DN187398_c1_g5_i5_m.45350	1.06533	1.16433	1.09293	0.128199	0.13139	0.296124	no	no change				TRINITY_DN187398_c1_g5::TRINITY_DN187398_c1_g5_i5::g.45350 ORF type:5prime_partial len:570 (+) TRINITY_DN187398_c1_g5_i5:3-1712(+)
TRINITY_DN177656_c0_g2_i1_m.86623	1.06567	1.57333	1.47638	0.562068	0.029572	0.14657	yes	up		ccar:109050071		TRINITY_DN177656_c0_g2::TRINITY_DN177656_c0_g2_i1::g.86623 ORF type:5prime_partial len:781 (+) TRINITY_DN177656_c0_g2_i1:3-2345(+)
TRINITY_DN177118_c1_g1_i1_m.8759	0.928667	1.158	1.24695	0.318402	0.519859	0.670206	no	up		ccar:109104649;ccar:109084013		TRINITY_DN177118_c1_g1::TRINITY_DN177118_c1_g1_i1::g.8759 ORF type:complete len:149 (-) TRINITY_DN177118_c1_g1_i1:128-574(-)
TRINITY_DN150717_c0_g1_i1_m.50559	1.05733	0.471333	0.445776	-1.16561	0.0111542	0.107464	yes	down		ccar:109084135		TRINITY_DN150717_c0_g1::TRINITY_DN150717_c0_g1_i1::g.50559 ORF type:3prime_partial len:305 (+) TRINITY_DN150717_c0_g1_i1:113-1024(+)
TRINITY_DN207731_c2_g1_i2_m.104743	0.976333	1.289	1.32025	0.400807	0.0541577	0.190295	no	up		ccar:109064216;ccar:109064217		TRINITY_DN207731_c2_g1::TRINITY_DN207731_c2_g1_i2::g.104743 ORF type:internal len:562 (+) TRINITY_DN207731_c2_g1_i2:2-1684(+)
TRINITY_DN179929_c0_g1_i1_m.8165	0.747333	0.976333	1.30642	0.385622	0.227896	0.405148	no	up				TRINITY_DN179929_c0_g1::TRINITY_DN179929_c0_g1_i1::g.8165 ORF type:complete len:557 (+) TRINITY_DN179929_c0_g1_i1:98-1768(+)
TRINITY_DN156221_c0_g2_i1_m.20886	1.024	0.758667	0.740885	-0.432678	0.016185	0.118651	yes	down		ccar:109079955;ccar:109077313		TRINITY_DN156221_c0_g2::TRINITY_DN156221_c0_g2_i1::g.20886 ORF type:5prime_partial len:583 (+) TRINITY_DN156221_c0_g2_i1:2-1750(+)
TRINITY_DN174734_c5_g46_i1_m.38533	1.057	1.444	1.36613	0.450095	0.00254031	0.0718773	yes	up				TRINITY_DN174734_c5_g46::TRINITY_DN174734_c5_g46_i1::g.38533 ORF type:internal len:262 (+) TRINITY_DN174734_c5_g46_i1:3-785(+)
TRINITY_DN182157_c2_g5_i1_m.15218	0.914	1.10933	1.21371	0.279427	0.0438952	0.172416	yes	up				TRINITY_DN182157_c2_g5::TRINITY_DN182157_c2_g5_i1::g.15218 ORF type:complete len:626 (+) TRINITY_DN182157_c2_g5_i1:184-2061(+)
TRINITY_DN172805_c1_g1_i1_m.12248	1.10633	0.710333	0.642061	-0.639218	0.0197055	0.123951	yes	down	GO:0006096;GO:0004332			TRINITY_DN172805_c1_g1::TRINITY_DN172805_c1_g1_i1::g.12248 ORF type:3prime_partial len:220 (-) TRINITY_DN172805_c1_g1_i1:1-657(-)
TRINITY_DN179913_c2_g1_i2_m.8281	0.959667	1.006	1.04828	0.068025	0.178105	0.34945	no	no change		ccar:109087745;ccar:109087738		TRINITY_DN179913_c2_g1::TRINITY_DN179913_c2_g1_i2::g.8281 ORF type:complete len:336 (+) TRINITY_DN179913_c2_g1_i2:85-1092(+)
TRINITY_DN174734_c5_g46_i3_m.38535	0.675	0.663	0.982222	-0.0258786	0.964382	0.976982	no	no change		ccar:109059290		TRINITY_DN174734_c5_g46::TRINITY_DN174734_c5_g46_i3::g.38535 ORF type:internal len:138 (+) TRINITY_DN174734_c5_g46_i3:1-411(+)
TRINITY_DN200535_c3_g1_i4_m.92815	1.011	0.640333	0.633366	-0.658888	0.00394354	0.0815403	yes	down				TRINITY_DN200535_c3_g1::TRINITY_DN200535_c3_g1_i4::g.92815 ORF type:5prime_partial len:409 (+) TRINITY_DN200535_c3_g1_i4:2-1228(+)
TRINITY_DN177183_c11_g2_i2_m.12767	1.01733	1.04967	1.03178	0.0451388	0.796819	0.870788	no	no change		ccar:109051528		TRINITY_DN177183_c11_g2::TRINITY_DN177183_c11_g2_i2::g.12767 ORF type:5prime_partial len:194 (-) TRINITY_DN177183_c11_g2_i2:96-677(-)
TRINITY_DN195255_c7_g2_i6_m.22790	0.912	1.275	1.39803	0.483392	0.00409363	0.0825276	yes	up				TRINITY_DN195255_c7_g2::TRINITY_DN195255_c7_g2_i6::g.22790 ORF type:complete len:450 (-) TRINITY_DN195255_c7_g2_i6:330-1679(-)
TRINITY_DN191065_c1_g1_i1_m.50007	0.865667	0.989667	1.14324	0.193131	0.255482	0.433181	no	no change				TRINITY_DN191065_c1_g1::TRINITY_DN191065_c1_g1_i1::g.50007 ORF type:complete len:935 (-) TRINITY_DN191065_c1_g1_i1:288-3092(-)
TRINITY_DN192464_c0_g1_i3_m.71867	0.993667	1.12667	1.13385	0.181227	0.215292	0.390226	no	no change		ccar:109063929		TRINITY_DN192464_c0_g1::TRINITY_DN192464_c0_g1_i3::g.71867 ORF type:5prime_partial len:511 (+) TRINITY_DN192464_c0_g1_i3:3-1535(+)
TRINITY_DN183111_c6_g17_i1_m.95876	0.963667	1.105	1.14666	0.19744	0.0647884	0.207241	no	no change				TRINITY_DN183111_c6_g17::TRINITY_DN183111_c6_g17_i1::g.95876 ORF type:complete len:318 (+) TRINITY_DN183111_c6_g17_i1:31-984(+)
TRINITY_DN174071_c0_g2_i2_m.83904	1.091	0.827333	0.758326	-0.39911	0.078488	0.229322	no	down	GO:0005737;GO:0005856;GO:0030027;GO:0044297;GO:0030175;GO:0010628;GO:0005524;GO:0090131	ccar:109058221;ccar:109055631;ccar:109099485;ccar:109113560;ccar:109082580;ccar:109104956;ccar:109100842;ccar:109055646;ccar:109108280		TRINITY_DN174071_c0_g2::TRINITY_DN174071_c0_g2_i2::g.83904 ORF type:5prime_partial len:181 (-) TRINITY_DN174071_c0_g2_i2:366-908(-)
TRINITY_DN195255_c7_g2_i11_m.22796	0.837	0.971333	1.16049	0.214739	0.183928	0.356366	no	no change				TRINITY_DN195255_c7_g2::TRINITY_DN195255_c7_g2_i11::g.22796 ORF type:complete len:450 (-) TRINITY_DN195255_c7_g2_i11:330-1679(-)
TRINITY_DN176930_c3_g3_i1_m.10393	1	0.989333	0.989333	-0.0154714	0.828893	0.89337	no	no change				TRINITY_DN176930_c3_g3::TRINITY_DN176930_c3_g3_i1::g.10393 ORF type:internal len:372 (+) TRINITY_DN176930_c3_g3_i1:3-1115(+)
TRINITY_DN207346_c2_g2_i11_m.131823	1.04133	0.643	0.617478	-0.695541	0.0104329	0.106765	yes	down				TRINITY_DN207346_c2_g2::TRINITY_DN207346_c2_g2_i11::g.131823 ORF type:5prime_partial len:954 (-) TRINITY_DN207346_c2_g2_i11:44-2905(-)
TRINITY_DN205458_c0_g9_i2_m.124533	0.875667	0.896333	1.0236	0.0336536	0.770959	0.853751	no	no change	GO:0032510;GO:0005783;GO:0016787;GO:0016236;GO:0036503;GO:0016887;GO:0007049;GO:0005737;GO:0006302;GO:0043161;GO:0005634;GO:2000058;GO:0097352;GO:0043009;GO:0018279;GO:0005524;GO:0007626;GO:0006914;GO:0008289;GO:0006974;GO:0030433;GO:0035861;GO:0005829;GO:0019985;GO:0016567	ccar:109046179;ccar:109046173		TRINITY_DN205458_c0_g9::TRINITY_DN205458_c0_g9_i2::g.124533 ORF type:internal len:522 (+) TRINITY_DN205458_c0_g9_i2:3-1565(+)
TRINITY_DN195508_c1_g49_i5_m.64772	1.009	1.13467	1.12455	0.169342	0.170004	0.339924	no	no change		ccar:109102148		TRINITY_DN195508_c1_g49::TRINITY_DN195508_c1_g49_i5::g.64772 ORF type:complete len:166 (+) TRINITY_DN195508_c1_g49_i5:162-659(+)
TRINITY_DN122112_c0_g1_i1_m.137372	1.08967	0.655	0.601101	-0.73432	0.134858	0.300495	no	down		ccar:109112168		TRINITY_DN122112_c0_g1::TRINITY_DN122112_c0_g1_i1::g.137372 ORF type:internal len:210 (+) TRINITY_DN122112_c0_g1_i1:3-629(+)
TRINITY_DN207605_c3_g1_i3_m.134951	0.97	1.153	1.18866	0.249336	0.000368123	0.0570874	yes	no change	GO:0030623;GO:0005681;GO:0000398;GO:0017070	ccar:109088506;ccar:109088505		TRINITY_DN207605_c3_g1::TRINITY_DN207605_c3_g1_i3::g.134951 ORF type:5prime_partial len:1850 (+) TRINITY_DN207605_c3_g1_i3:1-5550(+)
TRINITY_DN181642_c1_g13_i2_m.94369	1.31533	1.453	1.10466	0.143606	0.745303	0.838232	no	no change				TRINITY_DN181642_c1_g13::TRINITY_DN181642_c1_g13_i2::g.94369 ORF type:internal len:289 (+) TRINITY_DN181642_c1_g13_i2:1-864(+)
TRINITY_DN163900_c0_g4_i4_m.10895	1.45467	1.68167	1.15605	0.209203	0.62997	0.755289	no	no change		ccar:109099110		TRINITY_DN163900_c0_g4::TRINITY_DN163900_c0_g4_i4::g.10895 ORF type:internal len:306 (+) TRINITY_DN163900_c0_g4_i4:1-915(+)
TRINITY_DN199053_c6_g4_i2_m.44953	1.01933	1.39533	1.36887	0.452984	0.0247014	0.13569	yes	up				TRINITY_DN199053_c6_g4::TRINITY_DN199053_c6_g4_i2::g.44953 ORF type:complete len:285 (+) TRINITY_DN199053_c6_g4_i2:196-1050(+)
TRINITY_DN198017_c0_g6_i3_m.74144	0.994667	1.12433	1.13036	0.176785	0.166303	0.335939	no	no change	GO:0045261;GO:0015986;GO:0005524;GO:0046933			TRINITY_DN198017_c0_g6::TRINITY_DN198017_c0_g6_i3::g.74144 ORF type:internal len:343 (-) TRINITY_DN198017_c0_g6_i3:3-1028(-)
TRINITY_DN179115_c0_g2_i1_m.74561	1.04467	0.812333	0.777601	-0.362899	0.00630185	0.0948099	yes	down	GO:0005737;GO:0030027;GO:0044297;GO:0030175;GO:0010628;GO:0005524;GO:0090131	ccar:109055631;ccar:109113560;ccar:109082580;ccar:109080038;ccar:109100842;ccar:109052669;ccar:109108280		TRINITY_DN179115_c0_g2::TRINITY_DN179115_c0_g2_i1::g.74561 ORF type:internal len:196 (+) TRINITY_DN179115_c0_g2_i1:2-586(+)
TRINITY_DN188858_c3_g1_i6_m.92701	0.998667	1.21133	1.21295	0.278521	0.0853055	0.239271	no	up				TRINITY_DN188858_c3_g1::TRINITY_DN188858_c3_g1_i6::g.92701 ORF type:complete len:1242 (-) TRINITY_DN188858_c3_g1_i6:765-4490(-)
TRINITY_DN206242_c2_g1_i2_m.126768	1.07133	0.493667	0.460797	-1.1178	0.0151324	0.116327	yes	down				TRINITY_DN206242_c2_g1::TRINITY_DN206242_c2_g1_i2::g.126768 ORF type:5prime_partial len:948 (-) TRINITY_DN206242_c2_g1_i2:384-3227(-)
TRINITY_DN177890_c1_g1_i4_m.131068	0.766667	0.353333	0.46087	-1.11757	0.0462584	0.177379	yes	down				TRINITY_DN177890_c1_g1::TRINITY_DN177890_c1_g1_i4::g.131068 ORF type:5prime_partial len:535 (+) TRINITY_DN177890_c1_g1_i4:2-1606(+)
TRINITY_DN202614_c12_g12_i3_m.142904	0.970333	1.108	1.14188	0.191406	0.0550758	0.191766	no	no change		ccar:109099219;ccar:109063739		TRINITY_DN202614_c12_g12::TRINITY_DN202614_c12_g12_i3::g.142904 ORF type:internal len:351 (+) TRINITY_DN202614_c12_g12_i3:1-1050(+)
TRINITY_DN180897_c1_g4_i2_m.39464	1.04633	1.12033	1.07072	0.0985855	0.403394	0.572403	no	no change				TRINITY_DN180897_c1_g4::TRINITY_DN180897_c1_g4_i2::g.39464 ORF type:complete len:166 (-) TRINITY_DN180897_c1_g4_i2:320-817(-)
TRINITY_DN207759_c3_g3_i2_m.104399	0.943	1.159	1.22906	0.297551	0.075105	0.224646	no	up				TRINITY_DN207759_c3_g3::TRINITY_DN207759_c3_g3_i2::g.104399 ORF type:3prime_partial len:732 (+) TRINITY_DN207759_c3_g3_i2:1442-3634(+)
TRINITY_DN184139_c1_g3_i2_m.50407	0.874	0.969	1.1087	0.148863	0.505311	0.65893	no	no change				TRINITY_DN184139_c1_g3::TRINITY_DN184139_c1_g3_i2::g.50407 ORF type:complete len:545 (+) TRINITY_DN184139_c1_g3_i2:165-1799(+)
TRINITY_DN197527_c0_g1_i1_m.39145	0.972	1.161	1.19444	0.25634	0.0181375	0.121682	yes	no change		ccar:109049377;ccar:109070643		TRINITY_DN197527_c0_g1::TRINITY_DN197527_c0_g1_i1::g.39145 ORF type:complete len:542 (-) TRINITY_DN197527_c0_g1_i1:1137-2762(-)
TRINITY_DN185245_c4_g4_i2_m.123938	0.940333	1.05167	1.1184	0.161433	0.097515	0.254981	no	no change	GO:0003143;GO:0021591;GO:0007420;GO:0007507;GO:0048854;GO:0007368;GO:0035051;GO:0035050;GO:0048840;GO:0030917;GO:0005391;GO:0071599;GO:0030916;GO:0030198;GO:0060974;GO:0005887;GO:0010432;GO:0010172;GO:0046872;GO:0016021;GO:0005524	ccar:109060282		TRINITY_DN185245_c4_g4::TRINITY_DN185245_c4_g4_i2::g.123938 ORF type:5prime_partial len:894 (+) TRINITY_DN185245_c4_g4_i2:3-2684(+)
TRINITY_DN169766_c0_g1_i1_m.72751	0.957333	1.027	1.07277	0.101343	0.189282	0.362472	no	no change				TRINITY_DN169766_c0_g1::TRINITY_DN169766_c0_g1_i1::g.72751 ORF type:5prime_partial len:591 (+) TRINITY_DN169766_c0_g1_i1:3-1775(+)
TRINITY_DN201126_c1_g3_i2_m.114528	0.992333	1.062	1.0702	0.097887	0.150995	0.31925	no	no change		ccar:109087937;ccar:109088001;ccar:109090647		TRINITY_DN201126_c1_g3::TRINITY_DN201126_c1_g3_i2::g.114528 ORF type:complete len:590 (+) TRINITY_DN201126_c1_g3_i2:53-1822(+)
TRINITY_DN206536_c1_g5_i1_m.96635	1.13167	1.69033	1.49367	0.578859	0.00663244	0.0958495	yes	up		ccar:109061836		TRINITY_DN206536_c1_g5::TRINITY_DN206536_c1_g5_i1::g.96635 ORF type:5prime_partial len:1122 (+) TRINITY_DN206536_c1_g5_i1:2-3367(+)
TRINITY_DN158455_c5_g1_i1_m.101413	1.016	1.29833	1.27789	0.35376	0.226458	0.403749	no	up				TRINITY_DN158455_c5_g1::TRINITY_DN158455_c5_g1_i1::g.101413 ORF type:5prime_partial len:399 (-) TRINITY_DN158455_c5_g1_i1:2901-4097(-)
TRINITY_DN203704_c1_g6_i2_m.145772	0.849333	0.943	1.11028	0.150927	0.387799	0.557634	no	no change				TRINITY_DN203704_c1_g6::TRINITY_DN203704_c1_g6_i2::g.145772 ORF type:5prime_partial len:579 (+) TRINITY_DN203704_c1_g6_i2:1-1737(+)
TRINITY_DN172389_c0_g3_i1_m.28653	1.06067	1.09633	1.03363	0.0477152	0.888553	0.930799	no	no change		ccar:109104501		TRINITY_DN172389_c0_g3::TRINITY_DN172389_c0_g3_i1::g.28653 ORF type:5prime_partial len:243 (+) TRINITY_DN172389_c0_g3_i1:3-731(+)
TRINITY_DN199214_c1_g3_i7_m.81191	0.898333	1.058	1.17774	0.236017	0.236118	0.413476	no	no change				TRINITY_DN199214_c1_g3::TRINITY_DN199214_c1_g3_i7::g.81191 ORF type:complete len:1250 (+) TRINITY_DN199214_c1_g3_i7:119-3868(+)
TRINITY_DN187738_c2_g2_i1_m.21873	0.882	0.716333	0.812169	-0.300148	0.174899	0.346191	no	down		ccar:109063733		TRINITY_DN187738_c2_g2::TRINITY_DN187738_c2_g2_i1::g.21873 ORF type:complete len:1678 (+) TRINITY_DN187738_c2_g2_i1:95-5128(+)
TRINITY_DN176414_c0_g9_i5_m.96608	1.08333	0.738333	0.681538	-0.553133	0.0197603	0.123813	yes	down				TRINITY_DN176414_c0_g9::TRINITY_DN176414_c0_g9_i5::g.96608 ORF type:5prime_partial len:359 (+) TRINITY_DN176414_c0_g9_i5:1-1077(+)
TRINITY_DN198436_c2_g10_i5_m.78798	0.997333	0.551333	0.552807	-0.855151	0.000609234	0.0591911	yes	down		ccar:109079137		TRINITY_DN198436_c2_g10::TRINITY_DN198436_c2_g10_i5::g.78798 ORF type:internal len:232 (+) TRINITY_DN198436_c2_g10_i5:1-693(+)
TRINITY_DN207759_c5_g1_i2_m.104407	0.980667	1.14933	1.17199	0.228963	0.0945665	0.251015	no	no change				TRINITY_DN207759_c5_g1::TRINITY_DN207759_c5_g1_i2::g.104407 ORF type:5prime_partial len:684 (+) TRINITY_DN207759_c5_g1_i2:1-2052(+)
TRINITY_DN175961_c8_g1_i1_m.59342	1.09367	0.243	0.222188	-2.17014	0.00721232	0.0967723	yes	down	GO:0005861;GO:0006937;GO:0014823;GO:0048306;GO:0051015;GO:0005509;GO:0003009	ccar:109060807;ccar:109104752		TRINITY_DN175961_c8_g1::TRINITY_DN175961_c8_g1_i1::g.59342 ORF type:complete len:161 (-) TRINITY_DN175961_c8_g1_i1:98-580(-)
TRINITY_DN184305_c0_g1_i1_m.72133	1.04267	0.272333	0.261189	-1.93683	0.00280488	0.0744031	yes	down	GO:0005509	ccar:109057054		TRINITY_DN184305_c0_g1::TRINITY_DN184305_c0_g1_i1::g.72133 ORF type:complete len:194 (+) TRINITY_DN184305_c0_g1_i1:70-651(+)
TRINITY_DN203423_c3_g2_i3_m.103127	0.970333	1.196	1.23257	0.301665	0.0222339	0.130681	yes	up		ccar:109063733		TRINITY_DN203423_c3_g2::TRINITY_DN203423_c3_g2_i3::g.103127 ORF type:complete len:1683 (-) TRINITY_DN203423_c3_g2_i3:310-5358(-)
TRINITY_DN199214_c1_g3_i6_m.81185	2.15267	1.11367	0.517343	-0.950807	0.415005	0.584253	no	down		ccar:109100873;ccar:109087618		TRINITY_DN199214_c1_g3::TRINITY_DN199214_c1_g3_i6::g.81185 ORF type:complete len:1262 (+) TRINITY_DN199214_c1_g3_i6:119-3904(+)
TRINITY_DN205288_c0_g1_i1_m.107662	0.859667	0.752	0.874758	-0.193045	0.234344	0.412429	no	no change		ccar:109080026		TRINITY_DN205288_c0_g1::TRINITY_DN205288_c0_g1_i1::g.107662 ORF type:3prime_partial len:1174 (+) TRINITY_DN205288_c0_g1_i1:309-3827(+)
TRINITY_DN204584_c3_g8_i1_m.146367	1.228	1.009	0.821661	-0.283384	0.22053	0.396687	no	down		ccar:109050079		TRINITY_DN204584_c3_g8::TRINITY_DN204584_c3_g8_i1::g.146367 ORF type:internal len:144 (+) TRINITY_DN204584_c3_g8_i1:3-431(+)
TRINITY_DN203029_c4_g4_i1_m.118122	0.901333	0.933667	1.03587	0.0508468	0.767271	0.851772	no	no change		ccar:109054782		TRINITY_DN203029_c4_g4::TRINITY_DN203029_c4_g4_i1::g.118122 ORF type:5prime_partial len:377 (+) TRINITY_DN203029_c4_g4_i1:3-1133(+)
TRINITY_DN190715_c26_g8_i1_m.51483	1.52733	0.812333	0.531864	-0.910871	0.167383	0.337191	no	down	GO:0016459;GO:0005524;GO:0051015;GO:0003774	ccar:109071357;ccar:109073408		TRINITY_DN190715_c26_g8::TRINITY_DN190715_c26_g8_i1::g.51483 ORF type:internal len:105 (-) TRINITY_DN190715_c26_g8_i1:1-312(-)
TRINITY_DN186223_c0_g7_i5_m.62270	1.01733	1.29567	1.27359	0.348902	0.00717141	0.0965447	yes	up				TRINITY_DN186223_c0_g7::TRINITY_DN186223_c0_g7_i5::g.62270 ORF type:internal len:448 (-) TRINITY_DN186223_c0_g7_i5:3-1343(-)
TRINITY_DN169425_c0_g1_i1_m.63717	1.01367	1.02133	1.00756	0.0108705	0.933629	0.957373	no	no change		ccar:109092041		TRINITY_DN169425_c0_g1::TRINITY_DN169425_c0_g1_i1::g.63717 ORF type:internal len:564 (-) TRINITY_DN169425_c0_g1_i1:2-1690(-)
TRINITY_DN195075_c23_g1_i1_m.82994	0.967667	1.21833	1.25904	0.332327	0.0137644	0.114547	yes	up	GO:0005524;GO:0003743	ccar:109057983		TRINITY_DN195075_c23_g1::TRINITY_DN195075_c23_g1_i1::g.82994 ORF type:5prime_partial len:415 (+) TRINITY_DN195075_c23_g1_i1:2-1246(+)
TRINITY_DN204260_c2_g6_i6_m.125349	0.986	1.06833	1.0835	0.115702	0.261953	0.439441	no	no change		ccar:109061329		TRINITY_DN204260_c2_g6::TRINITY_DN204260_c2_g6_i6::g.125349 ORF type:complete len:764 (-) TRINITY_DN204260_c2_g6_i6:920-3211(-)
TRINITY_DN174734_c5_g5_i1_m.38519	1.03367	1.24533	1.20477	0.268761	0.0345173	0.157793	yes	up	GO:0045095;GO:0005198	ccar:109062162		TRINITY_DN174734_c5_g5::TRINITY_DN174734_c5_g5_i1::g.38519 ORF type:internal len:155 (+) TRINITY_DN174734_c5_g5_i1:1-462(+)
TRINITY_DN187703_c1_g3_i1_m.52054	0.952333	1.20467	1.26496	0.339095	0.126973	0.292965	no	up		ccar:109054054;ccar:109057142;ccar:109074933		TRINITY_DN187703_c1_g3::TRINITY_DN187703_c1_g3_i1::g.52054 ORF type:3prime_partial len:353 (-) TRINITY_DN187703_c1_g3_i1:1-1056(-)
TRINITY_DN190184_c7_g3_i4_m.53392	0.961333	1.30133	1.35368	0.436882	0.0203871	0.125785	yes	up	GO:0032456;GO:0005622;GO:0005509;GO:0030036;GO:0005525	ccar:109092347;ccar:109092350		TRINITY_DN190184_c7_g3::TRINITY_DN190184_c7_g3_i4::g.53392 ORF type:3prime_partial len:395 (-) TRINITY_DN190184_c7_g3_i4:3-1184(-)
TRINITY_DN181489_c15_g2_i1_m.44476	1.26433	0.681	0.538624	-0.89265	0.024306	0.134989	yes	down	GO:0016459;GO:0005524;GO:0051015;GO:0003774	ccar:109107622;ccar:109074077		TRINITY_DN181489_c15_g2::TRINITY_DN181489_c15_g2_i1::g.44476 ORF type:internal len:263 (-) TRINITY_DN181489_c15_g2_i1:3-788(-)
TRINITY_DN202779_c2_g2_i3_m.118886	0.992	1.125	1.13407	0.181513	0.0668745	0.210984	no	no change	GO:0016192;GO:0006886;GO:0032051;GO:0071439;GO:0005198;GO:0048268;GO:0030130;GO:0030132	ccar:109104506;ccar:109083701;ccar:109104370		TRINITY_DN202779_c2_g2::TRINITY_DN202779_c2_g2_i3::g.118886 ORF type:3prime_partial len:685 (+) TRINITY_DN202779_c2_g2_i3:504-2555(+)
TRINITY_DN142906_c1_g3_i1_m.23771	0.889667	0.885333	0.995129	-0.00704416	0.966628	0.978274	no	no change				TRINITY_DN142906_c1_g3::TRINITY_DN142906_c1_g3_i1::g.23771 ORF type:internal len:313 (-) TRINITY_DN142906_c1_g3_i1:1-936(-)
TRINITY_DN184473_c0_g1_i1_m.128083	1.04333	1.129	1.08211	0.113845	0.440454	0.605493	no	no change		ccar:109108741		TRINITY_DN184473_c0_g1::TRINITY_DN184473_c0_g1_i1::g.128083 ORF type:complete len:429 (-) TRINITY_DN184473_c0_g1_i1:343-1629(-)
TRINITY_DN198813_c4_g2_i2_m.79396	0.906667	1.29433	1.42757	0.513565	0.0499788	0.183112	yes	up		ccar:109047942		TRINITY_DN198813_c4_g2::TRINITY_DN198813_c4_g2_i2::g.79396 ORF type:5prime_partial len:222 (-) TRINITY_DN198813_c4_g2_i2:511-1176(-)
TRINITY_DN181151_c0_g1_i1_m.70371	1.14467	0.936333	0.817997	-0.289833	0.354327	0.526885	no	down				TRINITY_DN181151_c0_g1::TRINITY_DN181151_c0_g1_i1::g.70371 ORF type:internal len:933 (+) TRINITY_DN181151_c0_g1_i1:2-2797(+)
TRINITY_DN191716_c1_g1_i4_m.83729	0.924	0.866	0.937229	-0.0935258	0.407375	0.575925	no	no change		ccar:109055786		TRINITY_DN191716_c1_g1::TRINITY_DN191716_c1_g1_i4::g.83729 ORF type:complete len:245 (+) TRINITY_DN191716_c1_g1_i4:157-891(+)
TRINITY_DN196010_c0_g5_i2_m.56863	0.999	0.625667	0.626293	-0.67509	0.00137207	0.0674656	yes	down				TRINITY_DN196010_c0_g5::TRINITY_DN196010_c0_g5_i2::g.56863 ORF type:internal len:759 (+) TRINITY_DN196010_c0_g5_i2:1-2274(+)
TRINITY_DN187863_c8_g5_i1_m.16459	0.802333	0.611667	0.76236	-0.391456	0.160904	0.329405	no	down				TRINITY_DN187863_c8_g5::TRINITY_DN187863_c8_g5_i1::g.16459 ORF type:3prime_partial len:241 (+) TRINITY_DN187863_c8_g5_i1:446-1165(+)
TRINITY_DN168911_c0_g1_i1_m.8145	1.148	0.664667	0.578978	-0.78842	0.14506	0.313357	no	down				TRINITY_DN168911_c0_g1::TRINITY_DN168911_c0_g1_i1::g.8145 ORF type:internal len:211 (+) TRINITY_DN168911_c0_g1_i1:1-630(+)
TRINITY_DN184473_c0_g1_i2_m.128086	1.09667	1.242	1.13252	0.17954	0.288891	0.467231	no	no change				TRINITY_DN184473_c0_g1::TRINITY_DN184473_c0_g1_i2::g.128086 ORF type:complete len:419 (-) TRINITY_DN184473_c0_g1_i2:310-1566(-)
TRINITY_DN187703_c1_g13_i1_m.52057	0.783	0.478667	0.611324	-0.709991	0.214102	0.388944	no	down		ccar:109057142		TRINITY_DN187703_c1_g13::TRINITY_DN187703_c1_g13_i1::g.52057 ORF type:5prime_partial len:456 (-) TRINITY_DN187703_c1_g13_i1:210-1577(-)
TRINITY_DN190588_c3_g5_i3_m.131565	1.04533	1.43767	1.37532	0.459766	0.0131068	0.113162	yes	up				TRINITY_DN190588_c3_g5::TRINITY_DN190588_c3_g5_i3::g.131565 ORF type:5prime_partial len:1210 (+) TRINITY_DN190588_c3_g5_i3:1-3630(+)
TRINITY_DN203008_c3_g5_i3_m.117870	0.914	1.219	1.3337	0.415432	0.0110132	0.107911	yes	up				TRINITY_DN203008_c3_g5::TRINITY_DN203008_c3_g5_i3::g.117870 ORF type:complete len:545 (+) TRINITY_DN203008_c3_g5_i3:234-1868(+)
TRINITY_DN195253_c3_g9_i2_m.22898	1.07133	1.089	1.01649	0.0235965	0.820517	0.886238	no	no change				TRINITY_DN195253_c3_g9::TRINITY_DN195253_c3_g9_i2::g.22898 ORF type:3prime_partial len:397 (-) TRINITY_DN195253_c3_g9_i2:1-1188(-)
TRINITY_DN168778_c1_g1_i2_m.114218	1.05067	1.66733	1.58693	0.666238	0.0194435	0.123556	yes	up		ccar:109057248		TRINITY_DN168778_c1_g1::TRINITY_DN168778_c1_g1_i2::g.114218 ORF type:internal len:604 (-) TRINITY_DN168778_c1_g1_i2:1-1809(-)
TRINITY_DN195255_c7_g2_i7_m.22792	0.798667	0.877333	1.0985	0.135532	0.494945	0.650568	no	no change	GO:0005737;GO:0007017;GO:0042552;GO:0021782;GO:0003924;GO:0005200;GO:0005874;GO:0005525			TRINITY_DN195255_c7_g2::TRINITY_DN195255_c7_g2_i7::g.22792 ORF type:5prime_partial len:263 (-) TRINITY_DN195255_c7_g2_i7:164-952(-)
TRINITY_DN177332_c4_g4_i2_m.124536	1.111	0.687667	0.618962	-0.692077	0.00336104	0.0787891	yes	down		ccar:109108793		TRINITY_DN177332_c4_g4::TRINITY_DN177332_c4_g4_i2::g.124536 ORF type:internal len:272 (+) TRINITY_DN177332_c4_g4_i2:3-815(+)
TRINITY_DN202790_c4_g1_i6_m.118453	1.03	0.912333	0.885761	-0.175011	0.0248102	0.135917	yes	no change		ccar:109071677		TRINITY_DN202790_c4_g1::TRINITY_DN202790_c4_g1_i6::g.118453 ORF type:complete len:957 (+) TRINITY_DN202790_c4_g1_i6:286-3156(+)
TRINITY_DN174734_c5_g14_i2_m.38521	0.802667	0.598667	0.745847	-0.423048	0.117723	0.282366	no	down		ccar:109059290;ccar:109059294		TRINITY_DN174734_c5_g14::TRINITY_DN174734_c5_g14_i2::g.38521 ORF type:internal len:129 (+) TRINITY_DN174734_c5_g14_i2:1-384(+)
TRINITY_DN183196_c1_g1_i2_m.79988	1.024	0.814333	0.795247	-0.330524	0.135946	0.301174	no	down	GO:0005524	ccar:109088791		TRINITY_DN183196_c1_g1::TRINITY_DN183196_c1_g1_i2::g.79988 ORF type:complete len:648 (+) TRINITY_DN183196_c1_g1_i2:210-2153(+)
TRINITY_DN199704_c1_g1_i3_m.74874	0.941	1.293	1.37407	0.458456	0.0408801	0.169055	yes	up				TRINITY_DN199704_c1_g1::TRINITY_DN199704_c1_g1_i3::g.74874 ORF type:internal len:212 (-) TRINITY_DN199704_c1_g1_i3:2-634(-)
TRINITY_DN47779_c0_g1_i1_m.485	1.015	1.28933	1.27028	0.345146	0.00361173	0.0795765	yes	up				TRINITY_DN47779_c0_g1::TRINITY_DN47779_c0_g1_i1::g.485 ORF type:internal len:228 (-) TRINITY_DN47779_c0_g1_i1:3-683(-)
TRINITY_DN186568_c2_g9_i3_m.89091	0.979667	1.579	1.61177	0.688648	0.00447041	0.0848221	yes	up		ccar:109071164;ccar:109078328		TRINITY_DN186568_c2_g9::TRINITY_DN186568_c2_g9_i3::g.89091 ORF type:3prime_partial len:784 (+) TRINITY_DN186568_c2_g9_i3:293-2641(+)
TRINITY_DN117943_c0_g1_i1_m.64287	1.08367	0.513333	0.4737	-1.07795	0.0154615	0.116525	yes	down	GO:0016301;GO:0005524	ccar:109084135		TRINITY_DN117943_c0_g1::TRINITY_DN117943_c0_g1_i1::g.64287 ORF type:5prime_partial len:171 (+) TRINITY_DN117943_c0_g1_i1:3-515(+)
TRINITY_DN176913_c0_g1_i1_m.88129	1.06167	1.03467	0.974568	-0.0371648	0.709845	0.814599	no	no change		ccar:109047590;ccar:109099225		TRINITY_DN176913_c0_g1::TRINITY_DN176913_c0_g1_i1::g.88129 ORF type:3prime_partial len:324 (-) TRINITY_DN176913_c0_g1_i1:3-971(-)
TRINITY_DN199570_c0_g6_i2_m.53633	0.839667	0.917667	1.09289	0.128153	0.619295	0.748388	no	no change		ccar:109095164		TRINITY_DN199570_c0_g6::TRINITY_DN199570_c0_g6_i2::g.53633 ORF type:complete len:509 (-) TRINITY_DN199570_c0_g6_i2:523-2049(-)
TRINITY_DN189972_c0_g4_i1_m.14427	0.969667	1.26533	1.30492	0.383957	0.051404	0.185303	no	up				TRINITY_DN189972_c0_g4::TRINITY_DN189972_c0_g4_i1::g.14427 ORF type:internal len:963 (+) TRINITY_DN189972_c0_g4_i1:1-2886(+)
TRINITY_DN204060_c1_g1_i2_m.143380	0.979333	1.12567	1.14942	0.200908	0.044581	0.17384	yes	no change		ccar:109074510;ccar:109074554		TRINITY_DN204060_c1_g1::TRINITY_DN204060_c1_g1_i2::g.143380 ORF type:complete len:915 (-) TRINITY_DN204060_c1_g1_i2:231-2975(-)
TRINITY_DN205227_c5_g2_i1_m.107820	0.932333	1.21233	1.30032	0.378869	0.00733566	0.0972941	yes	up				TRINITY_DN205227_c5_g2::TRINITY_DN205227_c5_g2_i1::g.107820 ORF type:5prime_partial len:1043 (-) TRINITY_DN205227_c5_g2_i1:1301-4429(-)
TRINITY_DN191808_c0_g4_i1_m.35789	0.945	0.888	0.939683	-0.0897547	0.638944	0.761183	no	no change				TRINITY_DN191808_c0_g4::TRINITY_DN191808_c0_g4_i1::g.35789 ORF type:5prime_partial len:414 (+) TRINITY_DN191808_c0_g4_i1:3-1244(+)
TRINITY_DN189972_c1_g1_i1_m.14431	0.948	1.356	1.43038	0.516398	0.0011509	0.0644505	yes	up				TRINITY_DN189972_c1_g1::TRINITY_DN189972_c1_g1_i1::g.14431 ORF type:3prime_partial len:1032 (-) TRINITY_DN189972_c1_g1_i1:2-3094(-)
TRINITY_DN177530_c3_g11_i5_m.87681	1.24167	0.786	0.63302	-0.659677	0.165349	0.334682	no	down		ccar:109071677		TRINITY_DN177530_c3_g11::TRINITY_DN177530_c3_g11_i5::g.87681 ORF type:5prime_partial len:847 (+) TRINITY_DN177530_c3_g11_i5:3-2543(+)
TRINITY_DN190810_c4_g12_i1_m.50942	1.061	0.562333	0.530003	-0.915927	0.0116149	0.108783	yes	down				TRINITY_DN190810_c4_g12::TRINITY_DN190810_c4_g12_i1::g.50942 ORF type:internal len:635 (-) TRINITY_DN190810_c4_g12_i1:3-1904(-)
TRINITY_DN164564_c3_g7_i2_m.55167	0.923333	1.49633	1.62058	0.696508	0.273243	0.452357	no	up	GO:0005506;GO:0019825;GO:0005344;GO:0020037;GO:0005833	ccar:109104650;ccar:109056203		TRINITY_DN164564_c3_g7::TRINITY_DN164564_c3_g7_i2::g.55167 ORF type:5prime_partial len:118 (+) TRINITY_DN164564_c3_g7_i2:1-354(+)
TRINITY_DN189010_c2_g4_i4_m.60779	1.186	1.163	0.980607	-0.0282529	0.930156	0.954662	no	no change		ccar:109069970;ccar:109057567		TRINITY_DN189010_c2_g4::TRINITY_DN189010_c2_g4_i4::g.60779 ORF type:complete len:961 (-) TRINITY_DN189010_c2_g4_i4:349-3231(-)
TRINITY_DN202326_c0_g1_i4_m.94673	0.998333	0.594	0.594992	-0.749059	0.00893535	0.103527	yes	down		ccar:109095935		TRINITY_DN202326_c0_g1::TRINITY_DN202326_c0_g1_i4::g.94673 ORF type:internal len:574 (-) TRINITY_DN202326_c0_g1_i4:2-1720(-)
TRINITY_DN181932_c1_g2_i1_m.132736	0.938	1.122	1.19616	0.258413	0.140382	0.307369	no	no change		ccar:109113850		TRINITY_DN181932_c1_g2::TRINITY_DN181932_c1_g2_i1::g.132736 ORF type:complete len:463 (+) TRINITY_DN181932_c1_g2_i1:1-1389(+)
TRINITY_DN202194_c3_g7_i1_m.92091	0.959333	0.967333	1.00834	0.0119809	0.865576	0.917938	no	no change		ccar:109048420;ccar:109058575;ccar:109049788		TRINITY_DN202194_c3_g7::TRINITY_DN202194_c3_g7_i1::g.92091 ORF type:complete len:618 (+) TRINITY_DN202194_c3_g7_i1:119-1972(+)
TRINITY_DN23612_c1_g1_i1_m.5602	1.08733	1.90733	1.75414	0.810763	0.0471735	0.179099	yes	up		ccar:109054187		TRINITY_DN23612_c1_g1::TRINITY_DN23612_c1_g1_i1::g.5602 ORF type:3prime_partial len:301 (+) TRINITY_DN23612_c1_g1_i1:148-1047(+)
TRINITY_DN199604_c0_g1_i1_m.53597	0.964333	1.181	1.22468	0.292405	0.0101557	0.105672	yes	up		ccar:109052808		TRINITY_DN199604_c0_g1::TRINITY_DN199604_c0_g1_i1::g.53597 ORF type:3prime_partial len:671 (+) TRINITY_DN199604_c0_g1_i1:145-2154(+)
TRINITY_DN191033_c3_g3_i1_m.49885	0.991	0.826667	0.834174	-0.261579	0.0507949	0.184343	no	no change		ccar:109048699		TRINITY_DN191033_c3_g3::TRINITY_DN191033_c3_g3_i1::g.49885 ORF type:complete len:249 (+) TRINITY_DN191033_c3_g3_i1:90-836(+)
TRINITY_DN138777_c0_g1_i1_m.60483	1.00267	0.937	0.934508	-0.0977211	0.820099	0.885905	no	no change	GO:0006956;GO:0005615;GO:0004866			TRINITY_DN138777_c0_g1::TRINITY_DN138777_c0_g1_i1::g.60483 ORF type:complete len:472 (+) TRINITY_DN138777_c0_g1_i1:93-1508(+)
TRINITY_DN200362_c2_g1_i2_m.93338	1.12067	1.08233	0.965794	-0.0502123	0.642019	0.763155	no	no change		ccar:109102648;ccar:109069338		TRINITY_DN200362_c2_g1::TRINITY_DN200362_c2_g1_i2::g.93338 ORF type:complete len:734 (+) TRINITY_DN200362_c2_g1_i2:143-2344(+)
TRINITY_DN187619_c0_g10_i4_m.52426	0.986667	1.08767	1.10236	0.140602	0.0568338	0.195024	no	no change		ccar:109047046;ccar:109048444		TRINITY_DN187619_c0_g10::TRINITY_DN187619_c0_g10_i4::g.52426 ORF type:5prime_partial len:868 (+) TRINITY_DN187619_c0_g10_i4:1-2604(+)
TRINITY_DN167430_c6_g4_i2_m.31221	1.18733	2.39933	2.02077	1.01491	0.100124	0.257873	no	up		ccar:109050073		TRINITY_DN167430_c6_g4::TRINITY_DN167430_c6_g4_i2::g.31221 ORF type:internal len:280 (+) TRINITY_DN167430_c6_g4_i2:3-839(+)
TRINITY_DN156820_c3_g1_i1_m.116709	1.14767	1.225	1.06738	0.0940781	0.48129	0.63971	no	no change		ccar:109108047		TRINITY_DN156820_c3_g1::TRINITY_DN156820_c3_g1_i1::g.116709 ORF type:complete len:418 (-) TRINITY_DN156820_c3_g1_i1:129-1382(-)
TRINITY_DN181547_c0_g1_i1_m.62514	0.992333	1.59067	1.60296	0.680735	0.000192339	0.0517007	yes	up		ccar:109069650		TRINITY_DN181547_c0_g1::TRINITY_DN181547_c0_g1_i1::g.62514 ORF type:complete len:381 (-) TRINITY_DN181547_c0_g1_i1:1388-2530(-)
TRINITY_DN189625_c2_g3_i1_m.42151	0.906333	1.091	1.20375	0.267537	0.126227	0.292164	no	up		ccar:109091124		TRINITY_DN189625_c2_g3::TRINITY_DN189625_c2_g3_i1::g.42151 ORF type:3prime_partial len:377 (+) TRINITY_DN189625_c2_g3_i1:123-1250(+)
TRINITY_DN204663_c3_g2_i2_m.102080	1.147	1.589	1.38535	0.470254	0.0048483	0.0868815	yes	up		ccar:109100541		TRINITY_DN204663_c3_g2::TRINITY_DN204663_c3_g2_i2::g.102080 ORF type:complete len:700 (-) TRINITY_DN204663_c3_g2_i2:1205-3304(-)
TRINITY_DN201786_c2_g9_i2_m.133678	2.02067	4.28233	2.11927	1.08357	0.0349891	0.158424	yes	up				TRINITY_DN201786_c2_g9::TRINITY_DN201786_c2_g9_i2::g.133678 ORF type:internal len:222 (-) TRINITY_DN201786_c2_g9_i2:3-665(-)
TRINITY_DN175968_c1_g2_i1_m.59143	1.32367	0.678667	0.512717	-0.963765	0.0646139	0.207093	no	down				TRINITY_DN175968_c1_g2::TRINITY_DN175968_c1_g2_i1::g.59143 ORF type:internal len:772 (-) TRINITY_DN175968_c1_g2_i1:1-2313(-)
TRINITY_DN178347_c1_g13_i3_m.120194	0.761	0.689667	0.906264	-0.141997	0.665766	0.781703	no	no change		ccar:109067805;ccar:109046843		TRINITY_DN178347_c1_g13::TRINITY_DN178347_c1_g13_i3::g.120194 ORF type:complete len:351 (+) TRINITY_DN178347_c1_g13_i3:88-1140(+)
TRINITY_DN207120_c1_g1_i2_m.129920	0.914667	0.771333	0.843294	-0.245892	0.0683345	0.213751	no	no change		ccar:109045331		TRINITY_DN207120_c1_g1::TRINITY_DN207120_c1_g1_i2::g.129920 ORF type:5prime_partial len:966 (+) TRINITY_DN207120_c1_g1_i2:2-2899(+)
TRINITY_DN194429_c0_g2_i1_m.50917	1.08567	1.23767	1.14001	0.189042	0.0537511	0.189527	no	no change				TRINITY_DN194429_c0_g2::TRINITY_DN194429_c0_g2_i1::g.50917 ORF type:3prime_partial len:469 (-) TRINITY_DN194429_c0_g2_i1:1-1404(-)
TRINITY_DN200650_c2_g1_i3_m.137984	0.963333	1.19767	1.24325	0.314119	0.0375191	0.162839	yes	up				TRINITY_DN200650_c2_g1::TRINITY_DN200650_c2_g1_i3::g.137984 ORF type:complete len:548 (+) TRINITY_DN200650_c2_g1_i3:38-1681(+)
TRINITY_DN196682_c2_g2_i5_m.70924	1.045	1.21567	1.16332	0.218245	0.123803	0.290217	no	no change		ccar:109081070		TRINITY_DN196682_c2_g2::TRINITY_DN196682_c2_g2_i5::g.70924 ORF type:complete len:508 (-) TRINITY_DN196682_c2_g2_i5:1275-2798(-)
TRINITY_DN193991_c3_g1_i3_m.32323	0.987333	1.23933	1.25523	0.327955	0.0278005	0.142974	yes	up	GO:0015031;GO:0005093;GO:0007264;GO:0005096;GO:0005737	ccar:109048054;ccar:109048056		TRINITY_DN193991_c3_g1::TRINITY_DN193991_c3_g1_i3::g.32323 ORF type:complete len:448 (-) TRINITY_DN193991_c3_g1_i3:2159-3502(-)
TRINITY_DN161505_c0_g8_i1_m.52106	1.211	3.02	2.49381	1.31835	0.0732936	0.221115	no	up		ccar:109107650		TRINITY_DN161505_c0_g8::TRINITY_DN161505_c0_g8_i1::g.52106 ORF type:complete len:187 (-) TRINITY_DN161505_c0_g8_i1:188-748(-)
TRINITY_DN198861_c4_g1_i3_m.79522	1.041	1.39633	1.34134	0.423673	0.0869948	0.241157	no	up		ccar:109082092		TRINITY_DN198861_c4_g1::TRINITY_DN198861_c4_g1_i3::g.79522 ORF type:complete len:467 (-) TRINITY_DN198861_c4_g1_i3:216-1616(-)
TRINITY_DN185506_c0_g10_i1_m.58375	1.01433	0.985	0.971081	-0.0423362	0.556461	0.700593	no	no change		ccar:109104020;ccar:109103447		TRINITY_DN185506_c0_g10::TRINITY_DN185506_c0_g10_i1::g.58375 ORF type:internal len:290 (+) TRINITY_DN185506_c0_g10_i1:2-868(+)
TRINITY_DN183856_c1_g4_i3_m.35919	0.996667	1.12967	1.13344	0.180714	0.00488301	0.086542	yes	no change		ccar:109089811		TRINITY_DN183856_c1_g4::TRINITY_DN183856_c1_g4_i3::g.35919 ORF type:5prime_partial len:465 (+) TRINITY_DN183856_c1_g4_i3:1-1395(+)
TRINITY_DN194497_c1_g17_i3_m.50717	1.264	0.411	0.325158	-1.62079	0.00777137	0.0986903	yes	down	GO:0005509	ccar:109064238		TRINITY_DN194497_c1_g17::TRINITY_DN194497_c1_g17_i3::g.50717 ORF type:3prime_partial len:121 (+) TRINITY_DN194497_c1_g17_i3:139-498(+)
TRINITY_DN192058_c0_g1_i2_m.33057	0.988	1.073	1.08603	0.119067	0.569072	0.711032	no	no change	GO:0005615;GO:0004866	ccar:109104568		TRINITY_DN192058_c0_g1::TRINITY_DN192058_c0_g1_i2::g.33057 ORF type:complete len:1717 (-) TRINITY_DN192058_c0_g1_i2:1266-6416(-)
TRINITY_DN181642_c1_g12_i2_m.94361	1.415	1.63633	1.15642	0.209665	0.415628	0.584824	no	no change		ccar:109084239		TRINITY_DN181642_c1_g12::TRINITY_DN181642_c1_g12_i2::g.94361 ORF type:3prime_partial len:381 (+) TRINITY_DN181642_c1_g12_i2:213-1352(+)
TRINITY_DN182063_c0_g7_i1_m.11642	0.910667	0.728667	0.800146	-0.321664	0.0341483	0.157176	yes	down		ccar:109095164		TRINITY_DN182063_c0_g7::TRINITY_DN182063_c0_g7_i1::g.11642 ORF type:3prime_partial len:494 (-) TRINITY_DN182063_c0_g7_i1:3-1481(-)
TRINITY_DN179519_c1_g4_i5_m.77294	0.971	0.99	1.01957	0.0279572	0.559807	0.70294	no	no change	GO:0005737;GO:0036402;GO:0017025;GO:0005829;GO:0016020;GO:0030163;GO:0036464;GO:0031595;GO:0031597;GO:0001649;GO:0030433;GO:0006511;GO:0000502;GO:0008233;GO:0008540;GO:0005634;GO:0005524;GO:0045899	ccar:109069760;ccar:109061467		TRINITY_DN179519_c1_g4::TRINITY_DN179519_c1_g4_i5::g.77294 ORF type:complete len:434 (+) TRINITY_DN179519_c1_g4_i5:311-1612(+)
TRINITY_DN202868_c3_g10_i2_m.113255	1.02033	1.25467	1.22966	0.298264	0.00912883	0.104123	yes	up		ccar:109113068;ccar:109045724;ccar:109110565		TRINITY_DN202868_c3_g10::TRINITY_DN202868_c3_g10_i2::g.113255 ORF type:internal len:465 (+) TRINITY_DN202868_c3_g10_i2:3-1394(+)
TRINITY_DN187767_c1_g14_i1_m.21621	1.01433	1.027	1.01249	0.0179043	0.850267	0.907192	no	no change				TRINITY_DN187767_c1_g14::TRINITY_DN187767_c1_g14_i1::g.21621 ORF type:internal len:460 (+) TRINITY_DN187767_c1_g14_i1:1-1377(+)
TRINITY_DN187320_c1_g14_i1_m.45273	1.01	1.04033	1.03003	0.0426906	0.443639	0.608316	no	no change		ccar:109069204;ccar:109092170		TRINITY_DN187320_c1_g14::TRINITY_DN187320_c1_g14_i1::g.45273 ORF type:internal len:652 (-) TRINITY_DN187320_c1_g14_i1:1-1953(-)
TRINITY_DN168940_c1_g1_i1_m.8150	1.02633	1.139	1.10978	0.150268	0.25075	0.429036	no	no change				TRINITY_DN168940_c1_g1::TRINITY_DN168940_c1_g1_i1::g.8150 ORF type:complete len:381 (-) TRINITY_DN168940_c1_g1_i1:702-1844(-)
TRINITY_DN202338_c1_g1_i2_m.95191	0.939	0.97	1.03301	0.0468596	0.6758	0.789347	no	no change				TRINITY_DN202338_c1_g1::TRINITY_DN202338_c1_g1_i2::g.95191 ORF type:complete len:727 (+) TRINITY_DN202338_c1_g1_i2:246-2426(+)
TRINITY_DN173800_c3_g21_i1_m.89786	0.932333	1.219	1.30747	0.38678	0.0732017	0.221086	no	up				TRINITY_DN173800_c3_g21::TRINITY_DN173800_c3_g21_i1::g.89786 ORF type:3prime_partial len:232 (+) TRINITY_DN173800_c3_g21_i1:435-1127(+)
TRINITY_DN192223_c2_g3_i2_m.58337	1.031	0.946333	0.917879	-0.123624	0.147985	0.31612	no	no change				TRINITY_DN192223_c2_g3::TRINITY_DN192223_c2_g3_i2::g.58337 ORF type:3prime_partial len:308 (+) TRINITY_DN192223_c2_g3_i2:243-1163(+)
TRINITY_DN190692_c1_g1_i1_m.108923	0.911	1.14633	1.25832	0.331504	0.123239	0.289823	no	up		ccar:109108497		TRINITY_DN190692_c1_g1::TRINITY_DN190692_c1_g1_i1::g.108923 ORF type:internal len:2056 (+) TRINITY_DN190692_c1_g1_i1:2-6166(+)
TRINITY_DN193749_c1_g3_i1_m.51311	1.52333	0.792667	0.52035	-0.942445	0.0535906	0.189375	no	down				TRINITY_DN193749_c1_g3::TRINITY_DN193749_c1_g3_i1::g.51311 ORF type:complete len:459 (-) TRINITY_DN193749_c1_g3_i1:1264-2640(-)
TRINITY_DN195255_c7_g2_i10_m.22795	0.856	1.005	1.17407	0.231513	0.264137	0.441634	no	no change				TRINITY_DN195255_c7_g2::TRINITY_DN195255_c7_g2_i10::g.22795 ORF type:5prime_partial len:317 (-) TRINITY_DN195255_c7_g2_i10:330-1280(-)
TRINITY_DN171051_c0_g1_i1_m.15965	1.10333	0.831333	0.753474	-0.40837	0.0903971	0.246188	no	down				TRINITY_DN171051_c0_g1::TRINITY_DN171051_c0_g1_i1::g.15965 ORF type:5prime_partial len:199 (+) TRINITY_DN171051_c0_g1_i1:1-597(+)
TRINITY_DN205515_c1_g2_i4_m.122255	0.995667	0.971667	0.975896	-0.0352014	0.811876	0.881391	no	no change				TRINITY_DN205515_c1_g2::TRINITY_DN205515_c1_g2_i4::g.122255 ORF type:5prime_partial len:1062 (+) TRINITY_DN205515_c1_g2_i4:1-3186(+)
TRINITY_DN183649_c4_g20_i2_m.59544	0.925667	0.999667	1.07994	0.110954	0.320591	0.498986	no	no change		ccar:109051492		TRINITY_DN183649_c4_g20::TRINITY_DN183649_c4_g20_i2::g.59544 ORF type:internal len:456 (+) TRINITY_DN183649_c4_g20_i2:1-1365(+)
TRINITY_DN141186_c1_g1_i2_m.55188	1.15233	1.35033	1.17183	0.228757	0.332839	0.508722	no	no change				TRINITY_DN141186_c1_g1::TRINITY_DN141186_c1_g1_i2::g.55188 ORF type:internal len:157 (+) TRINITY_DN141186_c1_g1_i2:2-469(+)
TRINITY_DN180165_c0_g1_i1_m.23616	0.988333	0.921667	0.932546	-0.100753	0.682072	0.794486	no	no change	GO:0004364;GO:0008152	ccar:109090487		TRINITY_DN180165_c0_g1::TRINITY_DN180165_c0_g1_i1::g.23616 ORF type:complete len:209 (-) TRINITY_DN180165_c0_g1_i1:391-1017(-)
TRINITY_DN149761_c0_g5_i1_m.41080	0.979333	0.163667	0.16712	-2.58104	0.00362412	0.0792004	yes	down				TRINITY_DN149761_c0_g5::TRINITY_DN149761_c0_g5_i1::g.41080 ORF type:internal len:304 (-) TRINITY_DN149761_c0_g5_i1:2-910(-)
TRINITY_DN189506_c1_g2_i6_m.29467	0.981333	1.19467	1.21739	0.283793	0.0737151	0.221723	no	up	GO:0008565;GO:0030131;GO:0006886;GO:0016192	ccar:109070599;ccar:109103665;ccar:109056988		TRINITY_DN189506_c1_g2::TRINITY_DN189506_c1_g2_i6::g.29467 ORF type:3prime_partial len:777 (+) TRINITY_DN189506_c1_g2_i6:148-2475(+)
TRINITY_DN204584_c3_g16_i2_m.146371	1.28233	1.118	0.871848	-0.197851	0.481818	0.63999	no	no change				TRINITY_DN204584_c3_g16::TRINITY_DN204584_c3_g16_i2::g.146371 ORF type:internal len:248 (+) TRINITY_DN204584_c3_g16_i2:1-741(+)
TRINITY_DN190860_c0_g1_i3_m.28551	1.08933	1.53267	1.40698	0.492598	0.0239728	0.134061	yes	up		ccar:109046491		TRINITY_DN190860_c0_g1::TRINITY_DN190860_c0_g1_i3::g.28551 ORF type:complete len:290 (+) TRINITY_DN190860_c0_g1_i3:213-1082(+)
TRINITY_DN188317_c0_g2_i5_m.67193	1.169	0.625333	0.53493	-0.902578	0.0435976	0.172001	yes	down				TRINITY_DN188317_c0_g2::TRINITY_DN188317_c0_g2_i5::g.67193 ORF type:internal len:288 (+) TRINITY_DN188317_c0_g2_i5:3-863(+)
TRINITY_DN168864_c5_g1_i1_m.66633	0.933667	1.09033	1.1678	0.22379	0.632149	0.756665	no	no change	GO:0005506;GO:0019825;GO:0005344;GO:0020037;GO:0005833	ccar:109104657		TRINITY_DN168864_c5_g1::TRINITY_DN168864_c5_g1_i1::g.66633 ORF type:complete len:144 (-) TRINITY_DN168864_c5_g1_i1:124-555(-)
TRINITY_DN200594_c3_g11_i1_m.92863	1.59967	1.41633	0.885393	-0.17561	0.693438	0.802624	no	no change		ccar:109050073		TRINITY_DN200594_c3_g11::TRINITY_DN200594_c3_g11_i1::g.92863 ORF type:internal len:171 (+) TRINITY_DN200594_c3_g11_i1:1-510(+)
TRINITY_DN188569_c1_g5_i2_m.101210	0.958667	1.13833	1.18741	0.247822	0.0370744	0.162483	yes	no change				TRINITY_DN188569_c1_g5::TRINITY_DN188569_c1_g5_i2::g.101210 ORF type:internal len:839 (+) TRINITY_DN188569_c1_g5_i2:1-2514(+)
TRINITY_DN179361_c3_g8_i1_m.55721	0.967667	0.936333	0.96762	-0.0474879	0.450305	0.614427	no	no change		ccar:109093095		TRINITY_DN179361_c3_g8::TRINITY_DN179361_c3_g8_i1::g.55721 ORF type:complete len:705 (+) TRINITY_DN179361_c3_g8_i1:435-2549(+)
TRINITY_DN199430_c3_g1_i6_m.18137	1.06733	1.38567	1.29825	0.376569	0.057266	0.195509	no	up		ccar:109048736		TRINITY_DN199430_c3_g1::TRINITY_DN199430_c3_g1_i6::g.18137 ORF type:5prime_partial len:300 (+) TRINITY_DN199430_c3_g1_i6:3-902(+)
TRINITY_DN174342_c5_g7_i1_m.137583	0.88	0.873	0.992045	-0.0115219	0.948647	0.966505	no	no change				TRINITY_DN174342_c5_g7::TRINITY_DN174342_c5_g7_i1::g.137583 ORF type:internal len:275 (-) TRINITY_DN174342_c5_g7_i1:3-824(-)
TRINITY_DN161862_c0_g1_i2_m.76785	0.984667	1.02533	1.0413	0.0583857	0.51175	0.663999	no	no change		ccar:109059739;ccar:109059740		TRINITY_DN161862_c0_g1::TRINITY_DN161862_c0_g1_i2::g.76785 ORF type:complete len:217 (-) TRINITY_DN161862_c0_g1_i2:378-1028(-)
TRINITY_DN177651_c0_g1_i2_m.86664	1.03033	1.18933	1.15432	0.207042	0.0426878	0.170666	yes	no change				TRINITY_DN177651_c0_g1::TRINITY_DN177651_c0_g1_i2::g.86664 ORF type:3prime_partial len:505 (+) TRINITY_DN177651_c0_g1_i2:40-1551(+)
TRINITY_DN196202_c4_g1_i2_m.20415	0.941667	0.592	0.628673	-0.669619	0.00648809	0.0953004	yes	down				TRINITY_DN196202_c4_g1::TRINITY_DN196202_c4_g1_i2::g.20415 ORF type:5prime_partial len:677 (-) TRINITY_DN196202_c4_g1_i2:524-2554(-)
TRINITY_DN185351_c0_g1_i2_m.18338	0.956667	1.045	1.09233	0.127415	0.216019	0.391192	no	no change	GO:0006520;GO:0016639	ccar:109099924;ccar:109074785;ccar:109067824		TRINITY_DN185351_c0_g1::TRINITY_DN185351_c0_g1_i2::g.18338 ORF type:5prime_partial len:477 (-) TRINITY_DN185351_c0_g1_i2:565-1995(-)
TRINITY_DN205159_c1_g2_i2_m.88631	1.11533	1.395	1.25075	0.32279	0.0845865	0.23775	no	up	GO:0005615;GO:0004866	ccar:109061229		TRINITY_DN205159_c1_g2::TRINITY_DN205159_c1_g2_i2::g.88631 ORF type:3prime_partial len:1435 (-) TRINITY_DN205159_c1_g2_i2:1-4302(-)
TRINITY_DN205933_c1_g1_i5_m.117530	1.17533	1.925	1.63783	0.711788	0.0239803	0.133918	yes	up		ccar:109052696		TRINITY_DN205933_c1_g1::TRINITY_DN205933_c1_g1_i5::g.117530 ORF type:complete len:1155 (+) TRINITY_DN205933_c1_g1_i5:180-3644(+)
TRINITY_DN186395_c0_g1_i1_m.57167	0.960667	1.05967	1.10305	0.141503	0.133048	0.298109	no	no change	GO:0005737;GO:0036402;GO:0030163;GO:0000502;GO:0008233;GO:0005524	ccar:109057710;ccar:109057709		TRINITY_DN186395_c0_g1::TRINITY_DN186395_c0_g1_i1::g.57167 ORF type:5prime_partial len:437 (+) TRINITY_DN186395_c0_g1_i1:2-1312(+)
TRINITY_DN174071_c0_g1_i1_m.83902	1.09433	1.66167	1.51843	0.602579	0.0664066	0.210166	no	up	GO:0005524	ccar:109099485;ccar:109080038;ccar:109082580;ccar:109052669		TRINITY_DN174071_c0_g1::TRINITY_DN174071_c0_g1_i1::g.83902 ORF type:internal len:161 (-) TRINITY_DN174071_c0_g1_i1:3-482(-)
TRINITY_DN200323_c2_g4_i3_m.93490	1.02	1.226	1.20196	0.26539	0.154185	0.322361	no	up		ccar:109092929		TRINITY_DN200323_c2_g4::TRINITY_DN200323_c2_g4_i3::g.93490 ORF type:complete len:318 (-) TRINITY_DN200323_c2_g4_i3:160-1113(-)
TRINITY_DN201829_c0_g1_i1_m.129016	0.958667	1.01067	1.05424	0.0762061	0.15846	0.326392	no	no change		ccar:109061084;ccar:109046922		TRINITY_DN201829_c0_g1::TRINITY_DN201829_c0_g1_i1::g.129016 ORF type:complete len:954 (-) TRINITY_DN201829_c0_g1_i1:269-3130(-)
TRINITY_DN202178_c5_g4_i2_m.92661	0.95	1.135	1.19474	0.256693	0.00693076	0.0965279	yes	no change		ccar:109105199		TRINITY_DN202178_c5_g4::TRINITY_DN202178_c5_g4_i2::g.92661 ORF type:5prime_partial len:420 (+) TRINITY_DN202178_c5_g4_i2:3-1262(+)
TRINITY_DN202733_c5_g1_i2_m.118487	0.957	1.152	1.20376	0.26755	0.0149113	0.116516	yes	up		ccar:109093458		TRINITY_DN202733_c5_g1::TRINITY_DN202733_c5_g1_i2::g.118487 ORF type:complete len:256 (+) TRINITY_DN202733_c5_g1_i2:138-905(+)
TRINITY_DN206060_c1_g3_i1_m.147596	1.03467	1.11667	1.07925	0.110033	0.583316	0.721672	no	no change				TRINITY_DN206060_c1_g3::TRINITY_DN206060_c1_g3_i1::g.147596 ORF type:internal len:1163 (+) TRINITY_DN206060_c1_g3_i1:1-3486(+)
TRINITY_DN180576_c3_g3_i1_m.85714	1.02233	0.561333	0.549071	-0.864936	0.0149517	0.116606	yes	down		ccar:109090096		TRINITY_DN180576_c3_g3::TRINITY_DN180576_c3_g3_i1::g.85714 ORF type:5prime_partial len:824 (+) TRINITY_DN180576_c3_g3_i1:3-2474(+)
TRINITY_DN187825_c4_g1_i1_m.16406	0.936333	1.071	1.14382	0.193864	0.0985804	0.255941	no	no change	GO:0005737;GO:0036402;GO:0030163;GO:0000502;GO:0008233;GO:0005524	ccar:109107516;ccar:109106974		TRINITY_DN187825_c4_g1::TRINITY_DN187825_c4_g1_i1::g.16406 ORF type:complete len:441 (+) TRINITY_DN187825_c4_g1_i1:59-1381(+)
TRINITY_DN203788_c0_g1_i3_m.112783	0.997667	1.16333	1.16605	0.221635	0.364725	0.537294	no	no change		ccar:109069970		TRINITY_DN203788_c0_g1::TRINITY_DN203788_c0_g1_i3::g.112783 ORF type:5prime_partial len:782 (-) TRINITY_DN203788_c0_g1_i3:525-2870(-)
TRINITY_DN179292_c2_g17_i8_m.83286	0.987	1.20733	1.22324	0.290702	0.0038628	0.0813307	yes	up				TRINITY_DN179292_c2_g17::TRINITY_DN179292_c2_g17_i8::g.83286 ORF type:3prime_partial len:379 (+) TRINITY_DN179292_c2_g17_i8:1-1134(+)
TRINITY_DN187877_c0_g22_i3_m.27125	0.920667	1.03067	1.11948	0.162827	0.103763	0.263211	no	no change	GO:0032510;GO:0005783;GO:0016787;GO:0016236;GO:0036503;GO:0016887;GO:0007049;GO:0005737;GO:0006302;GO:0043161;GO:0005634;GO:2000058;GO:0097352;GO:0051301;GO:0043009;GO:0018279;GO:0005524;GO:0007626;GO:0006914;GO:0008289;GO:0006974;GO:0030433;GO:0035861;GO:0005829;GO:0019985;GO:0016567	ccar:109045809		TRINITY_DN187877_c0_g22::TRINITY_DN187877_c0_g22_i3::g.27125 ORF type:3prime_partial len:327 (+) TRINITY_DN187877_c0_g22_i3:752-1729(+)
TRINITY_DN192004_c1_g1_i1_m.12595	0.870667	0.820333	0.94219	-0.0859102	0.649617	0.7689	no	no change		ccar:109095369		TRINITY_DN192004_c1_g1::TRINITY_DN192004_c1_g1_i1::g.12595 ORF type:complete len:415 (+) TRINITY_DN192004_c1_g1_i1:73-1317(+)
TRINITY_DN147650_c0_g1_i1_m.61706	1.09067	0.612	0.561125	-0.833607	0.0176194	0.121128	yes	down		ccar:109090096		TRINITY_DN147650_c0_g1::TRINITY_DN147650_c0_g1_i1::g.61706 ORF type:internal len:565 (+) TRINITY_DN147650_c0_g1_i1:1-1692(+)
TRINITY_DN197842_c0_g1_i4_m.41533	1.06133	1.18567	1.11715	0.159821	0.174607	0.345954	no	no change		ccar:109113850		TRINITY_DN197842_c0_g1::TRINITY_DN197842_c0_g1_i4::g.41533 ORF type:complete len:484 (+) TRINITY_DN197842_c0_g1_i4:231-1682(+)
TRINITY_DN172590_c0_g1_i2_m.98220	1.17333	1.55767	1.32756	0.408774	0.13798	0.30351	no	up		ccar:109065639		TRINITY_DN172590_c0_g1::TRINITY_DN172590_c0_g1_i2::g.98220 ORF type:complete len:498 (+) TRINITY_DN172590_c0_g1_i2:323-1816(+)
TRINITY_DN204943_c0_g5_i1_m.101066	1.036	1.291	1.24614	0.317465	0.0045128	0.0850262	yes	up	GO:0005524			TRINITY_DN204943_c0_g5::TRINITY_DN204943_c0_g5_i1::g.101066 ORF type:3prime_partial len:756 (-) TRINITY_DN204943_c0_g5_i1:3-2267(-)
TRINITY_DN191105_c0_g8_i2_m.50012	1.03133	1.29967	1.26018	0.333631	0.0129418	0.11246	yes	up				TRINITY_DN191105_c0_g8::TRINITY_DN191105_c0_g8_i2::g.50012 ORF type:internal len:272 (+) TRINITY_DN191105_c0_g8_i2:3-815(+)
TRINITY_DN179076_c1_g5_i1_m.47009	1.03767	1.16433	1.12207	0.166161	0.0336942	0.156335	yes	no change				TRINITY_DN179076_c1_g5::TRINITY_DN179076_c1_g5_i1::g.47009 ORF type:5prime_partial len:531 (+) TRINITY_DN179076_c1_g5_i1:3-1595(+)
TRINITY_DN197420_c1_g1_i2_m.9761	0.921667	1.112	1.20651	0.27084	0.0261419	0.138417	yes	up		ccar:109102137		TRINITY_DN197420_c1_g1::TRINITY_DN197420_c1_g1_i2::g.9761 ORF type:complete len:514 (+) TRINITY_DN197420_c1_g1_i2:116-1657(+)
TRINITY_DN190683_c2_g2_i2_m.68822	0.727667	0.974	1.33852	0.420644	0.295421	0.474557	no	up				TRINITY_DN190683_c2_g2::TRINITY_DN190683_c2_g2_i2::g.68822 ORF type:complete len:562 (-) TRINITY_DN190683_c2_g2_i2:1048-2733(-)
TRINITY_DN204498_c3_g11_i1_m.119682	0.952	1.26	1.32353	0.40439	0.0124217	0.112046	yes	up		ccar:109081832		TRINITY_DN204498_c3_g11::TRINITY_DN204498_c3_g11_i1::g.119682 ORF type:3prime_partial len:601 (+) TRINITY_DN204498_c3_g11_i1:133-1932(+)
TRINITY_DN206837_c3_g8_i2_m.115285	0.921	1.34467	1.46001	0.545976	0.000876662	0.0642673	yes	up		ccar:109085651		TRINITY_DN206837_c3_g8::TRINITY_DN206837_c3_g8_i2::g.115285 ORF type:3prime_partial len:799 (-) TRINITY_DN206837_c3_g8_i2:1-2394(-)
TRINITY_DN201786_c2_g11_i1_m.133681	1.41267	1.66167	1.17626	0.23421	0.501099	0.655665	no	no change		ccar:109084239;ccar:109053870		TRINITY_DN201786_c2_g11::TRINITY_DN201786_c2_g11_i1::g.133681 ORF type:3prime_partial len:381 (-) TRINITY_DN201786_c2_g11_i1:1-1140(-)
TRINITY_DN207086_c3_g10_i3_m.128413	0.997667	1.555	1.55864	0.640285	0.00674876	0.0959823	yes	up				TRINITY_DN207086_c3_g10::TRINITY_DN207086_c3_g10_i3::g.128413 ORF type:5prime_partial len:1006 (-) TRINITY_DN207086_c3_g10_i3:248-3265(-)
TRINITY_DN196040_c1_g3_i2_m.56923	1.31733	0.756333	0.57414	-0.800526	0.0854609	0.23929	no	down				TRINITY_DN196040_c1_g3::TRINITY_DN196040_c1_g3_i2::g.56923 ORF type:complete len:515 (-) TRINITY_DN196040_c1_g3_i2:376-1920(-)
TRINITY_DN205227_c4_g1_i6_m.107818	0.943333	1.21933	1.29258	0.370253	0.042257	0.170465	yes	up		ccar:109066509		TRINITY_DN205227_c4_g1::TRINITY_DN205227_c4_g1_i6::g.107818 ORF type:internal len:396 (-) TRINITY_DN205227_c4_g1_i6:1-1185(-)
TRINITY_DN204409_c1_g9_i1_m.119416	1.01667	1.246	1.22557	0.293457	0.000323906	0.058044	yes	up		ccar:109057051		TRINITY_DN204409_c1_g9::TRINITY_DN204409_c1_g9_i1::g.119416 ORF type:complete len:534 (-) TRINITY_DN204409_c1_g9_i1:836-2437(-)
TRINITY_DN189230_c1_g9_i2_m.135590	1.11733	1.589	1.42214	0.508059	0.212302	0.386894	no	up				TRINITY_DN189230_c1_g9::TRINITY_DN189230_c1_g9_i2::g.135590 ORF type:complete len:1176 (-) TRINITY_DN189230_c1_g9_i2:617-4144(-)
TRINITY_DN179669_c0_g20_i3_m.80696	1.02533	1.11533	1.08778	0.121382	0.349182	0.522995	no	no change				TRINITY_DN179669_c0_g20::TRINITY_DN179669_c0_g20_i3::g.80696 ORF type:5prime_partial len:343 (+) TRINITY_DN179669_c0_g20_i3:1-1029(+)
TRINITY_DN161225_c0_g7_i1_m.40180	0.997	1.21767	1.22133	0.288454	0.0824819	0.234533	no	up		ccar:109049750		TRINITY_DN161225_c0_g7::TRINITY_DN161225_c0_g7_i1::g.40180 ORF type:complete len:223 (-) TRINITY_DN161225_c0_g7_i1:403-1071(-)
TRINITY_DN206284_c0_g2_i1_m.126607	0.966667	1.043	1.07897	0.109649	0.127612	0.293432	no	no change		ccar:109094118;ccar:109093754;ccar:109094120		TRINITY_DN206284_c0_g2::TRINITY_DN206284_c0_g2_i1::g.126607 ORF type:complete len:874 (+) TRINITY_DN206284_c0_g2_i1:90-2711(+)
TRINITY_DN201582_c0_g1_i1_m.120583	0.760333	0.415667	0.54669	-0.871205	0.0547442	0.191439	no	down				TRINITY_DN201582_c0_g1::TRINITY_DN201582_c0_g1_i1::g.120583 ORF type:5prime_partial len:836 (+) TRINITY_DN201582_c0_g1_i1:3-2510(+)
TRINITY_DN189261_c2_g5_i2_m.135784	1.01733	1.157	1.13729	0.185596	0.017593	0.121256	yes	no change	GO:0007064;GO:0005634;GO:0005694;GO:0051276;GO:0005524	ccar:109047613;ccar:109047399;ccar:109075344		TRINITY_DN189261_c2_g5::TRINITY_DN189261_c2_g5_i2::g.135784 ORF type:5prime_partial len:1134 (+) TRINITY_DN189261_c2_g5_i2:1-3402(+)
TRINITY_DN203428_c2_g8_i1_m.102634	1.00233	1.67933	1.67542	0.744526	0.0120899	0.110536	yes	up		ccar:109046493		TRINITY_DN203428_c2_g8::TRINITY_DN203428_c2_g8_i1::g.102634 ORF type:5prime_partial len:297 (-) TRINITY_DN203428_c2_g8_i1:52-942(-)
TRINITY_DN196814_c0_g5_i3_m.85307	1.003	0.229	0.228315	-2.1309	0.00111442	0.0637354	yes	down	GO:0003779;GO:0005509			TRINITY_DN196814_c0_g5::TRINITY_DN196814_c0_g5_i3::g.85307 ORF type:5prime_partial len:208 (-) TRINITY_DN196814_c0_g5_i3:1556-2179(-)
TRINITY_DN186684_c1_g21_i3_m.47946	0.988333	1.226	1.24047	0.310889	0.0495663	0.182429	yes	up		ccar:109100968		TRINITY_DN186684_c1_g21::TRINITY_DN186684_c1_g21_i3::g.47946 ORF type:3prime_partial len:408 (+) TRINITY_DN186684_c1_g21_i3:88-1308(+)
TRINITY_DN169035_c0_g1_i2_m.56149	0.969667	1.09433	1.12857	0.174491	0.145409	0.313607	no	no change		ccar:109071342		TRINITY_DN169035_c0_g1::TRINITY_DN169035_c0_g1_i2::g.56149 ORF type:complete len:335 (-) TRINITY_DN169035_c0_g1_i2:483-1487(-)
TRINITY_DN200165_c0_g1_i3_m.134371	0.950667	1.111	1.16865	0.224847	0.0164501	0.119079	yes	no change		ccar:109106491		TRINITY_DN200165_c0_g1::TRINITY_DN200165_c0_g1_i3::g.134371 ORF type:complete len:426 (+) TRINITY_DN200165_c0_g1_i3:142-1419(+)
TRINITY_DN196382_c0_g3_i1_m.52390	1.11633	0.771333	0.690953	-0.533342	0.0389457	0.165555	yes	down		ccar:109062323		TRINITY_DN196382_c0_g3::TRINITY_DN196382_c0_g3_i1::g.52390 ORF type:5prime_partial len:369 (-) TRINITY_DN196382_c0_g3_i1:2021-3127(-)
TRINITY_DN163690_c13_g1_i1_m.87251	0.972333	1.253	1.28865	0.365864	0.00770101	0.0987297	yes	up		ccar:109104109		TRINITY_DN163690_c13_g1::TRINITY_DN163690_c13_g1_i1::g.87251 ORF type:5prime_partial len:498 (+) TRINITY_DN163690_c13_g1_i1:2-1495(+)
TRINITY_DN204574_c2_g1_i3_m.145918	0.99	1.27333	1.2862	0.36311	0.00890532	0.103476	yes	up		ccar:109113061;ccar:109113066		TRINITY_DN204574_c2_g1::TRINITY_DN204574_c2_g1_i3::g.145918 ORF type:internal len:471 (+) TRINITY_DN204574_c2_g1_i3:3-1412(+)
TRINITY_DN186083_c1_g3_i1_m.79398	1.00167	1.362	1.35973	0.443324	0.000797383	0.0630402	yes	up				TRINITY_DN186083_c1_g3::TRINITY_DN186083_c1_g3_i1::g.79398 ORF type:3prime_partial len:751 (+) TRINITY_DN186083_c1_g3_i1:183-2432(+)
TRINITY_DN199311_c4_g1_i4_m.34737	0.991333	0.855667	0.863147	-0.212321	0.124155	0.290368	no	no change				TRINITY_DN199311_c4_g1::TRINITY_DN199311_c4_g1_i4::g.34737 ORF type:5prime_partial len:752 (-) TRINITY_DN199311_c4_g1_i4:422-2677(-)
TRINITY_DN21082_c1_g1_i1_m.9159	0.890333	0.856667	0.962186	-0.0556116	0.749847	0.840997	no	no change	GO:0005509	ccar:109098961;ccar:109073317		TRINITY_DN21082_c1_g1::TRINITY_DN21082_c1_g1_i1::g.9159 ORF type:complete len:171 (-) TRINITY_DN21082_c1_g1_i1:43-555(-)
TRINITY_DN200594_c3_g19_i1_m.92868	1.138	1.15267	1.01289	0.0184748	0.938261	0.960414	no	no change	GO:0055005;GO:0035050;GO:0051015;GO:0016459;GO:0004190;GO:0008270;GO:0003676;GO:0003774;GO:0005524			TRINITY_DN200594_c3_g19::TRINITY_DN200594_c3_g19_i1::g.92868 ORF type:internal len:113 (+) TRINITY_DN200594_c3_g19_i1:1-336(+)
TRINITY_DN186283_c1_g3_i2_m.62601	1.049	1.02	0.972355	-0.0404455	0.670353	0.785374	no	no change		ccar:109048420;ccar:109089969		TRINITY_DN186283_c1_g3::TRINITY_DN186283_c1_g3_i2::g.62601 ORF type:5prime_partial len:528 (-) TRINITY_DN186283_c1_g3_i2:700-2283(-)
TRINITY_DN199430_c3_g1_i2_m.18133	1.117	1.98667	1.77857	0.830721	0.0355051	0.15924	yes	up		ccar:109048744		TRINITY_DN199430_c3_g1::TRINITY_DN199430_c3_g1_i2::g.18133 ORF type:complete len:295 (+) TRINITY_DN199430_c3_g1_i2:1-885(+)
TRINITY_DN186624_c0_g2_i5_m.47680	0.998	1.087	1.08918	0.12324	0.0193196	0.123646	yes	no change		ccar:109067437		TRINITY_DN186624_c0_g2::TRINITY_DN186624_c0_g2_i5::g.47680 ORF type:3prime_partial len:603 (-) TRINITY_DN186624_c0_g2_i5:2-1807(-)
TRINITY_DN171604_c1_g3_i1_m.101955	1.025	1.08633	1.05984	0.0838429	0.205884	0.379834	no	no change				TRINITY_DN171604_c1_g3::TRINITY_DN171604_c1_g3_i1::g.101955 ORF type:complete len:346 (+) TRINITY_DN171604_c1_g3_i1:267-1304(+)
TRINITY_DN190520_c1_g21_i1_m.80620	0.951667	1.30233	1.36848	0.452571	0.000535655	0.0599934	yes	up		ccar:109083883		TRINITY_DN190520_c1_g21::TRINITY_DN190520_c1_g21_i1::g.80620 ORF type:5prime_partial len:162 (-) TRINITY_DN190520_c1_g21_i1:87-572(-)
TRINITY_DN176224_c1_g2_i1_m.16240	1.02667	1.26367	1.23084	0.299648	0.0888234	0.243796	no	up		ccar:109064584		TRINITY_DN176224_c1_g2::TRINITY_DN176224_c1_g2_i1::g.16240 ORF type:5prime_partial len:193 (+) TRINITY_DN176224_c1_g2_i1:1-579(+)
TRINITY_DN204993_c1_g1_i1_m.100459	0.877667	0.84	0.957083	-0.0632838	0.741977	0.83589	no	no change		ccar:109101405		TRINITY_DN204993_c1_g1::TRINITY_DN204993_c1_g1_i1::g.100459 ORF type:complete len:1997 (+) TRINITY_DN204993_c1_g1_i1:392-6382(+)
TRINITY_DN182132_c1_g10_i3_m.15238	0.946	1.02267	1.08104	0.112424	0.201014	0.374446	no	no change	GO:0016192;GO:0006886;GO:0032051;GO:0071439;GO:0005198;GO:0048268;GO:0030130;GO:0030132	ccar:109083701		TRINITY_DN182132_c1_g10::TRINITY_DN182132_c1_g10_i3::g.15238 ORF type:internal len:479 (+) TRINITY_DN182132_c1_g10_i3:1-1434(+)
TRINITY_DN203969_c0_g1_i4_m.87984	1.07033	1.333	1.24541	0.316617	0.24772	0.426021	no	up		ccar:109113087		TRINITY_DN203969_c0_g1::TRINITY_DN203969_c0_g1_i4::g.87984 ORF type:internal len:433 (-) TRINITY_DN203969_c0_g1_i4:2-1297(-)
TRINITY_DN199413_c4_g3_i1_m.18379	1.11867	1.25167	1.11889	0.16207	0.13762	0.303216	no	no change				TRINITY_DN199413_c4_g3::TRINITY_DN199413_c4_g3_i1::g.18379 ORF type:complete len:429 (+) TRINITY_DN199413_c4_g3_i1:176-1462(+)
TRINITY_DN177514_c0_g2_i1_m.53398	0.989667	1.31933	1.33311	0.414795	0.0731088	0.220888	no	up		ccar:109103533;ccar:109094113;ccar:109096472		TRINITY_DN177514_c0_g2::TRINITY_DN177514_c0_g2_i1::g.53398 ORF type:3prime_partial len:197 (-) TRINITY_DN177514_c0_g2_i1:3-590(-)
TRINITY_DN190447_c2_g16_i4_m.125226	0.843333	0.838333	0.994071	-0.00857898	0.971914	0.981407	no	no change		ccar:109093742		TRINITY_DN190447_c2_g16::TRINITY_DN190447_c2_g16_i4::g.125226 ORF type:5prime_partial len:599 (+) TRINITY_DN190447_c2_g16_i4:3-1799(+)
TRINITY_DN189137_c2_g7_i3_m.41758	1.193	0.556333	0.466331	-1.10057	0.00995592	0.105916	yes	down				TRINITY_DN189137_c2_g7::TRINITY_DN189137_c2_g7_i3::g.41758 ORF type:5prime_partial len:731 (+) TRINITY_DN189137_c2_g7_i3:1-2193(+)
TRINITY_DN196010_c0_g5_i5_m.56867	1.06767	0.597	0.559163	-0.838658	0.015444	0.116502	yes	down				TRINITY_DN196010_c0_g5::TRINITY_DN196010_c0_g5_i5::g.56867 ORF type:internal len:551 (+) TRINITY_DN196010_c0_g5_i5:1-1650(+)
TRINITY_DN169899_c0_g1_i1_m.16594	1.05333	0.531333	0.50443	-0.987273	0.00988802	0.105612	yes	down		ccar:109090096		TRINITY_DN169899_c0_g1::TRINITY_DN169899_c0_g1_i1::g.16594 ORF type:internal len:544 (+) TRINITY_DN169899_c0_g1_i1:3-1631(+)
TRINITY_DN190901_c2_g2_i1_m.45866	1.032	0.710333	0.688307	-0.538875	0.0124188	0.112144	yes	down				TRINITY_DN190901_c2_g2::TRINITY_DN190901_c2_g2_i1::g.45866 ORF type:internal len:465 (+) TRINITY_DN190901_c2_g2_i1:1-1392(+)
TRINITY_DN168330_c0_g5_i3_m.54628	0.917	1.07967	1.17739	0.235592	0.120958	0.287136	no	no change		ccar:109101931		TRINITY_DN168330_c0_g5::TRINITY_DN168330_c0_g5_i3::g.54628 ORF type:complete len:554 (+) TRINITY_DN168330_c0_g5_i3:122-1783(+)
TRINITY_DN193687_c2_g6_i2_m.10648	0.971667	1.10033	1.13242	0.179407	0.0548261	0.191145	no	no change	GO:0005737;GO:0036402;GO:0017025;GO:0008134;GO:0031531;GO:0031595;GO:0031597;GO:0030163;GO:0030433;GO:0043161;GO:0000502;GO:0008233;GO:0008540;GO:0005634;GO:0005524;GO:0045899	ccar:109053446		TRINITY_DN193687_c2_g6::TRINITY_DN193687_c2_g6_i2::g.10648 ORF type:complete len:410 (+) TRINITY_DN193687_c2_g6_i2:34-1263(+)
TRINITY_DN177127_c6_g2_i6_m.12567	0.832	0.404	0.485577	-1.04223	0.185653	0.35833	no	down				TRINITY_DN177127_c6_g2::TRINITY_DN177127_c6_g2_i6::g.12567 ORF type:complete len:708 (+) TRINITY_DN177127_c6_g2_i6:87-2210(+)
TRINITY_DN196031_c2_g6_i3_m.56776	1.05033	1.20633	1.14852	0.199781	0.124379	0.290386	no	no change		ccar:109098887		TRINITY_DN196031_c2_g6::TRINITY_DN196031_c2_g6_i3::g.56776 ORF type:complete len:364 (+) TRINITY_DN196031_c2_g6_i3:115-1206(+)
TRINITY_DN66616_c0_g1_i1_m.3773	1.06267	0.734	0.690715	-0.533837	0.0201158	0.124876	yes	down	GO:0005737;GO:0030027;GO:0044297;GO:0030175;GO:0008015;GO:0060047;GO:0010628;GO:0005524;GO:0090131	ccar:109058221;ccar:109055631;ccar:109099485;ccar:109113560;ccar:109082580;ccar:109104956;ccar:109100842;ccar:109055646;ccar:109108280		TRINITY_DN66616_c0_g1::TRINITY_DN66616_c0_g1_i1::g.3773 ORF type:internal len:117 (-) TRINITY_DN66616_c0_g1_i1:2-349(-)
TRINITY_DN187528_c0_g1_i4_m.122772	0.972333	1.05933	1.08948	0.123634	0.0934549	0.25004	no	no change		ccar:109090455		TRINITY_DN187528_c0_g1::TRINITY_DN187528_c0_g1_i4::g.122772 ORF type:complete len:734 (+) TRINITY_DN187528_c0_g1_i4:273-2474(+)
TRINITY_DN178926_c4_g1_i1_m.100136	1.00967	1.06	1.04985	0.0701852	0.425831	0.59369	no	no change		ccar:109050727;ccar:109080274		TRINITY_DN178926_c4_g1::TRINITY_DN178926_c4_g1_i1::g.100136 ORF type:complete len:1208 (+) TRINITY_DN178926_c4_g1_i1:193-3816(+)
TRINITY_DN189542_c3_g8_i2_m.31954	0.940667	1.00367	1.06697	0.0935247	0.279445	0.458856	no	no change		ccar:109110905		TRINITY_DN189542_c3_g8::TRINITY_DN189542_c3_g8_i2::g.31954 ORF type:5prime_partial len:605 (+) TRINITY_DN189542_c3_g8_i2:3-1817(+)
TRINITY_DN202710_c1_g11_i4_m.118690	1.00967	0.993	0.983493	-0.0240135	0.836799	0.898648	no	no change	GO:0001666;GO:0001878;GO:0005524;GO:0005576	ccar:109076076;ccar:109080967		TRINITY_DN202710_c1_g11::TRINITY_DN202710_c1_g11_i4::g.118690 ORF type:internal len:291 (-) TRINITY_DN202710_c1_g11_i4:3-872(-)
TRINITY_DN198488_c4_g3_i1_m.78627	1.02533	1.537	1.49902	0.584024	0.000371278	0.0564903	yes	up		ccar:109064028;ccar:109064031		TRINITY_DN198488_c4_g3::TRINITY_DN198488_c4_g3_i1::g.78627 ORF type:internal len:380 (+) TRINITY_DN198488_c4_g3_i1:2-1138(+)
TRINITY_DN196617_c2_g1_i3_m.70749	1.11333	1.23733	1.11138	0.152349	0.110031	0.271842	no	no change		ccar:109064070;ccar:109077566		TRINITY_DN196617_c2_g1::TRINITY_DN196617_c2_g1_i3::g.70749 ORF type:5prime_partial len:628 (-) TRINITY_DN196617_c2_g1_i3:424-2307(-)
TRINITY_DN200420_c1_g1_i10_m.91437	0.799	0.978	1.22403	0.291639	0.433673	0.599955	no	up	GO:0005044;GO:0016020;GO:0004252			TRINITY_DN200420_c1_g1::TRINITY_DN200420_c1_g1_i10::g.91437 ORF type:complete len:708 (-) TRINITY_DN200420_c1_g1_i10:349-2472(-)
TRINITY_DN181555_c1_g2_i1_m.62437	0.984	0.996	1.0122	0.0174874	0.787804	0.864451	no	no change		ccar:109097311		TRINITY_DN181555_c1_g2::TRINITY_DN181555_c1_g2_i1::g.62437 ORF type:5prime_partial len:562 (+) TRINITY_DN181555_c1_g2_i1:1-1686(+)
TRINITY_DN182745_c1_g2_i2_m.94588	0.948	1.17767	1.24226	0.312972	0.00314658	0.0764277	yes	up				TRINITY_DN182745_c1_g2::TRINITY_DN182745_c1_g2_i2::g.94588 ORF type:5prime_partial len:762 (-) TRINITY_DN182745_c1_g2_i2:227-2512(-)
TRINITY_DN194160_c10_g1_i2_m.69771	1.04167	1.14167	1.096	0.132248	0.193532	0.366951	no	no change		ccar:109075725;ccar:109047480		TRINITY_DN194160_c10_g1::TRINITY_DN194160_c10_g1_i2::g.69771 ORF type:complete len:205 (+) TRINITY_DN194160_c10_g1_i2:139-753(+)
TRINITY_DN176732_c2_g14_i1_m.136764	1.57833	0.824	0.52207	-0.937686	0.278603	0.458314	no	down		ccar:109064238		TRINITY_DN176732_c2_g14::TRINITY_DN176732_c2_g14_i1::g.136764 ORF type:internal len:100 (-) TRINITY_DN176732_c2_g14_i1:3-299(-)
TRINITY_DN188240_c2_g10_i1_m.116945	1.094	0.856	0.78245	-0.35393	0.0232936	0.133125	yes	down				TRINITY_DN188240_c2_g10::TRINITY_DN188240_c2_g10_i1::g.116945 ORF type:internal len:330 (-) TRINITY_DN188240_c2_g10_i1:2-988(-)
TRINITY_DN180489_c3_g1_i2_m.84128	1.12667	1.23467	1.09586	0.132061	0.376599	0.547979	no	no change		ccar:109088067;ccar:109079782		TRINITY_DN180489_c3_g1::TRINITY_DN180489_c3_g1_i2::g.84128 ORF type:complete len:201 (+) TRINITY_DN180489_c3_g1_i2:358-960(+)
TRINITY_DN157529_c0_g1_i1_m.60602	1.00067	1.03067	1.02998	0.0426163	0.247974	0.426277	no	no change		ccar:109094318		TRINITY_DN157529_c0_g1::TRINITY_DN157529_c0_g1_i1::g.60602 ORF type:complete len:429 (-) TRINITY_DN157529_c0_g1_i1:640-1926(-)
TRINITY_DN195846_c3_g2_i1_m.13487	0.999333	1.079	1.07972	0.110657	0.253142	0.430934	no	no change		ccar:109066466		TRINITY_DN195846_c3_g2::TRINITY_DN195846_c3_g2_i1::g.13487 ORF type:5prime_partial len:264 (-) TRINITY_DN195846_c3_g2_i1:517-1308(-)
TRINITY_DN207046_c2_g2_i2_m.127996	1.07733	0.634	0.58849	-0.76491	0.264219	0.441587	no	down		ccar:109098990		TRINITY_DN207046_c2_g2::TRINITY_DN207046_c2_g2_i2::g.127996 ORF type:internal len:790 (-) TRINITY_DN207046_c2_g2_i2:3-2369(-)
TRINITY_DN181016_c4_g1_i2_m.41379	3.134	3.164	1.00957	0.0137444	0.980437	0.987293	no	no change				TRINITY_DN181016_c4_g1::TRINITY_DN181016_c4_g1_i2::g.41379 ORF type:complete len:456 (+) TRINITY_DN181016_c4_g1_i2:198-1565(+)
TRINITY_DN170563_c4_g37_i1_m.20956	0.965667	1.16633	1.2078	0.272383	0.137043	0.302772	no	up		ccar:109087745;ccar:109087738		TRINITY_DN170563_c4_g37::TRINITY_DN170563_c4_g37_i1::g.20956 ORF type:3prime_partial len:247 (-) TRINITY_DN170563_c4_g37_i1:3-740(-)
TRINITY_DN187828_c9_g3_i5_m.16347	1.28133	0.624667	0.487513	-1.03649	0.135321	0.301112	no	down		ccar:109059290;ccar:109059294		TRINITY_DN187828_c9_g3::TRINITY_DN187828_c9_g3_i5::g.16347 ORF type:5prime_partial len:239 (-) TRINITY_DN187828_c9_g3_i5:116-832(-)
TRINITY_DN197581_c2_g15_i3_m.39173	1.691	0.899667	0.532032	-0.910414	0.437157	0.603017	no	down		ccar:109067805;ccar:109046843		TRINITY_DN197581_c2_g15::TRINITY_DN197581_c2_g15_i3::g.39173 ORF type:3prime_partial len:281 (+) TRINITY_DN197581_c2_g15_i3:87-926(+)
TRINITY_DN152322_c0_g1_i1_m.47203	1.281	1.05733	0.825397	-0.27684	0.459518	0.621841	no	down	GO:0016459;GO:0005524;GO:0051015;GO:0003774	ccar:109059960		TRINITY_DN152322_c0_g1::TRINITY_DN152322_c0_g1_i1::g.47203 ORF type:internal len:105 (+) TRINITY_DN152322_c0_g1_i1:1-312(+)
TRINITY_DN192038_c0_g1_i1_m.33087	0.977667	1.08833	1.11319	0.154706	0.069833	0.215347	no	no change		ccar:109071380		TRINITY_DN192038_c0_g1::TRINITY_DN192038_c0_g1_i1::g.33087 ORF type:5prime_partial len:386 (-) TRINITY_DN192038_c0_g1_i1:472-1629(-)
TRINITY_DN205388_c0_g2_i5_m.95549	1.032	1.01133	0.979974	-0.0291844	0.57539	0.715709	no	no change				TRINITY_DN205388_c0_g2::TRINITY_DN205388_c0_g2_i5::g.95549 ORF type:complete len:924 (-) TRINITY_DN205388_c0_g2_i5:1103-3874(-)
TRINITY_DN172775_c1_g1_i3_m.19440	1.13333	0.842667	0.743529	-0.427538	0.0760295	0.226655	no	down				TRINITY_DN172775_c1_g1::TRINITY_DN172775_c1_g1_i3::g.19440 ORF type:complete len:549 (+) TRINITY_DN172775_c1_g1_i3:97-1743(+)
TRINITY_DN204608_c1_g7_i2_m.102348	0.973667	1.149	1.18008	0.238879	0.00406624	0.0825949	yes	no change		ccar:109109351;ccar:109109350;ccar:109098196;ccar:109098197		TRINITY_DN204608_c1_g7::TRINITY_DN204608_c1_g7_i2::g.102348 ORF type:3prime_partial len:836 (+) TRINITY_DN204608_c1_g7_i2:97-2601(+)
TRINITY_DN199973_c0_g1_i1_m.42463	0.975667	0.974667	0.998975	-0.00147943	0.978638	0.985728	no	no change		ccar:109072126		TRINITY_DN199973_c0_g1::TRINITY_DN199973_c0_g1_i1::g.42463 ORF type:5prime_partial len:373 (+) TRINITY_DN199973_c0_g1_i1:1-1119(+)
TRINITY_DN184341_c0_g3_i2_m.46783	1.29133	0.767667	0.594476	-0.75031	0.0932704	0.250044	no	down	GO:0043456;GO:0005829;GO:0004082;GO:0007520;GO:0046538;GO:0006096;GO:0006094			TRINITY_DN184341_c0_g3::TRINITY_DN184341_c0_g3_i2::g.46783 ORF type:complete len:256 (-) TRINITY_DN184341_c0_g3_i2:14-781(-)
TRINITY_DN162403_c2_g3_i2_m.20633	1.13133	0.800667	0.70772	-0.49875	0.0381168	0.163845	yes	down		ccar:109086910;ccar:109099987		TRINITY_DN162403_c2_g3::TRINITY_DN162403_c2_g3_i2::g.20633 ORF type:internal len:209 (+) TRINITY_DN162403_c2_g3_i2:1-624(+)
TRINITY_DN182546_c1_g2_i3_m.30016	0.962	1.09667	1.13999	0.189016	0.0823449	0.234391	no	no change		ccar:109045330		TRINITY_DN182546_c1_g2::TRINITY_DN182546_c1_g2_i3::g.30016 ORF type:complete len:379 (+) TRINITY_DN182546_c1_g2_i3:108-1244(+)
TRINITY_DN59895_c0_g1_i1_m.1398	0.804333	0.71	0.882719	-0.179974	0.475526	0.634559	no	no change				TRINITY_DN59895_c0_g1::TRINITY_DN59895_c0_g1_i1::g.1398 ORF type:5prime_partial len:174 (-) TRINITY_DN59895_c0_g1_i1:209-730(-)
TRINITY_DN186957_c2_g1_i1_m.69026	1.16233	1.247	1.07284	0.101438	0.546762	0.693035	no	no change	GO:0005737;GO:0005840;GO:2000543;GO:0060027;GO:2000114;GO:0051302;GO:0001525;GO:0030178;GO:0032880	ccar:109102716		TRINITY_DN186957_c2_g1::TRINITY_DN186957_c2_g1_i1::g.69026 ORF type:3prime_partial len:266 (-) TRINITY_DN186957_c2_g1_i1:3-797(-)
TRINITY_DN181604_c2_g3_i2_m.102511	0.811	1.12233	1.38389	0.468727	0.0490395	0.181401	yes	up				TRINITY_DN181604_c2_g3::TRINITY_DN181604_c2_g3_i2::g.102511 ORF type:5prime_partial len:1089 (-) TRINITY_DN181604_c2_g3_i2:616-3882(-)
TRINITY_DN187810_c3_g2_i1_m.22161	0.968333	1.08633	1.12186	0.165891	0.00952093	0.104316	yes	no change		ccar:109108176;ccar:109096443;ccar:109062772		TRINITY_DN187810_c3_g2::TRINITY_DN187810_c3_g2_i1::g.22161 ORF type:complete len:1234 (-) TRINITY_DN187810_c3_g2_i1:8-3709(-)
TRINITY_DN177275_c2_g21_i1_m.56798	0.785	0.698	0.889172	-0.169466	0.582695	0.721236	no	no change		ccar:109061973		TRINITY_DN177275_c2_g21::TRINITY_DN177275_c2_g21_i1::g.56798 ORF type:internal len:157 (-) TRINITY_DN177275_c2_g21_i1:1-468(-)
TRINITY_DN192123_c1_g3_i3_m.85956	0.899333	1.123	1.2487	0.32043	0.058902	0.198241	no	up		ccar:109091739;ccar:109067533		TRINITY_DN192123_c1_g3::TRINITY_DN192123_c1_g3_i3::g.85956 ORF type:3prime_partial len:418 (+) TRINITY_DN192123_c1_g3_i3:89-1339(+)
TRINITY_DN179805_c0_g3_i1_m.117666	1.03033	1.276	1.23843	0.308517	0.0523729	0.187288	no	up	GO:0004069;GO:0009058;GO:0006520;GO:0030170;GO:0080130			TRINITY_DN179805_c0_g3::TRINITY_DN179805_c0_g3_i1::g.117666 ORF type:complete len:429 (+) TRINITY_DN179805_c0_g3_i1:210-1496(+)
TRINITY_DN203551_c2_g2_i3_m.136778	1.10467	0.716	0.648159	-0.62558	0.127022	0.29291	no	down				TRINITY_DN203551_c2_g2::TRINITY_DN203551_c2_g2_i3::g.136778 ORF type:internal len:520 (-) TRINITY_DN203551_c2_g2_i3:3-1559(-)
TRINITY_DN190810_c4_g3_i2_m.50939	1.20467	0.392	0.325401	-1.61971	0.0232484	0.13315	yes	down				TRINITY_DN190810_c4_g3::TRINITY_DN190810_c4_g3_i2::g.50939 ORF type:internal len:251 (-) TRINITY_DN190810_c4_g3_i2:3-752(-)
TRINITY_DN162403_c2_g4_i1_m.20634	1.158	0.869667	0.751007	-0.413101	0.0548044	0.191317	no	down		ccar:109086910;ccar:109099987		TRINITY_DN162403_c2_g4::TRINITY_DN162403_c2_g4_i1::g.20634 ORF type:5prime_partial len:197 (+) TRINITY_DN162403_c2_g4_i1:1-591(+)
TRINITY_DN164846_c1_g1_i2_m.15694	1.01667	0.967667	0.951803	-0.0712647	0.54381	0.690922	no	no change				TRINITY_DN164846_c1_g1::TRINITY_DN164846_c1_g1_i2::g.15694 ORF type:5prime_partial len:393 (-) TRINITY_DN164846_c1_g1_i2:793-1971(-)
TRINITY_DN192841_c0_g5_i1_m.8447	1.062	0.921	0.867232	-0.205511	0.125301	0.290854	no	no change				TRINITY_DN192841_c0_g5::TRINITY_DN192841_c0_g5_i1::g.8447 ORF type:internal len:413 (+) TRINITY_DN192841_c0_g5_i1:3-1238(+)
TRINITY_DN98134_c0_g1_i1_m.3197	0.847667	0.696	0.821077	-0.28441	0.157134	0.324571	no	down		ccar:109059290;ccar:109059294		TRINITY_DN98134_c0_g1::TRINITY_DN98134_c0_g1_i1::g.3197 ORF type:3prime_partial len:243 (+) TRINITY_DN98134_c0_g1_i1:223-948(+)
TRINITY_DN199413_c4_g3_i5_m.18382	1.088	1.365	1.2546	0.327222	0.0297355	0.146928	yes	up		ccar:109060379		TRINITY_DN199413_c4_g3::TRINITY_DN199413_c4_g3_i5::g.18382 ORF type:complete len:352 (+) TRINITY_DN199413_c4_g3_i5:339-1394(+)
TRINITY_DN172242_c1_g1_i2_m.77954	0.953333	1.08533	1.13846	0.187086	0.0143281	0.114967	yes	no change		ccar:109058750		TRINITY_DN172242_c1_g1::TRINITY_DN172242_c1_g1_i2::g.77954 ORF type:5prime_partial len:359 (+) TRINITY_DN172242_c1_g1_i2:3-1079(+)
TRINITY_DN176559_c1_g1_i1_m.85663	0.954667	0.520667	0.545391	-0.874637	0.00764101	0.0984298	yes	down				TRINITY_DN176559_c1_g1::TRINITY_DN176559_c1_g1_i1::g.85663 ORF type:complete len:195 (+) TRINITY_DN176559_c1_g1_i1:386-970(+)
TRINITY_DN164963_c7_g16_i1_m.73294	1.003	1.09967	1.09638	0.132745	0.469682	0.629888	no	no change		ccar:109100419;ccar:109092183		TRINITY_DN164963_c7_g16::TRINITY_DN164963_c7_g16_i1::g.73294 ORF type:3prime_partial len:178 (-) TRINITY_DN164963_c7_g16_i1:3-533(-)
TRINITY_DN188690_c1_g8_i3_m.97950	0.948667	1.14667	1.20871	0.273473	0.0202159	0.125208	yes	up		ccar:109072054;ccar:109072058		TRINITY_DN188690_c1_g8::TRINITY_DN188690_c1_g8_i3::g.97950 ORF type:internal len:694 (+) TRINITY_DN188690_c1_g8_i3:3-2081(+)
TRINITY_DN207046_c2_g2_i3_m.127997	1.11467	1.10667	0.992823	-0.0103916	0.906211	0.941227	no	no change				TRINITY_DN207046_c2_g2::TRINITY_DN207046_c2_g2_i3::g.127997 ORF type:internal len:553 (-) TRINITY_DN207046_c2_g2_i3:3-1658(-)
TRINITY_DN161685_c1_g1_i1_m.65761	0.969333	0.993667	1.0251	0.0357691	0.866872	0.918709	no	no change		ccar:109067515		TRINITY_DN161685_c1_g1::TRINITY_DN161685_c1_g1_i1::g.65761 ORF type:complete len:306 (+) TRINITY_DN161685_c1_g1_i1:175-1092(+)
TRINITY_DN190102_c2_g2_i1_m.118864	0.834	0.904	1.08393	0.116275	0.594566	0.730324	no	no change				TRINITY_DN190102_c2_g2::TRINITY_DN190102_c2_g2_i1::g.118864 ORF type:internal len:734 (-) TRINITY_DN190102_c2_g2_i1:2-2200(-)
TRINITY_DN165619_c1_g10_i2_m.73579	0.990333	1.04567	1.05587	0.0784369	0.338012	0.513126	no	no change	GO:0005737;GO:0005840;GO:2000543;GO:0060027;GO:2000114;GO:0051302;GO:0001525;GO:0030178;GO:0032880	ccar:109102716		TRINITY_DN165619_c1_g10::TRINITY_DN165619_c1_g10_i2::g.73579 ORF type:5prime_partial len:217 (-) TRINITY_DN165619_c1_g10_i2:58-708(-)
TRINITY_DN203473_c0_g2_i2_m.102598	0.966	1.14633	1.18668	0.246932	0.0142206	0.114675	yes	no change		ccar:109072054		TRINITY_DN203473_c0_g2::TRINITY_DN203473_c0_g2_i2::g.102598 ORF type:5prime_partial len:592 (+) TRINITY_DN203473_c0_g2_i2:2-1777(+)
TRINITY_DN203551_c2_g2_i5_m.136783	0.979	0.526	0.537283	-0.896246	0.0111571	0.107236	yes	down		ccar:109095935		TRINITY_DN203551_c2_g2::TRINITY_DN203551_c2_g2_i5::g.136783 ORF type:internal len:478 (-) TRINITY_DN203551_c2_g2_i5:1-1431(-)
TRINITY_DN163845_c0_g9_i1_m.7883	1.39167	0.408333	0.293413	-1.76899	0.111343	0.272826	no	down				TRINITY_DN163845_c0_g9::TRINITY_DN163845_c0_g9_i1::g.7883 ORF type:internal len:234 (+) TRINITY_DN163845_c0_g9_i1:2-700(+)
TRINITY_DN181804_c1_g1_i1_m.93482	0.995333	1.06533	1.07033	0.0980532	0.100784	0.25883	no	no change		ccar:109071309		TRINITY_DN181804_c1_g1::TRINITY_DN181804_c1_g1_i1::g.93482 ORF type:5prime_partial len:580 (+) TRINITY_DN181804_c1_g1_i1:1-1740(+)
TRINITY_DN204498_c3_g11_i6_m.119691	0.858667	1.03033	1.19992	0.262941	0.225488	0.402375	no	no change		ccar:109102533		TRINITY_DN204498_c3_g11::TRINITY_DN204498_c3_g11_i6::g.119691 ORF type:3prime_partial len:536 (+) TRINITY_DN204498_c3_g11_i6:145-1749(+)
TRINITY_DN194432_c1_g1_i2_m.50732	0.922333	0.935	1.01373	0.0196781	0.837167	0.898804	no	no change	GO:0005741;GO:0008308	ccar:109100973		TRINITY_DN194432_c1_g1::TRINITY_DN194432_c1_g1_i2::g.50732 ORF type:complete len:284 (+) TRINITY_DN194432_c1_g1_i2:167-1018(+)
TRINITY_DN129369_c1_g1_i1_m.26491	1.169	0.594667	0.508697	-0.975122	0.0136673	0.114448	yes	down		ccar:109096573		TRINITY_DN129369_c1_g1::TRINITY_DN129369_c1_g1_i1::g.26491 ORF type:complete len:299 (+) TRINITY_DN129369_c1_g1_i1:84-980(+)
TRINITY_DN3408_c1_g1_i1_m.4906	0.962	0.495667	0.515246	-0.956667	0.00356083	0.0799848	yes	down	GO:0005737;GO:0005856;GO:0030027;GO:0044297;GO:0030175;GO:0010628;GO:0005524;GO:0090131	ccar:109100838;ccar:109113560;ccar:109055631;ccar:109058221;ccar:109082580;ccar:109100842;ccar:109104956;ccar:109080038;ccar:109052669;ccar:109108280		TRINITY_DN3408_c1_g1::TRINITY_DN3408_c1_g1_i1::g.4906 ORF type:3prime_partial len:179 (+) TRINITY_DN3408_c1_g1_i1:215-748(+)
TRINITY_DN167478_c1_g4_i1_m.31257	0.943333	1.042	1.10459	0.143516	0.257734	0.435079	no	no change	GO:0015935;GO:0140080;GO:0003677;GO:0051301;GO:0022627;GO:0005819;GO:0005730;GO:0140078;GO:0005634;GO:0003735;GO:0007049;GO:0002181;GO:0043009;GO:0006351;GO:0006281;GO:0030218;GO:0006915;GO:0006355;GO:0008534;GO:0006412;GO:0005743;GO:0003723;GO:0006417;GO:0003684	ccar:109063306		TRINITY_DN167478_c1_g4::TRINITY_DN167478_c1_g4_i1::g.31257 ORF type:5prime_partial len:265 (-) TRINITY_DN167478_c1_g4_i1:80-874(-)
TRINITY_DN174337_c0_g6_i2_m.137678	1.10733	0.965667	0.872065	-0.197492	0.150883	0.319181	no	no change				TRINITY_DN174337_c0_g6::TRINITY_DN174337_c0_g6_i2::g.137678 ORF type:internal len:269 (-) TRINITY_DN174337_c0_g6_i2:2-805(-)
TRINITY_DN184377_c3_g2_i2_m.74936	0.928	0.470333	0.506825	-0.980441	0.0153555	0.116597	yes	down		ccar:109095935		TRINITY_DN184377_c3_g2::TRINITY_DN184377_c3_g2_i2::g.74936 ORF type:internal len:442 (-) TRINITY_DN184377_c3_g2_i2:3-1325(-)
TRINITY_DN177246_c0_g3_i5_m.56648	1.03133	1.69167	1.64027	0.713935	0.106187	0.266757	no	up				TRINITY_DN177246_c0_g3::TRINITY_DN177246_c0_g3_i5::g.56648 ORF type:5prime_partial len:300 (+) TRINITY_DN177246_c0_g3_i5:3-902(+)
TRINITY_DN189972_c1_g2_i1_m.14439	0.949	1.26667	1.33474	0.416557	0.0166306	0.119314	yes	up				TRINITY_DN189972_c1_g2::TRINITY_DN189972_c1_g2_i1::g.14439 ORF type:5prime_partial len:558 (-) TRINITY_DN189972_c1_g2_i1:327-2000(-)
TRINITY_DN190258_c1_g1_i1_m.61151	0.975667	1.065	1.09156	0.126393	0.0671559	0.211376	no	no change	GO:0006511;GO:0016579;GO:0036459			TRINITY_DN190258_c1_g1::TRINITY_DN190258_c1_g1_i1::g.61151 ORF type:3prime_partial len:1073 (+) TRINITY_DN190258_c1_g1_i1:818-4033(+)
TRINITY_DN198818_c1_g3_i3_m.79747	0.992667	1.02233	1.02989	0.0424844	0.631951	0.75654	no	no change		ccar:109111149		TRINITY_DN198818_c1_g3::TRINITY_DN198818_c1_g3_i3::g.79747 ORF type:complete len:533 (-) TRINITY_DN198818_c1_g3_i3:675-2273(-)
TRINITY_DN203768_c11_g37_i2_m.112772	1.06033	1.355	1.2779	0.353775	0.00723639	0.0969339	yes	up				TRINITY_DN203768_c11_g37::TRINITY_DN203768_c11_g37_i2::g.112772 ORF type:internal len:330 (+) TRINITY_DN203768_c11_g37_i2:3-989(+)
TRINITY_DN190062_c0_g3_i1_m.74498	0.886333	1.49133	1.68259	0.750681	0.0172091	0.120255	yes	up	GO:0006730;GO:0004089;GO:0008270			TRINITY_DN190062_c0_g3::TRINITY_DN190062_c0_g3_i1::g.74498 ORF type:complete len:261 (+) TRINITY_DN190062_c0_g3_i1:229-1011(+)
TRINITY_DN168008_c2_g1_i1_m.77836	1.021	1.19667	1.17205	0.229038	0.150357	0.318403	no	no change		ccar:109095339		TRINITY_DN168008_c2_g1::TRINITY_DN168008_c2_g1_i1::g.77836 ORF type:complete len:201 (+) TRINITY_DN168008_c2_g1_i1:379-981(+)
TRINITY_DN204996_c2_g12_i3_m.100709	0.939667	1.136	1.20894	0.273742	0.218163	0.393747	no	up		ccar:109048444;ccar:109057098		TRINITY_DN204996_c2_g12::TRINITY_DN204996_c2_g12_i3::g.100709 ORF type:internal len:640 (-) TRINITY_DN204996_c2_g12_i3:3-1919(-)
TRINITY_DN207602_c1_g1_i2_m.134550	0.935333	1.09467	1.17035	0.226939	0.0775839	0.228335	no	no change		ccar:109070839		TRINITY_DN207602_c1_g1::TRINITY_DN207602_c1_g1_i2::g.134550 ORF type:internal len:1502 (-) TRINITY_DN207602_c1_g1_i2:1-4503(-)
TRINITY_DN189621_c3_g1_i1_m.42125	1.00767	1.20367	1.19451	0.256417	0.0267434	0.14022	yes	no change		ccar:109049724		TRINITY_DN189621_c3_g1::TRINITY_DN189621_c3_g1_i1::g.42125 ORF type:complete len:250 (+) TRINITY_DN189621_c3_g1_i1:228-977(+)
TRINITY_DN40857_c0_g1_i1_m.6632	0.977	1.155	1.18219	0.241462	0.251189	0.429332	no	no change	GO:0001757;GO:0016459;GO:0005524;GO:0051015;GO:0003774	ccar:109074083;ccar:109107622		TRINITY_DN40857_c0_g1::TRINITY_DN40857_c0_g1_i1::g.6632 ORF type:internal len:134 (+) TRINITY_DN40857_c0_g1_i1:1-399(+)
TRINITY_DN183567_c3_g11_i4_m.37433	1.01267	1.248	1.23239	0.301459	0.0511554	0.184902	no	up				TRINITY_DN183567_c3_g11::TRINITY_DN183567_c3_g11_i4::g.37433 ORF type:internal len:356 (+) TRINITY_DN183567_c3_g11_i4:1-1065(+)
TRINITY_DN206937_c1_g1_i1_m.107186	0.992333	1.05833	1.06651	0.0928974	0.284938	0.463535	no	no change		ccar:109088762;ccar:109088768		TRINITY_DN206937_c1_g1::TRINITY_DN206937_c1_g1_i1::g.107186 ORF type:internal len:1818 (-) TRINITY_DN206937_c1_g1_i1:3-5453(-)
TRINITY_DN187141_c0_g1_i1_m.57344	1.02533	1.02267	0.997399	-0.00375702	0.9706	0.980572	no	no change	GO:0046034;GO:0016820;GO:0033180;GO:0005524;GO:0015991	ccar:109071101		TRINITY_DN187141_c0_g1::TRINITY_DN187141_c0_g1_i1::g.57344 ORF type:complete len:507 (+) TRINITY_DN187141_c0_g1_i1:129-1649(+)
TRINITY_DN198813_c4_g13_i2_m.79398	0.889667	1.26733	1.4245	0.510459	0.0320526	0.152581	yes	up		ccar:109047942		TRINITY_DN198813_c4_g13::TRINITY_DN198813_c4_g13_i2::g.79398 ORF type:internal len:179 (+) TRINITY_DN198813_c4_g13_i2:1-534(+)
TRINITY_DN202108_c2_g1_i1_m.92591	0.997333	1.067	1.06985	0.0974125	0.0979985	0.254923	no	no change		ccar:109112779;ccar:109108496		TRINITY_DN202108_c2_g1::TRINITY_DN202108_c2_g1_i1::g.92591 ORF type:complete len:246 (-) TRINITY_DN202108_c2_g1_i1:480-1217(-)
TRINITY_DN150783_c2_g3_i1_m.82944	0.467667	0.428	0.915182	-0.12787	0.898398	0.936489	no	no change				TRINITY_DN150783_c2_g3::TRINITY_DN150783_c2_g3_i1::g.82944 ORF type:3prime_partial len:210 (+) TRINITY_DN150783_c2_g3_i1:274-900(+)
TRINITY_DN197074_c1_g1_i3_m.76684	1.021	1.16167	1.13777	0.186213	0.0064845	0.095596	yes	no change				TRINITY_DN197074_c1_g1::TRINITY_DN197074_c1_g1_i3::g.76684 ORF type:complete len:584 (+) TRINITY_DN197074_c1_g1_i3:90-1841(+)
TRINITY_DN177332_c2_g1_i1_m.124525	0.956	0.631333	0.660391	-0.598609	0.00399358	0.0821536	yes	down	GO:0006096;GO:0004332			TRINITY_DN177332_c2_g1::TRINITY_DN177332_c2_g1_i1::g.124525 ORF type:internal len:186 (-) TRINITY_DN177332_c2_g1_i1:3-557(-)
TRINITY_DN188317_c0_g4_i2_m.67194	0.987333	0.829	0.839635	-0.252165	0.11002	0.271898	no	no change				TRINITY_DN188317_c0_g4::TRINITY_DN188317_c0_g4_i2::g.67194 ORF type:internal len:189 (+) TRINITY_DN188317_c0_g4_i2:1-564(+)
TRINITY_DN207572_c0_g1_i2_m.135459	1.13967	1.48067	1.29921	0.377635	0.267754	0.445833	no	up	GO:0033268;GO:0045162;GO:0005509;GO:0033270	ccar:109054846		TRINITY_DN207572_c0_g1::TRINITY_DN207572_c0_g1_i2::g.135459 ORF type:5prime_partial len:347 (+) TRINITY_DN207572_c0_g1_i2:2-1042(+)
TRINITY_DN187193_c2_g13_i2_m.91928	1.00167	1.093	1.09118	0.125891	0.0311536	0.150613	yes	no change	GO:0006891;GO:0006890;GO:0006888;GO:0006886;GO:0005198;GO:0030903;GO:0000139;GO:0030126;GO:0061053	ccar:109061084;ccar:109062347		TRINITY_DN187193_c2_g13::TRINITY_DN187193_c2_g13_i2::g.91928 ORF type:5prime_partial len:728 (+) TRINITY_DN187193_c2_g13_i2:1-2184(+)
TRINITY_DN76257_c1_g1_i1_m.4764	0.814667	0.563667	0.691899	-0.531368	0.069313	0.214977	no	down				TRINITY_DN76257_c1_g1::TRINITY_DN76257_c1_g1_i1::g.4764 ORF type:internal len:103 (+) TRINITY_DN76257_c1_g1_i1:2-307(+)
TRINITY_DN189917_c1_g1_i1_m.13910	0.722333	0.323667	0.448085	-1.15816	0.0538344	0.189572	no	down				TRINITY_DN189917_c1_g1::TRINITY_DN189917_c1_g1_i1::g.13910 ORF type:internal len:889 (-) TRINITY_DN189917_c1_g1_i1:3-2666(-)
TRINITY_DN184925_c1_g5_i2_m.24994	0.970667	1.136	1.17033	0.226915	0.0181119	0.121712	yes	no change		ccar:109055614		TRINITY_DN184925_c1_g5::TRINITY_DN184925_c1_g5_i2::g.24994 ORF type:complete len:683 (+) TRINITY_DN184925_c1_g5_i2:163-2211(+)
TRINITY_DN180172_c1_g7_i2_m.35638	1.051	1.11633	1.06216	0.0870052	0.186975	0.360021	no	no change	GO:0051301;GO:0007049;GO:0005525	ccar:109095085;ccar:109084450		TRINITY_DN180172_c1_g7::TRINITY_DN180172_c1_g7_i2::g.35638 ORF type:internal len:349 (+) TRINITY_DN180172_c1_g7_i2:3-1046(+)
TRINITY_DN187567_c1_g18_i3_m.123083	0.938667	1.083	1.15376	0.206348	0.154405	0.322404	no	no change		ccar:109080567		TRINITY_DN187567_c1_g18::TRINITY_DN187567_c1_g18_i3::g.123083 ORF type:5prime_partial len:388 (-) TRINITY_DN187567_c1_g18_i3:124-1287(-)
TRINITY_DN53695_c0_g1_i1_m.1485	1.00267	0.811333	0.809176	-0.305475	0.0853562	0.239247	no	down	GO:0005524	ccar:109056719		TRINITY_DN53695_c0_g1::TRINITY_DN53695_c0_g1_i1::g.1485 ORF type:internal len:145 (+) TRINITY_DN53695_c0_g1_i1:1-432(+)
TRINITY_DN201745_c1_g2_i2_m.133266	1.02633	1.35	1.31536	0.39546	0.0156336	0.116947	yes	up		ccar:109106274		TRINITY_DN201745_c1_g2::TRINITY_DN201745_c1_g2_i2::g.133266 ORF type:internal len:353 (-) TRINITY_DN201745_c1_g2_i2:2-1057(-)
TRINITY_DN202308_c2_g2_i1_m.94703	1.211	1.03433	0.854115	-0.227498	0.346968	0.521421	no	no change		ccar:109063465		TRINITY_DN202308_c2_g2::TRINITY_DN202308_c2_g2_i1::g.94703 ORF type:5prime_partial len:818 (-) TRINITY_DN202308_c2_g2_i1:848-3301(-)
TRINITY_DN190467_c5_g1_i1_m.77842	0.968667	1.264	1.30489	0.383924	0.0150073	0.116253	yes	up	GO:0016273;GO:0006355;GO:0060027;GO:0005829;GO:0043985;GO:0008469;GO:0035242;GO:0008757			TRINITY_DN190467_c5_g1::TRINITY_DN190467_c5_g1_i1::g.77842 ORF type:5prime_partial len:361 (+) TRINITY_DN190467_c5_g1_i1:1-1083(+)
TRINITY_DN170520_c5_g8_i1_m.21092	1.06933	1.09567	1.02463	0.0350973	0.773056	0.855134	no	no change		ccar:109108817		TRINITY_DN170520_c5_g8::TRINITY_DN170520_c5_g8_i1::g.21092 ORF type:complete len:224 (+) TRINITY_DN170520_c5_g8_i1:125-796(+)
TRINITY_DN185404_c1_g2_i1_m.11237	0.982333	1.043	1.06176	0.0864546	0.318023	0.496042	no	no change	GO:0004497;GO:0019904	ccar:109103250;ccar:109103256		TRINITY_DN185404_c1_g2::TRINITY_DN185404_c1_g2_i1::g.11237 ORF type:complete len:256 (+) TRINITY_DN185404_c1_g2_i1:305-1072(+)
TRINITY_DN199851_c2_g2_i2_m.21215	1.02433	1.30433	1.27335	0.348627	0.141579	0.309402	no	up		ccar:109092750;ccar:109093872;ccar:109093871		TRINITY_DN199851_c2_g2::TRINITY_DN199851_c2_g2_i2::g.21215 ORF type:complete len:578 (+) TRINITY_DN199851_c2_g2_i2:635-2368(+)
TRINITY_DN151739_c1_g1_i1_m.28702	2.88533	1.78767	0.61957	-0.69066	0.626789	0.754167	no	down		ccar:109053368		TRINITY_DN151739_c1_g1::TRINITY_DN151739_c1_g1_i1::g.28702 ORF type:complete len:297 (+) TRINITY_DN151739_c1_g1_i1:73-963(+)
TRINITY_DN187825_c4_g4_i1_m.16407	1.08033	1.209	1.1191	0.162338	0.357596	0.529986	no	no change	GO:0005737;GO:0036402;GO:0017025;GO:0031595;GO:0031597;GO:0030163;GO:0030433;GO:0000502;GO:0008233;GO:0008540;GO:0005524;GO:0045899	ccar:109107516;ccar:109106974		TRINITY_DN187825_c4_g4::TRINITY_DN187825_c4_g4_i1::g.16407 ORF type:5prime_partial len:286 (+) TRINITY_DN187825_c4_g4_i1:3-860(+)
TRINITY_DN20861_c0_g1_i1_m.4495	0.954333	0.706333	0.740133	-0.434144	0.0163789	0.118883	yes	down		ccar:109078635		TRINITY_DN20861_c0_g1::TRINITY_DN20861_c0_g1_i1::g.4495 ORF type:internal len:213 (+) TRINITY_DN20861_c0_g1_i1:1-636(+)
TRINITY_DN204800_c2_g12_i1_m.89831	0.980333	1.23433	1.2591	0.332388	0.0836419	0.236579	no	up		ccar:109070175;ccar:109083299		TRINITY_DN204800_c2_g12::TRINITY_DN204800_c2_g12_i1::g.89831 ORF type:3prime_partial len:477 (+) TRINITY_DN204800_c2_g12_i1:2-1429(+)
TRINITY_DN186677_c1_g14_i1_m.47686	1.012	1.16433	1.15053	0.202295	0.0156654	0.11686	yes	no change		ccar:109056717		TRINITY_DN186677_c1_g14::TRINITY_DN186677_c1_g14_i1::g.47686 ORF type:5prime_partial len:527 (+) TRINITY_DN186677_c1_g14_i1:1-1581(+)
TRINITY_DN187647_c2_g3_i4_m.52244	0.842333	1.09367	1.29838	0.37671	0.0841609	0.237298	no	up				TRINITY_DN187647_c2_g3::TRINITY_DN187647_c2_g3_i4::g.52244 ORF type:complete len:930 (+) TRINITY_DN187647_c2_g3_i4:209-2998(+)
TRINITY_DN170268_c2_g1_i3_m.21278	1.05633	1.265	1.19754	0.260072	0.11265	0.275027	no	no change		ccar:109045824		TRINITY_DN170268_c2_g1::TRINITY_DN170268_c2_g1_i3::g.21278 ORF type:5prime_partial len:666 (+) TRINITY_DN170268_c2_g1_i3:1-1998(+)
TRINITY_DN152224_c1_g1_i3_m.38312	0.795333	0.813333	1.02263	0.0322871	0.943982	0.964188	no	no change				TRINITY_DN152224_c1_g1::TRINITY_DN152224_c1_g1_i3::g.38312 ORF type:complete len:359 (-) TRINITY_DN152224_c1_g1_i3:1007-2083(-)
TRINITY_DN190701_c3_g12_i1_m.109111	1.11033	1.27533	1.1486	0.199882	0.195503	0.369213	no	no change		ccar:109098718		TRINITY_DN190701_c3_g12::TRINITY_DN190701_c3_g12_i1::g.109111 ORF type:internal len:914 (+) TRINITY_DN190701_c3_g12_i1:3-2741(+)
TRINITY_DN160883_c0_g1_i2_m.51985	1.00033	1.07333	1.07298	0.101617	0.31321	0.491769	no	no change		ccar:109074106		TRINITY_DN160883_c0_g1::TRINITY_DN160883_c0_g1_i2::g.51985 ORF type:complete len:662 (+) TRINITY_DN160883_c0_g1_i2:95-2080(+)
TRINITY_DN173392_c0_g1_i1_m.33645	0.938	0.869333	0.926795	-0.109678	0.600911	0.735318	no	no change		ccar:109053368		TRINITY_DN173392_c0_g1::TRINITY_DN173392_c0_g1_i1::g.33645 ORF type:complete len:297 (-) TRINITY_DN173392_c0_g1_i1:192-1082(-)
TRINITY_DN168139_c2_g7_i1_m.75328	0.905667	0.954667	1.0541	0.0760169	0.69325	0.802522	no	no change	GO:0003735;GO:0015935;GO:0003723;GO:0006412	ccar:109061036		TRINITY_DN168139_c2_g7::TRINITY_DN168139_c2_g7_i1::g.75328 ORF type:5prime_partial len:290 (+) TRINITY_DN168139_c2_g7_i1:2-871(+)
TRINITY_DN185757_c1_g1_i2_m.66041	0.879	0.967	1.10011	0.137653	0.486122	0.643271	no	no change		ccar:109061142		TRINITY_DN185757_c1_g1::TRINITY_DN185757_c1_g1_i2::g.66041 ORF type:complete len:317 (-) TRINITY_DN185757_c1_g1_i2:498-1448(-)
TRINITY_DN181016_c4_g1_i3_m.41382	0.99	0.795333	0.803367	-0.315869	0.00537718	0.0905252	yes	down		ccar:109060405		TRINITY_DN181016_c4_g1::TRINITY_DN181016_c4_g1_i3::g.41382 ORF type:complete len:456 (+) TRINITY_DN181016_c4_g1_i3:198-1565(+)
TRINITY_DN179420_c2_g3_i2_m.74607	0.953333	1.231	1.29126	0.368778	0.00371401	0.0805101	yes	up		ccar:109048284;ccar:109066128		TRINITY_DN179420_c2_g3::TRINITY_DN179420_c2_g3_i2::g.74607 ORF type:internal len:386 (-) TRINITY_DN179420_c2_g3_i2:3-1157(-)
TRINITY_DN195846_c3_g3_i2_m.13491	0.966667	1.11233	1.15069	0.202499	0.0611134	0.20115	no	no change		ccar:109066466		TRINITY_DN195846_c3_g3::TRINITY_DN195846_c3_g3_i2::g.13491 ORF type:3prime_partial len:286 (-) TRINITY_DN195846_c3_g3_i2:1-855(-)
TRINITY_DN197420_c1_g1_i3_m.9762	0.966667	1.13767	1.1769	0.234988	0.0242678	0.13487	yes	no change				TRINITY_DN197420_c1_g1::TRINITY_DN197420_c1_g1_i3::g.9762 ORF type:complete len:514 (+) TRINITY_DN197420_c1_g1_i3:116-1657(+)
TRINITY_DN189164_c1_g3_i3_m.42101	1.00267	1.05533	1.05253	0.0738567	0.00507135	0.0887101	yes	no change	GO:0016192;GO:0006886;GO:0005198;GO:0030903;GO:0000139;GO:0030126;GO:0061053	ccar:109081200		TRINITY_DN189164_c1_g3::TRINITY_DN189164_c1_g3_i3::g.42101 ORF type:3prime_partial len:853 (-) TRINITY_DN189164_c1_g3_i3:1-2556(-)
TRINITY_DN172423_c2_g5_i1_m.42800	0.995667	1.091	1.09575	0.131916	0.13551	0.301117	no	no change				TRINITY_DN172423_c2_g5::TRINITY_DN172423_c2_g5_i1::g.42800 ORF type:complete len:360 (-) TRINITY_DN172423_c2_g5_i1:281-1360(-)
TRINITY_DN188917_c2_g2_i2_m.60496	0.723	0.430667	0.595666	-0.747424	0.184702	0.35735	no	down				TRINITY_DN188917_c2_g2::TRINITY_DN188917_c2_g2_i2::g.60496 ORF type:5prime_partial len:691 (-) TRINITY_DN188917_c2_g2_i2:1183-3255(-)
TRINITY_DN182276_c0_g4_i2_m.16900	0.961	1.04433	1.08672	0.119974	0.195367	0.369214	no	no change				TRINITY_DN182276_c0_g4::TRINITY_DN182276_c0_g4_i2::g.16900 ORF type:complete len:472 (+) TRINITY_DN182276_c0_g4_i2:159-1574(+)
TRINITY_DN197816_c0_g1_i1_m.41261	0.964	1.092	1.13278	0.179868	0.144068	0.312052	no	no change				TRINITY_DN197816_c0_g1::TRINITY_DN197816_c0_g1_i1::g.41261 ORF type:3prime_partial len:1085 (-) TRINITY_DN197816_c0_g1_i1:3-3254(-)
TRINITY_DN179748_c3_g5_i2_m.117736	1.02667	1.03233	1.00552	0.00794103	0.941424	0.962796	no	no change				TRINITY_DN179748_c3_g5::TRINITY_DN179748_c3_g5_i2::g.117736 ORF type:complete len:388 (+) TRINITY_DN179748_c3_g5_i2:120-1283(+)
TRINITY_DN204853_c4_g3_i2_m.131438	0.966	1.17	1.21118	0.276413	0.0220744	0.1306	yes	up	GO:0004364;GO:0008152	ccar:109087090		TRINITY_DN204853_c4_g3::TRINITY_DN204853_c4_g3_i2::g.131438 ORF type:3prime_partial len:123 (-) TRINITY_DN204853_c4_g3_i2:3-368(-)
TRINITY_DN173920_c1_g1_i2_m.113622	1.087	0.802333	0.738117	-0.438078	0.051043	0.184579	no	down				TRINITY_DN173920_c1_g1::TRINITY_DN173920_c1_g1_i2::g.113622 ORF type:5prime_partial len:209 (-) TRINITY_DN173920_c1_g1_i2:4-630(-)
TRINITY_DN194253_c0_g5_i11_m.54378	1.12667	1.09467	0.971598	-0.0415691	0.795443	0.869638	no	no change				TRINITY_DN194253_c0_g5::TRINITY_DN194253_c0_g5_i11::g.54378 ORF type:complete len:532 (-) TRINITY_DN194253_c0_g5_i11:532-2127(-)
TRINITY_DN193718_c7_g7_i1_m.51101	0.946333	0.583667	0.616766	-0.697204	0.0153453	0.11663	yes	down				TRINITY_DN193718_c7_g7::TRINITY_DN193718_c7_g7_i1::g.51101 ORF type:3prime_partial len:260 (-) TRINITY_DN193718_c7_g7_i1:3-779(-)
TRINITY_DN190102_c2_g3_i1_m.118865	0.860667	0.923667	1.0732	0.101918	0.43144	0.598818	no	no change		ccar:109049748		TRINITY_DN190102_c2_g3::TRINITY_DN190102_c2_g3_i1::g.118865 ORF type:3prime_partial len:805 (+) TRINITY_DN190102_c2_g3_i1:251-2662(+)
TRINITY_DN190188_c7_g30_i1_m.54218	0.983	1.20733	1.22821	0.296561	0.0589362	0.198273	no	up		ccar:109079137		TRINITY_DN190188_c7_g30::TRINITY_DN190188_c7_g30_i1::g.54218 ORF type:internal len:291 (-) TRINITY_DN190188_c7_g30_i1:3-872(-)
TRINITY_DN176069_c2_g11_i2_m.72984	1.10967	0.558667	0.503454	-0.990067	0.0135924	0.114414	yes	down				TRINITY_DN176069_c2_g11::TRINITY_DN176069_c2_g11_i2::g.72984 ORF type:internal len:264 (+) TRINITY_DN176069_c2_g11_i2:1-789(+)
TRINITY_DN194217_c0_g7_i2_m.54078	1.03333	0.953333	0.922581	-0.116253	0.0237528	0.133852	yes	no change		ccar:109065739;ccar:109065729		TRINITY_DN194217_c0_g7::TRINITY_DN194217_c0_g7_i2::g.54078 ORF type:complete len:287 (-) TRINITY_DN194217_c0_g7_i2:240-1100(-)
TRINITY_DN173943_c0_g1_i1_m.113414	1.08667	1.02367	0.942025	-0.0861635	0.811347	0.881172	no	no change		ccar:109113457		TRINITY_DN173943_c0_g1::TRINITY_DN173943_c0_g1_i1::g.113414 ORF type:3prime_partial len:232 (-) TRINITY_DN173943_c0_g1_i1:1-693(-)
TRINITY_DN183644_c3_g2_i4_m.59519	1.131	1.342	1.18656	0.246786	0.151614	0.319805	no	no change		ccar:109104962		TRINITY_DN183644_c3_g2::TRINITY_DN183644_c3_g2_i4::g.59519 ORF type:complete len:362 (+) TRINITY_DN183644_c3_g2_i4:1078-2163(+)
TRINITY_DN182179_c4_g7_i2_m.15519	1.009	1.16467	1.15428	0.206991	0.0772109	0.228069	no	no change				TRINITY_DN182179_c4_g7::TRINITY_DN182179_c4_g7_i2::g.15519 ORF type:5prime_partial len:251 (+) TRINITY_DN182179_c4_g7_i2:2-754(+)
TRINITY_DN200439_c4_g1_i1_m.91914	1.80233	2.262	1.25504	0.327733	0.712237	0.815487	no	up		ccar:109048901		TRINITY_DN200439_c4_g1::TRINITY_DN200439_c4_g1_i1::g.91914 ORF type:5prime_partial len:749 (+) TRINITY_DN200439_c4_g1_i1:2-2248(+)
TRINITY_DN193905_c1_g1_i2_m.51801	1.00933	1.386	1.37318	0.457525	0.00213942	0.0692862	yes	up		ccar:109071479;ccar:109071488		TRINITY_DN193905_c1_g1::TRINITY_DN193905_c1_g1_i2::g.51801 ORF type:complete len:345 (+) TRINITY_DN193905_c1_g1_i2:595-1629(+)
TRINITY_DN190915_c4_g1_i1_m.68280	0.972	1.15767	1.19102	0.252192	0.0058425	0.0929268	yes	no change		ccar:109092594;ccar:109092624;ccar:109087700;ccar:109087798;ccar:109092614;ccar:109092604		TRINITY_DN190915_c4_g1::TRINITY_DN190915_c4_g1_i1::g.68280 ORF type:complete len:3478 (-) TRINITY_DN190915_c4_g1_i1:1350-11783(-)
TRINITY_DN172910_c2_g1_i3_m.43212	0.758	0.627	0.827177	-0.273732	0.461221	0.623101	no	down		ccar:109059539		TRINITY_DN172910_c2_g1::TRINITY_DN172910_c2_g1_i3::g.43212 ORF type:complete len:450 (+) TRINITY_DN172910_c2_g1_i3:151-1500(+)
TRINITY_DN202446_c0_g5_i1_m.99329	0.964667	1.08967	1.12958	0.175784	0.110452	0.271965	no	no change	GO:0006099;GO:0004108	ccar:109048135;ccar:109048132		TRINITY_DN202446_c0_g5::TRINITY_DN202446_c0_g5_i1::g.99329 ORF type:complete len:469 (-) TRINITY_DN202446_c0_g5_i1:757-2163(-)
TRINITY_DN175540_c1_g8_i1_m.95332	0.931	0.913667	0.981382	-0.0271132	0.827091	0.892024	no	no change		ccar:109097311		TRINITY_DN175540_c1_g8::TRINITY_DN175540_c1_g8_i1::g.95332 ORF type:5prime_partial len:346 (-) TRINITY_DN175540_c1_g8_i1:196-1233(-)
TRINITY_DN195910_c1_g1_i1_m.18606	0.984667	1.09667	1.11374	0.155418	0.196703	0.370438	no	no change		ccar:109080084;ccar:109085656		TRINITY_DN195910_c1_g1::TRINITY_DN195910_c1_g1_i1::g.18606 ORF type:5prime_partial len:1289 (-) TRINITY_DN195910_c1_g1_i1:216-4082(-)
TRINITY_DN193905_c1_g1_i1_m.51800	0.931	1.27333	1.3677	0.451757	0.0253304	0.136907	yes	up				TRINITY_DN193905_c1_g1::TRINITY_DN193905_c1_g1_i1::g.51800 ORF type:complete len:345 (+) TRINITY_DN193905_c1_g1_i1:595-1629(+)
TRINITY_DN204466_c0_g24_i2_m.119297	0.893667	0.753333	0.842969	-0.246448	0.291601	0.470294	no	no change		ccar:109051155;ccar:109112088		TRINITY_DN204466_c0_g24::TRINITY_DN204466_c0_g24_i2::g.119297 ORF type:5prime_partial len:711 (+) TRINITY_DN204466_c0_g24_i2:1-2133(+)
TRINITY_DN173920_c1_g1_i1_m.113621	1.15567	0.714	0.617825	-0.694729	0.0487224	0.180975	yes	down				TRINITY_DN173920_c1_g1::TRINITY_DN173920_c1_g1_i1::g.113621 ORF type:5prime_partial len:209 (-) TRINITY_DN173920_c1_g1_i1:4-630(-)
TRINITY_DN186114_c3_g2_i1_m.107765	0.982	1.02167	1.04039	0.0571296	0.309447	0.488237	no	no change		ccar:109085100		TRINITY_DN186114_c3_g2::TRINITY_DN186114_c3_g2_i1::g.107765 ORF type:5prime_partial len:222 (+) TRINITY_DN186114_c3_g2_i1:1-666(+)
TRINITY_DN184912_c1_g10_i1_m.49307	1.06733	1.59933	1.49844	0.58346	0.00765327	0.0984306	yes	up		ccar:109061836		TRINITY_DN184912_c1_g10::TRINITY_DN184912_c1_g10_i1::g.49307 ORF type:internal len:578 (-) TRINITY_DN184912_c1_g10_i1:2-1732(-)
TRINITY_DN168260_c1_g2_i1_m.40376	0.984333	1.13867	1.15679	0.210127	0.0125238	0.112213	yes	no change		ccar:109057047		TRINITY_DN168260_c1_g2::TRINITY_DN168260_c1_g2_i1::g.40376 ORF type:complete len:428 (-) TRINITY_DN168260_c1_g2_i1:248-1531(-)
TRINITY_DN198445_c5_g3_i1_m.78344	0.798333	0.310667	0.389144	-1.36162	0.0256982	0.137421	yes	down		ccar:109087668;ccar:109047310		TRINITY_DN198445_c5_g3::TRINITY_DN198445_c5_g3_i1::g.78344 ORF type:5prime_partial len:166 (+) TRINITY_DN198445_c5_g3_i1:1-498(+)
TRINITY_DN179666_c0_g3_i1_m.49025	1.07567	0.506333	0.470716	-1.08707	0.0146459	0.115562	yes	down				TRINITY_DN179666_c0_g3::TRINITY_DN179666_c0_g3_i1::g.49025 ORF type:internal len:844 (-) TRINITY_DN179666_c0_g3_i1:3-2531(-)
TRINITY_DN206963_c6_g1_i1_m.106691	1.11467	1.21733	1.09211	0.127112	0.63532	0.75922	no	no change				TRINITY_DN206963_c6_g1::TRINITY_DN206963_c6_g1_i1::g.106691 ORF type:3prime_partial len:701 (-) TRINITY_DN206963_c6_g1_i1:3-2102(-)
TRINITY_DN190946_c26_g17_i2_m.68101	2.898	5.084	1.75431	0.810906	0.275196	0.454285	no	up				TRINITY_DN190946_c26_g17::TRINITY_DN190946_c26_g17_i2::g.68101 ORF type:internal len:278 (+) TRINITY_DN190946_c26_g17_i2:1-831(+)
TRINITY_DN175973_c1_g5_i1_m.59295	1.188	1.25533	1.05668	0.0795357	0.731393	0.828597	no	no change				TRINITY_DN175973_c1_g5::TRINITY_DN175973_c1_g5_i1::g.59295 ORF type:internal len:291 (+) TRINITY_DN175973_c1_g5_i1:1-870(+)
TRINITY_DN176572_c2_g17_i3_m.137276	1.06933	1.03667	0.969451	-0.0447596	0.508564	0.661034	no	no change	GO:0005885;GO:0034314;GO:0005524			TRINITY_DN176572_c2_g17::TRINITY_DN176572_c2_g17_i3::g.137276 ORF type:3prime_partial len:243 (+) TRINITY_DN176572_c2_g17_i3:115-840(+)
TRINITY_DN201911_c1_g2_i1_m.90238	0.944	1.06767	1.131	0.177603	0.239552	0.417133	no	no change		ccar:109070649		TRINITY_DN201911_c1_g2::TRINITY_DN201911_c1_g2_i1::g.90238 ORF type:complete len:683 (+) TRINITY_DN201911_c1_g2_i1:46-2094(+)
TRINITY_DN151456_c0_g2_i3_m.83949	0.990667	1.22733	1.2389	0.309056	0.336625	0.511503	no	up				TRINITY_DN151456_c0_g2::TRINITY_DN151456_c0_g2_i3::g.83949 ORF type:5prime_partial len:364 (+) TRINITY_DN151456_c0_g2_i3:2-1093(+)
TRINITY_DN203811_c0_g2_i2_m.136267	0.989667	0.945	0.954867	-0.0666284	0.637043	0.760041	no	no change				TRINITY_DN203811_c0_g2::TRINITY_DN203811_c0_g2_i2::g.136267 ORF type:complete len:334 (-) TRINITY_DN203811_c0_g2_i2:223-1224(-)
TRINITY_DN207451_c4_g3_i2_m.140558	0.897333	0.961667	1.07169	0.0998929	0.405087	0.574099	no	no change		ccar:109051961		TRINITY_DN207451_c4_g3::TRINITY_DN207451_c4_g3_i2::g.140558 ORF type:5prime_partial len:778 (+) TRINITY_DN207451_c4_g3_i2:1-2334(+)
TRINITY_DN202765_c1_g3_i1_m.118908	0.922333	1.07233	1.16263	0.217393	0.0685066	0.213957	no	no change		ccar:109065330		TRINITY_DN202765_c1_g3::TRINITY_DN202765_c1_g3_i1::g.118908 ORF type:complete len:311 (-) TRINITY_DN202765_c1_g3_i1:236-1168(-)
TRINITY_DN181922_c0_g6_i3_m.132644	0.998	1.16567	1.168	0.224044	0.00307566	0.0760801	yes	no change				TRINITY_DN181922_c0_g6::TRINITY_DN181922_c0_g6_i3::g.132644 ORF type:5prime_partial len:377 (-) TRINITY_DN181922_c0_g6_i3:119-1249(-)
TRINITY_DN157679_c0_g7_i2_m.92905	0.791333	0.648667	0.819714	-0.286808	0.284045	0.463109	no	down		ccar:109062162		TRINITY_DN157679_c0_g7::TRINITY_DN157679_c0_g7_i2::g.92905 ORF type:internal len:100 (-) TRINITY_DN157679_c0_g7_i2:3-299(-)
TRINITY_DN195184_c0_g4_i2_m.63638	0.867	0.805667	0.929258	-0.105849	0.557797	0.701399	no	no change		ccar:109106374		TRINITY_DN195184_c0_g4::TRINITY_DN195184_c0_g4_i2::g.63638 ORF type:3prime_partial len:323 (+) TRINITY_DN195184_c0_g4_i2:99-1064(+)
TRINITY_DN205227_c5_g4_i1_m.107825	1.058	0.309333	0.292376	-1.77411	0.0101867	0.105857	yes	down		ccar:109090240;ccar:109090852		TRINITY_DN205227_c5_g4::TRINITY_DN205227_c5_g4_i1::g.107825 ORF type:5prime_partial len:162 (-) TRINITY_DN205227_c5_g4_i1:207-692(-)
TRINITY_DN197029_c1_g1_i2_m.76440	1.00333	0.92	0.916944	-0.125095	0.439228	0.604839	no	no change	GO:0070062;GO:0008283;GO:0005834;GO:0007200;GO:0003924;GO:0048920;GO:0051020;GO:0005765;GO:0060041;GO:0004871;GO:0043209;GO:0032403;GO:0050909;GO:0001750;GO:0007165	ccar:109059170;ccar:109059172		TRINITY_DN197029_c1_g1::TRINITY_DN197029_c1_g1_i2::g.76440 ORF type:complete len:341 (+) TRINITY_DN197029_c1_g1_i2:409-1431(+)
TRINITY_DN188440_c0_g1_i1_m.27930	0.979667	1.09033	1.11296	0.154406	0.0519471	0.186344	no	no change				TRINITY_DN188440_c0_g1::TRINITY_DN188440_c0_g1_i1::g.27930 ORF type:complete len:401 (-) TRINITY_DN188440_c0_g1_i1:348-1550(-)
TRINITY_DN189305_c1_g1_i3_m.84344	0.823	0.83	1.00851	0.0122189	0.962953	0.976638	no	no change				TRINITY_DN189305_c1_g1::TRINITY_DN189305_c1_g1_i3::g.84344 ORF type:complete len:365 (+) TRINITY_DN189305_c1_g1_i3:82-1176(+)
TRINITY_DN172537_c0_g8_i2_m.98240	1.00833	1.171	1.16132	0.215768	0.0599259	0.19944	no	no change	GO:0005509	ccar:109048155		TRINITY_DN172537_c0_g8::TRINITY_DN172537_c0_g8_i2::g.98240 ORF type:3prime_partial len:121 (+) TRINITY_DN172537_c0_g8_i2:172-531(+)
TRINITY_DN169887_c1_g1_i1_m.27381	0.982	1.12733	1.148	0.199119	0.0103036	0.106523	yes	no change		ccar:109050977		TRINITY_DN169887_c1_g1::TRINITY_DN169887_c1_g1_i1::g.27381 ORF type:complete len:532 (+) TRINITY_DN169887_c1_g1_i1:138-1733(+)
TRINITY_DN190860_c0_g1_i4_m.28552	1.181	1.922	1.62743	0.702599	0.0374598	0.163108	yes	up				TRINITY_DN190860_c0_g1::TRINITY_DN190860_c0_g1_i4::g.28552 ORF type:5prime_partial len:197 (+) TRINITY_DN190860_c0_g1_i4:1-591(+)
TRINITY_DN201786_c2_g2_i2_m.133670	1.15733	1.70333	1.47177	0.557556	0.0763608	0.227139	no	up				TRINITY_DN201786_c2_g2::TRINITY_DN201786_c2_g2_i2::g.133670 ORF type:3prime_partial len:389 (-) TRINITY_DN201786_c2_g2_i2:3-1166(-)
TRINITY_DN199186_c2_g1_i1_m.15407	1.06267	1.33833	1.25941	0.332748	0.00136914	0.068153	yes	up		ccar:109073123;ccar:109107564		TRINITY_DN199186_c2_g1::TRINITY_DN199186_c2_g1_i1::g.15407 ORF type:complete len:678 (+) TRINITY_DN199186_c2_g1_i1:228-2261(+)
TRINITY_DN177246_c0_g3_i2_m.56646	0.911333	1.19233	1.30834	0.387737	0.080949	0.232221	no	up		ccar:109091124		TRINITY_DN177246_c0_g3::TRINITY_DN177246_c0_g3_i2::g.56646 ORF type:5prime_partial len:306 (+) TRINITY_DN177246_c0_g3_i2:3-920(+)
TRINITY_DN186684_c1_g6_i1_m.47945	0.945333	1.17233	1.24013	0.310488	0.0656984	0.208991	no	up		ccar:109100968;ccar:109081674		TRINITY_DN186684_c1_g6::TRINITY_DN186684_c1_g6_i1::g.47945 ORF type:5prime_partial len:206 (+) TRINITY_DN186684_c1_g6_i1:1-618(+)
TRINITY_DN195524_c0_g13_i2_m.65014	1.39567	2.655	1.90232	0.927757	0.0161129	0.11877	yes	up		ccar:109071124		TRINITY_DN195524_c0_g13::TRINITY_DN195524_c0_g13_i2::g.65014 ORF type:internal len:340 (-) TRINITY_DN195524_c0_g13_i2:3-1019(-)
TRINITY_DN203551_c2_g1_i1_m.136775	1.00933	0.491667	0.48712	-1.03765	0.00918611	0.103895	yes	down				TRINITY_DN203551_c2_g1::TRINITY_DN203551_c2_g1_i1::g.136775 ORF type:internal len:256 (-) TRINITY_DN203551_c2_g1_i1:3-767(-)
TRINITY_DN90216_c0_g2_i1_m.3908	0.963333	1.33967	1.39066	0.475767	0.0576974	0.195986	no	up	GO:0005737;GO:0005856;GO:0030027;GO:0044297;GO:0030175;GO:0010628;GO:0005524;GO:0090131	ccar:109055631;ccar:109099485;ccar:109113560;ccar:109082580;ccar:109100842;ccar:109108280		TRINITY_DN90216_c0_g2::TRINITY_DN90216_c0_g2_i1::g.3908 ORF type:internal len:159 (-) TRINITY_DN90216_c0_g2_i1:1-474(-)
TRINITY_DN202558_c0_g3_i1_m.115202	1.038	0.913	0.879576	-0.18512	0.77822	0.857904	no	no change				TRINITY_DN202558_c0_g3::TRINITY_DN202558_c0_g3_i1::g.115202 ORF type:3prime_partial len:231 (-) TRINITY_DN202558_c0_g3_i1:3-692(-)
TRINITY_DN176168_c1_g1_i2_m.81159	1.24533	0.999333	0.802463	-0.317494	0.295572	0.474705	no	down		ccar:109072508		TRINITY_DN176168_c1_g1::TRINITY_DN176168_c1_g1_i2::g.81159 ORF type:complete len:554 (-) TRINITY_DN176168_c1_g1_i2:316-1977(-)
TRINITY_DN184754_c0_g7_i1_m.80028	1.106	0.910333	0.823086	-0.280885	0.0500556	0.18331	no	down				TRINITY_DN184754_c0_g7::TRINITY_DN184754_c0_g7_i1::g.80028 ORF type:complete len:255 (+) TRINITY_DN184754_c0_g7_i1:307-1071(+)
TRINITY_DN179332_c2_g2_i1_m.55812	0.974333	1.054	1.08177	0.113388	0.119815	0.285516	no	no change	GO:0006897;GO:0035091;GO:0006886;GO:0016050;GO:0019898;GO:0005768	ccar:109105125		TRINITY_DN179332_c2_g2::TRINITY_DN179332_c2_g2_i1::g.55812 ORF type:5prime_partial len:421 (+) TRINITY_DN179332_c2_g2_i1:3-1265(+)
TRINITY_DN186223_c0_g9_i1_m.62266	6.09867	7.25533	1.18966	0.250548	0.884764	0.92876	no	no change				TRINITY_DN186223_c0_g9::TRINITY_DN186223_c0_g9_i1::g.62266 ORF type:internal len:170 (-) TRINITY_DN186223_c0_g9_i1:1-507(-)
TRINITY_DN182361_c0_g3_i8_m.25890	0.86	0.919	1.0686	0.0957282	0.726343	0.825543	no	no change		ccar:109045630		TRINITY_DN182361_c0_g3::TRINITY_DN182361_c0_g3_i8::g.25890 ORF type:5prime_partial len:513 (+) TRINITY_DN182361_c0_g3_i8:3-1541(+)
TRINITY_DN165220_c0_g1_i1_m.52046	0.616	0.616667	1.00108	0.00156051	0.997588	0.997836	no	no change		ccar:109113381;ccar:109113378;ccar:109084764		TRINITY_DN165220_c0_g1::TRINITY_DN165220_c0_g1_i1::g.52046 ORF type:internal len:228 (+) TRINITY_DN165220_c0_g1_i1:3-683(+)
TRINITY_DN192004_c1_g1_i3_m.12597	0.889667	1.10967	1.24728	0.31879	0.145831	0.314098	no	up		ccar:109095368		TRINITY_DN192004_c1_g1::TRINITY_DN192004_c1_g1_i3::g.12597 ORF type:5prime_partial len:358 (+) TRINITY_DN192004_c1_g1_i3:1-1074(+)
TRINITY_DN190341_c1_g5_i1_m.14664	1.044	1.15767	1.10888	0.149098	0.0954431	0.25218	no	no change				TRINITY_DN190341_c1_g5::TRINITY_DN190341_c1_g5_i1::g.14664 ORF type:internal len:379 (+) TRINITY_DN190341_c1_g5_i1:2-1135(+)
TRINITY_DN192608_c0_g16_i3_m.43052	0.978	1.03333	1.05658	0.0793993	0.454625	0.617396	no	no change		ccar:109074185;ccar:109074810		TRINITY_DN192608_c0_g16::TRINITY_DN192608_c0_g16_i3::g.43052 ORF type:complete len:246 (-) TRINITY_DN192608_c0_g16_i3:723-1460(-)
TRINITY_DN205153_c3_g1_i1_m.89059	0.994	1.06667	1.07311	0.101792	0.180124	0.351869	no	no change		ccar:109048494;ccar:109058724		TRINITY_DN205153_c3_g1::TRINITY_DN205153_c3_g1_i1::g.89059 ORF type:3prime_partial len:608 (-) TRINITY_DN205153_c3_g1_i1:1-1821(-)
TRINITY_DN200337_c2_g3_i1_m.93364	1.13933	1.038	0.911059	-0.134383	0.453042	0.616284	no	no change		ccar:109104853		TRINITY_DN200337_c2_g3::TRINITY_DN200337_c2_g3_i1::g.93364 ORF type:complete len:587 (+) TRINITY_DN200337_c2_g3_i1:357-2117(+)
TRINITY_DN177410_c0_g5_i3_m.124800	0.976667	1.30967	1.34096	0.423262	0.0408332	0.169035	yes	up	GO:0005509	ccar:109067690;ccar:109078450		TRINITY_DN177410_c0_g5::TRINITY_DN177410_c0_g5_i3::g.124800 ORF type:complete len:152 (+) TRINITY_DN177410_c0_g5_i3:112-567(+)
TRINITY_DN203539_c2_g2_i1_m.136710	0.909667	1.13833	1.25137	0.323513	0.042829	0.170639	yes	up				TRINITY_DN203539_c2_g2::TRINITY_DN203539_c2_g2_i1::g.136710 ORF type:3prime_partial len:678 (+) TRINITY_DN203539_c2_g2_i1:161-2191(+)
TRINITY_DN183644_c3_g2_i5_m.59521	1.09933	1.26233	1.14827	0.199464	0.0924683	0.248638	no	no change		ccar:109104962		TRINITY_DN183644_c3_g2::TRINITY_DN183644_c3_g2_i5::g.59521 ORF type:internal len:405 (+) TRINITY_DN183644_c3_g2_i5:2-1213(+)
TRINITY_DN199053_c6_g3_i1_m.44951	0.896	0.163333	0.182292	-2.45568	0.00081229	0.0635952	yes	down		ccar:109078612;ccar:109049794		TRINITY_DN199053_c6_g3::TRINITY_DN199053_c6_g3_i1::g.44951 ORF type:internal len:130 (+) TRINITY_DN199053_c6_g3_i1:1-387(+)
TRINITY_DN192498_c1_g3_i2_m.71929	0.773667	0.979667	1.26626	0.340579	0.145825	0.314169	no	up				TRINITY_DN192498_c1_g3::TRINITY_DN192498_c1_g3_i2::g.71929 ORF type:internal len:367 (+) TRINITY_DN192498_c1_g3_i2:1-1098(+)
TRINITY_DN180489_c3_g1_i3_m.84130	1.12933	1.09667	0.971074	-0.0423463	0.735856	0.830969	no	no change				TRINITY_DN180489_c3_g1::TRINITY_DN180489_c3_g1_i3::g.84130 ORF type:complete len:201 (+) TRINITY_DN180489_c3_g1_i3:358-960(+)
TRINITY_DN200644_c1_g5_i1_m.138265	0.955	1.14467	1.1986	0.261355	0.0057931	0.092506	yes	no change		ccar:109059832;ccar:109067983		TRINITY_DN200644_c1_g5::TRINITY_DN200644_c1_g5_i1::g.138265 ORF type:complete len:439 (-) TRINITY_DN200644_c1_g5_i1:558-1874(-)
TRINITY_DN199153_c0_g1_i4_m.15355	1.07367	1.24233	1.15709	0.210506	0.107628	0.268702	no	no change		ccar:109066157;ccar:109048235		TRINITY_DN199153_c0_g1::TRINITY_DN199153_c0_g1_i4::g.15355 ORF type:complete len:416 (-) TRINITY_DN199153_c0_g1_i4:789-2036(-)
TRINITY_DN178066_c1_g1_i6_m.67287	0.719333	0.552667	0.768304	-0.380251	0.3781	0.548875	no	down		ccar:109071051		TRINITY_DN178066_c1_g1::TRINITY_DN178066_c1_g1_i6::g.67287 ORF type:5prime_partial len:121 (-) TRINITY_DN178066_c1_g1_i6:172-534(-)
TRINITY_DN187320_c1_g14_i2_m.45278	0.991667	1.05867	1.06756	0.0943212	0.0798414	0.230437	no	no change		ccar:109066196		TRINITY_DN187320_c1_g14::TRINITY_DN187320_c1_g14_i2::g.45278 ORF type:5prime_partial len:494 (-) TRINITY_DN187320_c1_g14_i2:59-1540(-)
TRINITY_DN178130_c1_g5_i1_m.121494	0.971	1.04267	1.07381	0.102735	0.316681	0.494715	no	no change		ccar:109071124		TRINITY_DN178130_c1_g5::TRINITY_DN178130_c1_g5_i1::g.121494 ORF type:internal len:321 (-) TRINITY_DN178130_c1_g5_i1:3-962(-)
TRINITY_DN186957_c2_g1_i2_m.69027	0.963667	0.931667	0.966793	-0.0487203	0.5307	0.680051	no	no change				TRINITY_DN186957_c2_g1::TRINITY_DN186957_c2_g1_i2::g.69027 ORF type:internal len:255 (-) TRINITY_DN186957_c2_g1_i2:2-763(-)
TRINITY_DN200349_c6_g1_i4_m.93410	0.990333	1.11133	1.12218	0.166305	0.0304086	0.148705	yes	no change				TRINITY_DN200349_c6_g1::TRINITY_DN200349_c6_g1_i4::g.93410 ORF type:complete len:510 (-) TRINITY_DN200349_c6_g1_i4:297-1826(-)
TRINITY_DN180943_c0_g2_i2_m.72244	0.946	1.23667	1.30726	0.386545	0.12478	0.290314	no	up		ccar:109113011;ccar:109113010		TRINITY_DN180943_c0_g2::TRINITY_DN180943_c0_g2_i2::g.72244 ORF type:internal len:353 (+) TRINITY_DN180943_c0_g2_i2:3-1058(+)
TRINITY_DN198649_c1_g1_i3_m.56405	0.951	1.127	1.18507	0.24497	0.0916697	0.247896	no	no change		ccar:109064700		TRINITY_DN198649_c1_g1::TRINITY_DN198649_c1_g1_i3::g.56405 ORF type:complete len:583 (+) TRINITY_DN198649_c1_g1_i3:580-2328(+)
TRINITY_DN189542_c3_g2_i1_m.31952	0.980333	1.05067	1.07174	0.0999608	0.327243	0.503989	no	no change		ccar:109111162		TRINITY_DN189542_c3_g2::TRINITY_DN189542_c3_g2_i1::g.31952 ORF type:internal len:256 (+) TRINITY_DN189542_c3_g2_i1:3-767(+)
TRINITY_DN190845_c3_g5_i1_m.46152	0.996333	1.375	1.38006	0.464731	0.0134947	0.114428	yes	up				TRINITY_DN190845_c3_g5::TRINITY_DN190845_c3_g5_i1::g.46152 ORF type:5prime_partial len:392 (+) TRINITY_DN190845_c3_g5_i1:3-1178(+)
TRINITY_DN89160_c1_g3_i1_m.1462	1.023	1.12433	1.09906	0.136264	0.0814792	0.232831	no	no change	GO:0005856;GO:0097433;GO:0005623;GO:0005886;GO:0005925;GO:0005524	ccar:109073280;ccar:109051881;ccar:109056719;ccar:109092410		TRINITY_DN89160_c1_g3::TRINITY_DN89160_c1_g3_i1::g.1462 ORF type:internal len:148 (+) TRINITY_DN89160_c1_g3_i1:1-441(+)
TRINITY_DN175300_c1_g1_i2_m.57097	0.815	1.60233	1.96605	0.975302	0.0429857	0.170757	yes	up				TRINITY_DN175300_c1_g1::TRINITY_DN175300_c1_g1_i2::g.57097 ORF type:complete len:334 (-) TRINITY_DN175300_c1_g1_i2:630-1631(-)
TRINITY_DN188457_c0_g7_i5_m.43733	0.915333	0.908667	0.992717	-0.0105461	0.966954	0.978481	no	no change		ccar:109047018		TRINITY_DN188457_c0_g7::TRINITY_DN188457_c0_g7_i5::g.43733 ORF type:internal len:792 (-) TRINITY_DN188457_c0_g7_i5:3-2375(-)
TRINITY_DN13856_c0_g1_i1_m.4342	0.901	0.952333	1.05697	0.0799395	0.667871	0.783604	no	no change		ccar:109056520		TRINITY_DN13856_c0_g1::TRINITY_DN13856_c0_g1_i1::g.4342 ORF type:5prime_partial len:184 (-) TRINITY_DN13856_c0_g1_i1:149-700(-)
TRINITY_DN167688_c1_g5_i1_m.63624	0.935	1.08233	1.15758	0.211107	0.0296119	0.146587	yes	no change				TRINITY_DN167688_c1_g5::TRINITY_DN167688_c1_g5_i1::g.63624 ORF type:complete len:429 (+) TRINITY_DN167688_c1_g5_i1:168-1454(+)
TRINITY_DN144652_c0_g1_i1_m.90040	0.994667	0.897333	0.902145	-0.148569	0.0314454	0.151118	yes	no change	GO:0004018;GO:0006189;GO:0070626;GO:0044208			TRINITY_DN144652_c0_g1::TRINITY_DN144652_c0_g1_i1::g.90040 ORF type:5prime_partial len:518 (-) TRINITY_DN144652_c0_g1_i1:57-1610(-)
TRINITY_DN206078_c1_g10_i1_m.147287	0.989667	1.06967	1.08084	0.112147	0.175085	0.346306	no	no change		ccar:109100555		TRINITY_DN206078_c1_g10::TRINITY_DN206078_c1_g10_i1::g.147287 ORF type:5prime_partial len:1114 (-) TRINITY_DN206078_c1_g10_i1:342-3683(-)
TRINITY_DN191591_c0_g1_i1_m.68045	1.014	0.758667	0.748192	-0.41852	0.123835	0.290123	no	down				TRINITY_DN191591_c0_g1::TRINITY_DN191591_c0_g1_i1::g.68045 ORF type:complete len:334 (+) TRINITY_DN191591_c0_g1_i1:176-1177(+)
TRINITY_DN179875_c0_g1_i2_m.47170	0.778	0.207	0.266067	-1.91014	0.00733228	0.0974094	yes	down				TRINITY_DN179875_c0_g1::TRINITY_DN179875_c0_g1_i2::g.47170 ORF type:5prime_partial len:119 (+) TRINITY_DN179875_c0_g1_i2:2-358(+)
TRINITY_DN185656_c1_g15_i1_m.28280	0.902	0.827	0.916851	-0.12524	0.417556	0.586718	no	no change		ccar:109071337		TRINITY_DN185656_c1_g15::TRINITY_DN185656_c1_g15_i1::g.28280 ORF type:complete len:540 (-) TRINITY_DN185656_c1_g15_i1:489-2108(-)
TRINITY_DN169561_c4_g2_i1_m.92760	0.967667	0.317	0.327592	-1.61003	0.00622081	0.094472	yes	down		ccar:109101630		TRINITY_DN169561_c4_g2::TRINITY_DN169561_c4_g2_i1::g.92760 ORF type:complete len:216 (-) TRINITY_DN169561_c4_g2_i1:655-1302(-)
TRINITY_DN178675_c0_g4_i2_m.84977	1.21233	1.31267	1.08276	0.114714	0.676288	0.789803	no	no change		ccar:109046108		TRINITY_DN178675_c0_g4::TRINITY_DN178675_c0_g4_i2::g.84977 ORF type:internal len:272 (-) TRINITY_DN178675_c0_g4_i2:3-815(-)
TRINITY_DN183280_c0_g10_i3_m.34620	0.961	1.148	1.19459	0.256514	0.00357028	0.0797528	yes	no change		ccar:109054236		TRINITY_DN183280_c0_g10::TRINITY_DN183280_c0_g10_i3::g.34620 ORF type:internal len:337 (-) TRINITY_DN183280_c0_g10_i3:3-1010(-)
TRINITY_DN171842_c0_g5_i1_m.29876	1.269	0.889	0.700552	-0.513437	0.177184	0.348321	no	down		ccar:109056637;ccar:109056634		TRINITY_DN171842_c0_g5::TRINITY_DN171842_c0_g5_i1::g.29876 ORF type:internal len:177 (+) TRINITY_DN171842_c0_g5_i1:2-529(+)
TRINITY_DN187900_c7_g4_i1_m.16279	0.792667	0.766667	0.967199	-0.0481149	0.943307	0.963743	no	no change				TRINITY_DN187900_c7_g4::TRINITY_DN187900_c7_g4_i1::g.16279 ORF type:5prime_partial len:585 (-) TRINITY_DN187900_c7_g4_i1:131-1885(-)
TRINITY_DN189892_c1_g2_i4_m.20301	0.997667	1.131	1.13365	0.180969	0.0516523	0.1857	no	no change				TRINITY_DN189892_c1_g2::TRINITY_DN189892_c1_g2_i4::g.20301 ORF type:3prime_partial len:647 (-) TRINITY_DN189892_c1_g2_i4:1-1938(-)
TRINITY_DN203178_c0_g1_i5_m.141737	0.982333	1.02667	1.04513	0.0636833	0.357391	0.529877	no	no change		ccar:109093907		TRINITY_DN203178_c0_g1::TRINITY_DN203178_c0_g1_i5::g.141737 ORF type:complete len:945 (+) TRINITY_DN203178_c0_g1_i5:115-2949(+)
TRINITY_DN185985_c3_g20_i3_m.38378	0.989667	1.36767	1.38195	0.466702	0.0324317	0.15303	yes	up		ccar:109075519;ccar:109077884		TRINITY_DN185985_c3_g20::TRINITY_DN185985_c3_g20_i3::g.38378 ORF type:3prime_partial len:703 (+) TRINITY_DN185985_c3_g20_i3:343-2448(+)
TRINITY_DN203247_c1_g3_i1_m.132816	1.03533	1.284	1.24018	0.31055	0.023153	0.132981	yes	up	GO:0070062;GO:0008283;GO:0005834;GO:0007200;GO:0003924;GO:0048920;GO:0051020;GO:0005765;GO:0060041;GO:0004871;GO:0043209;GO:0032403;GO:0050909;GO:0001750;GO:0007165	ccar:109059170;ccar:109059172		TRINITY_DN203247_c1_g3::TRINITY_DN203247_c1_g3_i1::g.132816 ORF type:complete len:341 (+) TRINITY_DN203247_c1_g3_i1:401-1423(+)
TRINITY_DN166598_c4_g38_i2_m.88062	0.859667	1.07567	1.25126	0.323382	0.0763974	0.22708	no	up	GO:0005737;GO:0007017;GO:0042552;GO:0021782;GO:0003924;GO:0005200;GO:0005874;GO:0005525	ccar:109090684;ccar:109090685;ccar:109076922		TRINITY_DN166598_c4_g38::TRINITY_DN166598_c4_g38_i2::g.88062 ORF type:internal len:154 (-) TRINITY_DN166598_c4_g38_i2:3-461(-)
TRINITY_DN192841_c0_g1_i1_m.8444	0.979333	1.14533	1.1695	0.225896	0.198765	0.372494	no	no change				TRINITY_DN192841_c0_g1::TRINITY_DN192841_c0_g1_i1::g.8444 ORF type:3prime_partial len:528 (+) TRINITY_DN192841_c0_g1_i1:298-1878(+)
TRINITY_DN192298_c0_g1_i1_m.58089	0.999	1.17067	1.17184	0.228774	0.107753	0.268765	no	no change				TRINITY_DN192298_c0_g1::TRINITY_DN192298_c0_g1_i1::g.58089 ORF type:5prime_partial len:259 (-) TRINITY_DN192298_c0_g1_i1:257-1033(-)
TRINITY_DN202424_c0_g1_i1_m.99589	0.980333	1.21	1.23427	0.303663	0.00286714	0.0750669	yes	up		ccar:109100488;ccar:109100492;ccar:109100653;ccar:109100490		TRINITY_DN202424_c0_g1::TRINITY_DN202424_c0_g1_i1::g.99589 ORF type:3prime_partial len:733 (-) TRINITY_DN202424_c0_g1_i1:3-2198(-)
TRINITY_DN200989_c0_g1_i2_m.98608	1.016	1.19167	1.1729	0.23008	0.00968834	0.105292	yes	no change		ccar:109053453		TRINITY_DN200989_c0_g1::TRINITY_DN200989_c0_g1_i2::g.98608 ORF type:complete len:574 (+) TRINITY_DN200989_c0_g1_i2:223-1944(+)
TRINITY_DN207759_c5_g13_i2_m.104410	1.01533	1.225	1.2065	0.270828	0.0584718	0.197453	no	up		ccar:109106368		TRINITY_DN207759_c5_g13::TRINITY_DN207759_c5_g13_i2::g.104410 ORF type:internal len:334 (+) TRINITY_DN207759_c5_g13_i2:3-1001(+)
TRINITY_DN163416_c1_g7_i1_m.76492	0.533667	0.271667	0.509057	-0.974101	0.332632	0.508598	no	down	GO:0005737;GO:0007017;GO:0003924;GO:0005200;GO:0005874;GO:0005525	ccar:109055720;ccar:109062349;ccar:109074567;ccar:109052202;ccar:109061972;ccar:109052196;ccar:109101654		TRINITY_DN163416_c1_g7::TRINITY_DN163416_c1_g7_i1::g.76492 ORF type:3prime_partial len:210 (+) TRINITY_DN163416_c1_g7_i1:190-816(+)
TRINITY_DN196272_c1_g2_i5_m.25720	1.07133	0.794	0.741133	-0.432197	0.378304	0.549072	no	down				TRINITY_DN196272_c1_g2::TRINITY_DN196272_c1_g2_i5::g.25720 ORF type:complete len:565 (-) TRINITY_DN196272_c1_g2_i5:71-1765(-)
TRINITY_DN186299_c0_g5_i3_m.62336	0.982333	1.20333	1.22497	0.292752	0.00694594	0.0964063	yes	up	GO:0005737;GO:0007017;GO:0003924;GO:0005200;GO:0005874;GO:0005525	ccar:109046532		TRINITY_DN186299_c0_g5::TRINITY_DN186299_c0_g5_i3::g.62336 ORF type:internal len:189 (+) TRINITY_DN186299_c0_g5_i3:1-564(+)
TRINITY_DN102684_c0_g1_i1_m.61023	1.07533	0.643	0.597954	-0.741893	0.020292	0.125487	yes	down		ccar:109100830		TRINITY_DN102684_c0_g1::TRINITY_DN102684_c0_g1_i1::g.61023 ORF type:3prime_partial len:270 (+) TRINITY_DN102684_c0_g1_i1:1-807(+)
TRINITY_DN183184_c11_g6_i3_m.128808	0.957	0.732333	0.765239	-0.386018	0.0100774	0.105675	yes	down				TRINITY_DN183184_c11_g6::TRINITY_DN183184_c11_g6_i3::g.128808 ORF type:3prime_partial len:406 (-) TRINITY_DN183184_c11_g6_i3:3-1217(-)
TRINITY_DN181642_c1_g10_i2_m.94359	1.34	1.635	1.22015	0.287058	0.548901	0.694763	no	up				TRINITY_DN181642_c1_g10::TRINITY_DN181642_c1_g10_i2::g.94359 ORF type:3prime_partial len:406 (+) TRINITY_DN181642_c1_g10_i2:205-1419(+)
TRINITY_DN178630_c0_g2_i1_m.84807	0.539	1.10533	2.05071	1.03612	0.315284	0.493488	no	up				TRINITY_DN178630_c0_g2::TRINITY_DN178630_c0_g2_i1::g.84807 ORF type:complete len:526 (+) TRINITY_DN178630_c0_g2_i1:68-1645(+)
TRINITY_DN198599_c0_g5_i2_m.17251	0.956	1.16067	1.21409	0.279871	0.00465433	0.0853011	yes	up		ccar:109089007;ccar:109092071		TRINITY_DN198599_c0_g5::TRINITY_DN198599_c0_g5_i2::g.17251 ORF type:5prime_partial len:473 (-) TRINITY_DN198599_c0_g5_i2:67-1485(-)
TRINITY_DN176641_c0_g4_i1_m.132287	0.953667	1.23467	1.29465	0.372565	0.278703	0.458385	no	up				TRINITY_DN176641_c0_g4::TRINITY_DN176641_c0_g4_i1::g.132287 ORF type:complete len:317 (+) TRINITY_DN176641_c0_g4_i1:127-1077(+)
TRINITY_DN151014_c2_g1_i1_m.16591	0.975	1.08567	1.1135	0.155107	0.0953299	0.252129	no	no change		ccar:109051201		TRINITY_DN151014_c2_g1::TRINITY_DN151014_c2_g1_i1::g.16591 ORF type:5prime_partial len:289 (-) TRINITY_DN151014_c2_g1_i1:175-1041(-)
TRINITY_DN190371_c0_g1_i3_m.14892	0.937333	1.04	1.10953	0.149949	0.0969027	0.253956	no	no change	GO:0005737;GO:0019773;GO:0005634;GO:0006511;GO:0004298	ccar:109044821;ccar:109099810		TRINITY_DN190371_c0_g1::TRINITY_DN190371_c0_g1_i3::g.14892 ORF type:complete len:252 (+) TRINITY_DN190371_c0_g1_i3:106-861(+)
TRINITY_DN170337_c0_g1_i6_m.138806	0.844667	0.917	1.08564	0.11854	0.419534	0.588471	no	no change		ccar:109091474;ccar:109054444		TRINITY_DN170337_c0_g1::TRINITY_DN170337_c0_g1_i6::g.138806 ORF type:complete len:434 (+) TRINITY_DN170337_c0_g1_i6:255-1556(+)
TRINITY_DN178519_c0_g6_i2_m.120595	0.863667	0.909	1.05249	0.0738057	0.610086	0.741817	no	no change		ccar:109063785		TRINITY_DN178519_c0_g6::TRINITY_DN178519_c0_g6_i2::g.120595 ORF type:3prime_partial len:257 (+) TRINITY_DN178519_c0_g6_i2:168-935(+)
TRINITY_DN190701_c2_g3_i1_m.109090	0.966667	1.184	1.22483	0.292579	0.0608973	0.201261	no	up		ccar:109106368;ccar:109079987		TRINITY_DN190701_c2_g3::TRINITY_DN190701_c2_g3_i1::g.109090 ORF type:internal len:312 (-) TRINITY_DN190701_c2_g3_i1:2-934(-)
TRINITY_DN197561_c2_g4_i2_m.39247	0.937333	1.04733	1.11735	0.160087	0.199843	0.373559	no	no change				TRINITY_DN197561_c2_g4::TRINITY_DN197561_c2_g4_i2::g.39247 ORF type:complete len:508 (+) TRINITY_DN197561_c2_g4_i2:189-1712(+)
TRINITY_DN199724_c0_g5_i2_m.30512	1.03767	0.757667	0.730164	-0.453708	0.00455267	0.0851804	yes	down		ccar:109069928		TRINITY_DN199724_c0_g5::TRINITY_DN199724_c0_g5_i2::g.30512 ORF type:3prime_partial len:322 (-) TRINITY_DN199724_c0_g5_i2:2-964(-)
TRINITY_DN173388_c1_g1_i2_m.56491	0.962667	1.07367	1.1153	0.157438	0.0746199	0.22361	no	no change		ccar:109052391		TRINITY_DN173388_c1_g1::TRINITY_DN173388_c1_g1_i2::g.56491 ORF type:5prime_partial len:496 (+) TRINITY_DN173388_c1_g1_i2:2-1489(+)
TRINITY_DN181168_c9_g1_i3_m.112596	1.019	1.307	1.28263	0.359105	0.00287953	0.0746641	yes	up		ccar:109070999		TRINITY_DN181168_c9_g1::TRINITY_DN181168_c9_g1_i3::g.112596 ORF type:3prime_partial len:656 (+) TRINITY_DN181168_c9_g1_i3:83-2047(+)
TRINITY_DN190371_c0_g1_i2_m.14891	0.754	0.963667	1.27807	0.35397	0.556673	0.700751	no	up	GO:0005737;GO:0019773;GO:0005634;GO:0006511;GO:0004298	ccar:109044821;ccar:109099810		TRINITY_DN190371_c0_g1::TRINITY_DN190371_c0_g1_i2::g.14891 ORF type:complete len:252 (+) TRINITY_DN190371_c0_g1_i2:106-861(+)
TRINITY_DN199545_c5_g9_i1_m.53645	0.954333	1.153	1.20817	0.272827	0.00948208	0.104458	yes	up				TRINITY_DN199545_c5_g9::TRINITY_DN199545_c5_g9_i1::g.53645 ORF type:3prime_partial len:392 (-) TRINITY_DN199545_c5_g9_i1:3-1175(-)
TRINITY_DN197581_c2_g3_i2_m.39170	0.958333	1.113	1.16139	0.215854	0.249054	0.427404	no	no change		ccar:109058808		TRINITY_DN197581_c2_g3::TRINITY_DN197581_c2_g3_i2::g.39170 ORF type:internal len:236 (+) TRINITY_DN197581_c2_g3_i2:2-706(+)
TRINITY_DN195473_c0_g2_i3_m.32701	0.965333	0.918333	0.951312	-0.0720093	0.117389	0.281985	no	no change	GO:0005737;GO:0005730;GO:0004004;GO:0004386;GO:0003676;GO:0010501;GO:0006413;GO:0010468;GO:0005524;GO:0003743	ccar:109083639;ccar:109073986;ccar:109081102		TRINITY_DN195473_c0_g2::TRINITY_DN195473_c0_g2_i3::g.32701 ORF type:complete len:412 (+) TRINITY_DN195473_c0_g2_i3:195-1430(+)
TRINITY_DN185249_c0_g1_i2_m.123488	1.00933	1.13767	1.12715	0.172675	0.14456	0.312695	no	no change				TRINITY_DN185249_c0_g1::TRINITY_DN185249_c0_g1_i2::g.123488 ORF type:internal len:402 (+) TRINITY_DN185249_c0_g1_i2:1-1203(+)
TRINITY_DN207113_c1_g3_i2_m.130541	0.975333	0.963667	0.988038	-0.0173612	0.85205	0.908252	no	no change		ccar:109069626;ccar:109053617		TRINITY_DN207113_c1_g3::TRINITY_DN207113_c1_g3_i2::g.130541 ORF type:3prime_partial len:977 (+) TRINITY_DN207113_c1_g3_i2:242-3169(+)
TRINITY_DN180715_c2_g15_i1_m.79912	0.975	0.965	0.989744	-0.0148733	0.872663	0.92218	no	no change				TRINITY_DN180715_c2_g15::TRINITY_DN180715_c2_g15_i1::g.79912 ORF type:internal len:220 (-) TRINITY_DN180715_c2_g15_i1:3-659(-)
TRINITY_DN178873_c4_g2_i3_m.39893	0.934667	1.014	1.08488	0.117534	0.278763	0.458297	no	no change		ccar:109107343		TRINITY_DN178873_c4_g2::TRINITY_DN178873_c4_g2_i3::g.39893 ORF type:complete len:245 (+) TRINITY_DN178873_c4_g2_i3:158-892(+)
TRINITY_DN179256_c41_g1_i1_m.83576	0.858	0.942	1.0979	0.134749	0.390364	0.560423	no	no change				TRINITY_DN179256_c41_g1::TRINITY_DN179256_c41_g1_i1::g.83576 ORF type:complete len:150 (+) TRINITY_DN179256_c41_g1_i1:194-643(+)
TRINITY_DN171853_c0_g1_i1_m.29879	0.845667	0.702	0.830114	-0.268618	0.181714	0.353776	no	no change		ccar:109079740		TRINITY_DN171853_c0_g1::TRINITY_DN171853_c0_g1_i1::g.29879 ORF type:complete len:299 (-) TRINITY_DN171853_c0_g1_i1:1139-2035(-)
TRINITY_DN182975_c1_g4_i3_m.63241	0.986667	1.10933	1.12432	0.169058	0.142918	0.31098	no	no change		ccar:109090847;ccar:109080383		TRINITY_DN182975_c1_g4::TRINITY_DN182975_c1_g4_i3::g.63241 ORF type:3prime_partial len:539 (+) TRINITY_DN182975_c1_g4_i3:131-1744(+)
TRINITY_DN178643_c3_g2_i1_m.84911	0.944333	1.11	1.17543	0.233192	0.00651748	0.0950398	yes	no change		ccar:109088651;ccar:109088659;ccar:109088647		TRINITY_DN178643_c3_g2::TRINITY_DN178643_c3_g2_i1::g.84911 ORF type:3prime_partial len:412 (-) TRINITY_DN178643_c3_g2_i1:3-1235(-)
TRINITY_DN187596_c1_g7_i1_m.122868	0.953667	0.989	1.03705	0.0524854	0.529737	0.679358	no	no change		ccar:109113530;ccar:109088657		TRINITY_DN187596_c1_g7::TRINITY_DN187596_c1_g7_i1::g.122868 ORF type:complete len:1093 (+) TRINITY_DN187596_c1_g7_i1:200-3478(+)
TRINITY_DN195184_c0_g4_i1_m.63636	0.963	1.11033	1.15299	0.205385	0.564065	0.706746	no	no change		ccar:109106374		TRINITY_DN195184_c0_g4::TRINITY_DN195184_c0_g4_i1::g.63636 ORF type:3prime_partial len:304 (+) TRINITY_DN195184_c0_g4_i1:108-1016(+)
TRINITY_DN202663_c0_g3_i2_m.142727	0.950333	0.987333	1.03893	0.0551036	0.741006	0.835147	no	no change		ccar:109047414		TRINITY_DN202663_c0_g3::TRINITY_DN202663_c0_g3_i2::g.142727 ORF type:internal len:474 (-) TRINITY_DN202663_c0_g3_i2:3-1421(-)
TRINITY_DN195238_c0_g5_i2_m.23081	0.973667	0.965333	0.991441	-0.0124008	0.892362	0.933092	no	no change		ccar:109108490		TRINITY_DN195238_c0_g5::TRINITY_DN195238_c0_g5_i2::g.23081 ORF type:5prime_partial len:363 (-) TRINITY_DN195238_c0_g5_i2:280-1368(-)
TRINITY_DN180789_c0_g4_i1_m.79989	1.07467	1.11933	1.04156	0.0587505	0.563279	0.705981	no	no change		ccar:109089007;ccar:109092071		TRINITY_DN180789_c0_g4::TRINITY_DN180789_c0_g4_i1::g.79989 ORF type:complete len:467 (+) TRINITY_DN180789_c0_g4_i1:108-1508(+)
TRINITY_DN168911_c0_g1_i5_m.8148	0.992333	0.298333	0.300638	-1.7339	0.000212119	0.0518342	yes	down		ccar:109074062		TRINITY_DN168911_c0_g1::TRINITY_DN168911_c0_g1_i5::g.8148 ORF type:internal len:192 (+) TRINITY_DN168911_c0_g1_i5:1-573(+)
TRINITY_DN143431_c0_g1_i1_m.71084	1.86967	1.867	0.998574	-0.00205915	0.997304	0.997675	no	no change		ccar:109099110		TRINITY_DN143431_c0_g1::TRINITY_DN143431_c0_g1_i1::g.71084 ORF type:internal len:171 (-) TRINITY_DN143431_c0_g1_i1:3-512(-)
TRINITY_DN203629_c0_g3_i3_m.145431	0.934667	0.852333	0.911912	-0.133034	0.466009	0.627152	no	no change				TRINITY_DN203629_c0_g3::TRINITY_DN203629_c0_g3_i3::g.145431 ORF type:3prime_partial len:902 (-) TRINITY_DN203629_c0_g3_i3:1-2703(-)
TRINITY_DN204837_c1_g1_i4_m.131305	0.963667	0.918667	0.953303	-0.0689927	0.85338	0.90907	no	no change	GO:0008565;GO:0030904;GO:0005829;GO:0042147	ccar:109093407;ccar:109056304;ccar:109056288		TRINITY_DN204837_c1_g1::TRINITY_DN204837_c1_g1_i4::g.131305 ORF type:complete len:797 (-) TRINITY_DN204837_c1_g1_i4:1197-3587(-)
TRINITY_DN176833_c0_g3_i2_m.88143	0.967667	1.20567	1.24595	0.317249	0.0144548	0.115068	yes	up				TRINITY_DN176833_c0_g3::TRINITY_DN176833_c0_g3_i2::g.88143 ORF type:5prime_partial len:320 (-) TRINITY_DN176833_c0_g3_i2:47-1006(-)
TRINITY_DN190879_c6_g2_i2_m.46456	0.893	0.916667	1.0265	0.037737	0.855007	0.910081	no	no change		ccar:109095391;ccar:109066399		TRINITY_DN190879_c6_g2::TRINITY_DN190879_c6_g2_i2::g.46456 ORF type:internal len:981 (+) TRINITY_DN190879_c6_g2_i2:1-2940(+)
TRINITY_DN192619_c0_g1_i1_m.43170	1.057	0.851	0.805109	-0.312744	0.056275	0.193932	no	down				TRINITY_DN192619_c0_g1::TRINITY_DN192619_c0_g1_i1::g.43170 ORF type:complete len:493 (+) TRINITY_DN192619_c0_g1_i1:56-1534(+)
TRINITY_DN190341_c1_g5_i2_m.14665	0.990333	0.74	0.747223	-0.420389	0.0280953	0.143665	yes	down				TRINITY_DN190341_c1_g5::TRINITY_DN190341_c1_g5_i2::g.14665 ORF type:internal len:372 (+) TRINITY_DN190341_c1_g5_i2:2-1114(+)
TRINITY_DN199413_c4_g3_i4_m.18381	1	1.15767	1.15767	0.21122	0.0215685	0.128931	yes	no change				TRINITY_DN199413_c4_g3::TRINITY_DN199413_c4_g3_i4::g.18381 ORF type:3prime_partial len:344 (+) TRINITY_DN199413_c4_g3_i4:195-1223(+)
TRINITY_DN166076_c0_g3_i1_m.102870	1.166	2.316	1.98628	0.990067	0.0711847	0.217026	no	up				TRINITY_DN166076_c0_g3::TRINITY_DN166076_c0_g3_i1::g.102870 ORF type:complete len:148 (+) TRINITY_DN166076_c0_g3_i1:268-711(+)
TRINITY_DN202837_c5_g5_i5_m.113654	0.975	0.754333	0.773675	-0.3702	0.000361125	0.0582423	yes	down		ccar:109067062;ccar:109053344		TRINITY_DN202837_c5_g5::TRINITY_DN202837_c5_g5_i5::g.113654 ORF type:5prime_partial len:481 (-) TRINITY_DN202837_c5_g5_i5:57-1499(-)
TRINITY_DN198017_c0_g11_i1_m.74147	0.994333	0.966333	0.97184	-0.0412086	0.784358	0.86196	no	no change	GO:0045261;GO:0015986;GO:0005524;GO:0046933			TRINITY_DN198017_c0_g11::TRINITY_DN198017_c0_g11_i1::g.74147 ORF type:5prime_partial len:166 (-) TRINITY_DN198017_c0_g11_i1:175-672(-)
TRINITY_DN157829_c2_g2_i1_m.135487	1.016	1.07667	1.05971	0.0836713	0.320918	0.498628	no	no change				TRINITY_DN157829_c2_g2::TRINITY_DN157829_c2_g2_i1::g.135487 ORF type:5prime_partial len:371 (-) TRINITY_DN157829_c2_g2_i1:849-1961(-)
TRINITY_DN189239_c1_g2_i1_m.136263	0.858333	0.919333	1.07107	0.09905	0.486527	0.643489	no	no change		ccar:109104447		TRINITY_DN189239_c1_g2::TRINITY_DN189239_c1_g2_i1::g.136263 ORF type:complete len:1192 (+) TRINITY_DN189239_c1_g2_i1:242-3817(+)
TRINITY_DN196854_c2_g6_i1_m.85117	0.943667	0.975667	1.03391	0.048111	0.508222	0.660804	no	no change				TRINITY_DN196854_c2_g6::TRINITY_DN196854_c2_g6_i1::g.85117 ORF type:5prime_partial len:311 (+) TRINITY_DN196854_c2_g6_i1:1-933(+)
TRINITY_DN202123_c2_g2_i3_m.92192	0.995667	1.16933	1.17442	0.231952	0.0498981	0.182982	yes	no change		ccar:109058172;ccar:109045651		TRINITY_DN202123_c2_g2::TRINITY_DN202123_c2_g2_i3::g.92192 ORF type:5prime_partial len:381 (+) TRINITY_DN202123_c2_g2_i3:1-1143(+)
TRINITY_DN195238_c0_g5_i3_m.23083	0.833667	0.617	0.740104	-0.4342	0.0746734	0.223687	no	down		ccar:109108490		TRINITY_DN195238_c0_g5::TRINITY_DN195238_c0_g5_i3::g.23083 ORF type:5prime_partial len:363 (-) TRINITY_DN195238_c0_g5_i3:325-1413(-)
TRINITY_DN206230_c1_g2_i2_m.126887	1.01833	1.291	1.26776	0.342279	0.0194061	0.123708	yes	up		ccar:109063394		TRINITY_DN206230_c1_g2::TRINITY_DN206230_c1_g2_i2::g.126887 ORF type:5prime_partial len:319 (+) TRINITY_DN206230_c1_g2_i2:1-957(+)
TRINITY_DN187761_c0_g3_i2_m.21735	0.961	0.617667	0.642733	-0.637708	0.0954792	0.252193	no	down	GO:0008565;GO:0030904;GO:0005829;GO:0042147	ccar:109093407;ccar:109056304		TRINITY_DN187761_c0_g3::TRINITY_DN187761_c0_g3_i2::g.21735 ORF type:complete len:797 (+) TRINITY_DN187761_c0_g3_i2:62-2452(+)
TRINITY_DN199384_c1_g3_i2_m.34840	1.00833	1.13767	1.12826	0.174105	0.191575	0.365128	no	no change		ccar:109088651;ccar:109088647;ccar:109109481		TRINITY_DN199384_c1_g3::TRINITY_DN199384_c1_g3_i2::g.34840 ORF type:3prime_partial len:416 (-) TRINITY_DN199384_c1_g3_i2:3-1247(-)
TRINITY_DN164124_c2_g13_i1_m.111765	1.01667	1.23333	1.21311	0.278716	0.065553	0.208775	no	up	GO:0016301	ccar:109046188		TRINITY_DN164124_c2_g13::TRINITY_DN164124_c2_g13_i1::g.111765 ORF type:internal len:249 (-) TRINITY_DN164124_c2_g13_i1:1-744(-)
TRINITY_DN195520_c1_g1_i2_m.64883	1.04567	1.34433	1.28562	0.362468	0.0832121	0.23586	no	up		ccar:109070999		TRINITY_DN195520_c1_g1::TRINITY_DN195520_c1_g1_i2::g.64883 ORF type:5prime_partial len:633 (+) TRINITY_DN195520_c1_g1_i2:1-1899(+)
TRINITY_DN189744_c7_g1_i1_m.115603	1.032	1.25033	1.21156	0.27687	0.00129902	0.0667217	yes	up		ccar:109099508		TRINITY_DN189744_c7_g1::TRINITY_DN189744_c7_g1_i1::g.115603 ORF type:3prime_partial len:678 (+) TRINITY_DN189744_c7_g1_i1:328-2358(+)
TRINITY_DN181404_c5_g3_i1_m.67060	1.177	1.15467	0.981025	-0.0276379	0.848658	0.906195	no	no change				TRINITY_DN181404_c5_g3::TRINITY_DN181404_c5_g3_i1::g.67060 ORF type:complete len:346 (-) TRINITY_DN181404_c5_g3_i1:52-1089(-)
TRINITY_DN195846_c3_g3_i1_m.13488	1.007	1.11833	1.11056	0.151287	0.294471	0.473409	no	no change				TRINITY_DN195846_c3_g3::TRINITY_DN195846_c3_g3_i1::g.13488 ORF type:3prime_partial len:286 (-) TRINITY_DN195846_c3_g3_i1:1-855(-)
TRINITY_DN205424_c0_g11_i2_m.124600	0.869333	0.908667	1.04525	0.0638417	0.699811	0.806874	no	no change		ccar:109057142		TRINITY_DN205424_c0_g11::TRINITY_DN205424_c0_g11_i2::g.124600 ORF type:5prime_partial len:236 (+) TRINITY_DN205424_c0_g11_i2:3-710(+)
TRINITY_DN182067_c2_g1_i1_m.8091	1.04333	1.24267	1.19105	0.252239	0.0936269	0.250168	no	no change	GO:0042254;GO:0005840	ccar:109081948		TRINITY_DN182067_c2_g1::TRINITY_DN182067_c2_g1_i1::g.8091 ORF type:complete len:257 (+) TRINITY_DN182067_c2_g1_i1:2-772(+)
TRINITY_DN81920_c0_g1_i1_m.5295	0.927	0.967333	1.04351	0.0614438	0.688916	0.799226	no	no change				TRINITY_DN81920_c0_g1::TRINITY_DN81920_c0_g1_i1::g.5295 ORF type:5prime_partial len:230 (+) TRINITY_DN81920_c0_g1_i1:1-690(+)
TRINITY_DN183021_c1_g10_i3_m.96241	0.947333	1.13733	1.20056	0.263711	0.0273282	0.141629	yes	up				TRINITY_DN183021_c1_g10::TRINITY_DN183021_c1_g10_i3::g.96241 ORF type:3prime_partial len:685 (+) TRINITY_DN183021_c1_g10_i3:278-2329(+)
TRINITY_DN181221_c2_g11_i3_m.71167	0.994667	1.06533	1.07105	0.0990199	0.215176	0.390191	no	no change	GO:0007264;GO:0005622;GO:0005525	ccar:109098826		TRINITY_DN181221_c2_g11::TRINITY_DN181221_c2_g11_i3::g.71167 ORF type:5prime_partial len:184 (+) TRINITY_DN181221_c2_g11_i3:1-552(+)
TRINITY_DN154193_c1_g1_i1_m.59040	0.985	1.00067	1.01591	0.0227658	0.879731	0.926129	no	no change		ccar:109081883		TRINITY_DN154193_c1_g1::TRINITY_DN154193_c1_g1_i1::g.59040 ORF type:5prime_partial len:266 (+) TRINITY_DN154193_c1_g1_i1:1-798(+)
TRINITY_DN189327_c1_g1_i3_m.126735	0.886333	1.03433	1.16698	0.22278	0.326613	0.503307	no	no change		ccar:109051386;ccar:109069626;ccar:109053617		TRINITY_DN189327_c1_g1::TRINITY_DN189327_c1_g1_i3::g.126735 ORF type:3prime_partial len:956 (-) TRINITY_DN189327_c1_g1_i3:3-2867(-)
TRINITY_DN185652_c1_g2_i4_m.16872	0.996	1.228	1.23293	0.302093	0.00481614	0.0866905	yes	up	GO:0005634;GO:0003924;GO:0006913;GO:0003407;GO:0015031;GO:0005525	ccar:109071601;ccar:109071600		TRINITY_DN185652_c1_g2::TRINITY_DN185652_c1_g2_i4::g.16872 ORF type:complete len:216 (+) TRINITY_DN185652_c1_g2_i4:135-782(+)
TRINITY_DN196451_c0_g2_i4_m.38796	0.834	0.877	1.05156	0.0725295	0.790975	0.867105	no	no change		ccar:109095905;ccar:109096592		TRINITY_DN196451_c0_g2::TRINITY_DN196451_c0_g2_i4::g.38796 ORF type:complete len:280 (-) TRINITY_DN196451_c0_g2_i4:416-1255(-)
TRINITY_DN175625_c3_g1_i1_m.72481	0.990333	1.05133	1.0616	0.0862341	0.145362	0.313589	no	no change				TRINITY_DN175625_c3_g1::TRINITY_DN175625_c3_g1_i1::g.72481 ORF type:complete len:544 (-) TRINITY_DN175625_c3_g1_i1:778-2409(-)
TRINITY_DN187865_c0_g2_i2_m.27120	1.00133	0.984333	0.983023	-0.0247035	0.810118	0.880311	no	no change				TRINITY_DN187865_c0_g2::TRINITY_DN187865_c0_g2_i2::g.27120 ORF type:3prime_partial len:632 (+) TRINITY_DN187865_c0_g2_i2:140-2032(+)
TRINITY_DN182041_c1_g3_i3_m.8076	0.943667	1.091	1.15613	0.209302	0.0845835	0.237825	no	no change		ccar:109087038		TRINITY_DN182041_c1_g3::TRINITY_DN182041_c1_g3_i3::g.8076 ORF type:5prime_partial len:292 (+) TRINITY_DN182041_c1_g3_i3:3-878(+)
TRINITY_DN175907_c0_g2_i1_m.65080	0.958667	0.917667	0.957232	-0.0630591	0.314688	0.492938	no	no change	GO:0046982;GO:0060028;GO:0016021;GO:0004721;GO:0001889;GO:0046872	ccar:109108411		TRINITY_DN175907_c0_g2::TRINITY_DN175907_c0_g2_i1::g.65080 ORF type:5prime_partial len:342 (+) TRINITY_DN175907_c0_g2_i1:1-1026(+)
TRINITY_DN181594_c0_g1_i2_m.62552	0.997667	1.07067	1.07317	0.10188	0.235074	0.412992	no	no change		ccar:109066024		TRINITY_DN181594_c0_g1::TRINITY_DN181594_c0_g1_i2::g.62552 ORF type:complete len:225 (+) TRINITY_DN181594_c0_g1_i2:251-925(+)
TRINITY_DN182630_c2_g9_i3_m.86011	1.18633	0.550333	0.463894	-1.10813	0.0370822	0.162428	yes	down				TRINITY_DN182630_c2_g9::TRINITY_DN182630_c2_g9_i3::g.86011 ORF type:internal len:149 (-) TRINITY_DN182630_c2_g9_i3:2-445(-)
TRINITY_DN169152_c0_g1_i1_m.127660	1.003	1.356	1.35194	0.435036	0.121198	0.287283	no	up				TRINITY_DN169152_c0_g1::TRINITY_DN169152_c0_g1_i1::g.127660 ORF type:complete len:281 (+) TRINITY_DN169152_c0_g1_i1:207-1049(+)
TRINITY_DN182123_c0_g1_i2_m.9596	1.06433	1.16033	1.0902	0.124589	0.380225	0.550374	no	no change		ccar:109083917;ccar:109083906		TRINITY_DN182123_c0_g1::TRINITY_DN182123_c0_g1_i2::g.9596 ORF type:3prime_partial len:180 (-) TRINITY_DN182123_c0_g1_i2:2-538(-)
TRINITY_DN165774_c2_g3_i1_m.111410	0.956	1.03633	1.08403	0.116406	0.0559653	0.193278	no	no change	GO:0042254;GO:0005840	ccar:109081948		TRINITY_DN165774_c2_g3::TRINITY_DN165774_c2_g3_i1::g.111410 ORF type:5prime_partial len:285 (+) TRINITY_DN165774_c2_g3_i1:1-855(+)
TRINITY_DN174476_c1_g2_i1_m.58532	0.963333	0.982	1.01938	0.0276879	0.906604	0.941392	no	no change				TRINITY_DN174476_c1_g2::TRINITY_DN174476_c1_g2_i1::g.58532 ORF type:5prime_partial len:282 (-) TRINITY_DN174476_c1_g2_i1:260-1105(-)
TRINITY_DN196010_c0_g5_i4_m.56866	1	0.676667	0.676667	-0.563483	0.0187975	0.122839	yes	down		ccar:109095935		TRINITY_DN196010_c0_g5::TRINITY_DN196010_c0_g5_i4::g.56866 ORF type:internal len:275 (+) TRINITY_DN196010_c0_g5_i4:1-822(+)
TRINITY_DN181642_c1_g5_i1_m.94344	1.459	1.54	1.05552	0.0779505	0.864371	0.917143	no	no change				TRINITY_DN181642_c1_g5::TRINITY_DN181642_c1_g5_i1::g.94344 ORF type:internal len:117 (+) TRINITY_DN181642_c1_g5_i1:1-348(+)
TRINITY_DN184518_c1_g1_i1_m.14703	1.00367	1.38	1.37496	0.459388	0.0688904	0.214657	no	up		ccar:109062338;ccar:109062390;ccar:109062335		TRINITY_DN184518_c1_g1::TRINITY_DN184518_c1_g1_i1::g.14703 ORF type:5prime_partial len:434 (+) TRINITY_DN184518_c1_g1_i1:3-1304(+)
TRINITY_DN197810_c3_g1_i3_m.41268	0.965	0.875	0.906736	-0.141246	0.23792	0.415458	no	no change		ccar:109066328		TRINITY_DN197810_c3_g1::TRINITY_DN197810_c3_g1_i3::g.41268 ORF type:complete len:475 (+) TRINITY_DN197810_c3_g1_i3:150-1574(+)
TRINITY_DN196734_c7_g1_i5_m.23881	1.298	1.783	1.37365	0.458016	0.0941479	0.250481	no	up				TRINITY_DN196734_c7_g1::TRINITY_DN196734_c7_g1_i5::g.23881 ORF type:3prime_partial len:319 (+) TRINITY_DN196734_c7_g1_i5:202-1155(+)
TRINITY_DN181799_c0_g1_i1_m.93746	1.284	1.55533	1.21132	0.276579	0.488545	0.645629	no	up		ccar:109112418;ccar:109113567		TRINITY_DN181799_c0_g1::TRINITY_DN181799_c0_g1_i1::g.93746 ORF type:complete len:1490 (-) TRINITY_DN181799_c0_g1_i1:2265-6734(-)
TRINITY_DN191051_c0_g1_i1_m.49894	0.980333	1.224	1.24855	0.320259	0.000637603	0.0604898	yes	up		ccar:109102125		TRINITY_DN191051_c0_g1::TRINITY_DN191051_c0_g1_i1::g.49894 ORF type:complete len:219 (-) TRINITY_DN191051_c0_g1_i1:1434-2090(-)
TRINITY_DN182639_c5_g2_i2_m.53037	0.913667	0.197333	0.21598	-2.21103	0.00107771	0.0625228	yes	down				TRINITY_DN182639_c5_g2::TRINITY_DN182639_c5_g2_i2::g.53037 ORF type:5prime_partial len:137 (+) TRINITY_DN182639_c5_g2_i2:3-413(+)
TRINITY_DN179938_c1_g7_i6_m.12119	1.018	1.16767	1.14702	0.197891	0.0129124	0.112568	yes	no change	GO:0007264;GO:0005622;GO:0005525	ccar:109108884;ccar:109108883		TRINITY_DN179938_c1_g7::TRINITY_DN179938_c1_g7_i6::g.12119 ORF type:5prime_partial len:183 (+) TRINITY_DN179938_c1_g7_i6:1-549(+)
TRINITY_DN202400_c4_g6_i2_m.95115	1.28867	1.201	0.931971	-0.101643	0.600104	0.734554	no	no change				TRINITY_DN202400_c4_g6::TRINITY_DN202400_c4_g6_i2::g.95115 ORF type:internal len:357 (+) TRINITY_DN202400_c4_g6_i2:2-1069(+)
TRINITY_DN187232_c2_g4_i2_m.36562	1.068	1.23733	1.15855	0.212323	0.0636896	0.205602	no	no change				TRINITY_DN187232_c2_g4::TRINITY_DN187232_c2_g4_i2::g.36562 ORF type:complete len:881 (+) TRINITY_DN187232_c2_g4_i2:123-2765(+)
TRINITY_DN154531_c0_g1_i1_m.60978	0.960333	1.125	1.17147	0.228318	0.156347	0.323693	no	no change		ccar:109090671		TRINITY_DN154531_c0_g1::TRINITY_DN154531_c0_g1_i1::g.60978 ORF type:complete len:267 (-) TRINITY_DN154531_c0_g1_i1:48-848(-)
TRINITY_DN170714_c0_g1_i1_m.83165	0.81	0.377667	0.466255	-1.10081	0.210678	0.38524	no	down		ccar:109099687		TRINITY_DN170714_c0_g1::TRINITY_DN170714_c0_g1_i1::g.83165 ORF type:5prime_partial len:340 (-) TRINITY_DN170714_c0_g1_i1:719-1738(-)
TRINITY_DN198605_c5_g2_i2_m.17369	0.945	1.06367	1.12557	0.17066	0.0739746	0.222337	no	no change	GO:0005737;GO:0036402;GO:0017025;GO:0031595;GO:0031597;GO:0030163;GO:0030433;GO:0008233;GO:0008540;GO:0005524;GO:0045899	ccar:109057559;ccar:109057592		TRINITY_DN198605_c5_g2::TRINITY_DN198605_c5_g2_i2::g.17369 ORF type:complete len:390 (+) TRINITY_DN198605_c5_g2_i2:147-1316(+)
TRINITY_DN19130_c0_g1_i1_m.3238	1.077	0.498	0.462396	-1.1128	0.00953367	0.104032	yes	down		ccar:109090096		TRINITY_DN19130_c0_g1::TRINITY_DN19130_c0_g1_i1::g.3238 ORF type:internal len:302 (+) TRINITY_DN19130_c0_g1_i1:1-903(+)
TRINITY_DN198633_c1_g1_i11_m.56177	1.038	1.12667	1.08542	0.118254	0.293258	0.472022	no	no change	GO:0016020;GO:0032486;GO:0005811;GO:0070062;GO:0008283;GO:0005829;GO:0071320;GO:0003924;GO:0070382;GO:2000301;GO:2000114;GO:0019003;GO:0007165;GO:0005911;GO:0005886;GO:0032403;GO:1901888;GO:0070374;GO:0061028;GO:0030054;GO:0005525	ccar:109067672		TRINITY_DN198633_c1_g1::TRINITY_DN198633_c1_g1_i11::g.56177 ORF type:complete len:185 (+) TRINITY_DN198633_c1_g1_i11:103-657(+)
TRINITY_DN205692_c0_g1_i2_m.99881	0.970333	1.10033	1.13397	0.181388	0.112239	0.274355	no	no change				TRINITY_DN205692_c0_g1::TRINITY_DN205692_c0_g1_i2::g.99881 ORF type:complete len:1192 (-) TRINITY_DN205692_c0_g1_i2:497-4072(-)
TRINITY_DN189045_c4_g14_i1_m.130552	0.970333	1.32067	1.36104	0.444714	0.00740306	0.0977058	yes	up		ccar:109088801		TRINITY_DN189045_c4_g14::TRINITY_DN189045_c4_g14_i1::g.130552 ORF type:internal len:535 (+) TRINITY_DN189045_c4_g14_i1:2-1603(+)
TRINITY_DN206835_c0_g3_i1_m.115240	1.00067	1.00733	1.00666	0.00957968	0.913207	0.944722	no	no change		ccar:109053523		TRINITY_DN206835_c0_g3::TRINITY_DN206835_c0_g3_i1::g.115240 ORF type:5prime_partial len:1211 (+) TRINITY_DN206835_c0_g3_i1:3-3635(+)
TRINITY_DN202387_c1_g1_i2_m.95134	0.757	0.767	1.01321	0.0189333	0.949487	0.966994	no	no change				TRINITY_DN202387_c1_g1::TRINITY_DN202387_c1_g1_i2::g.95134 ORF type:complete len:494 (+) TRINITY_DN202387_c1_g1_i2:199-1680(+)
TRINITY_DN190782_c0_g1_i1_m.31204	0.932333	1.04133	1.11691	0.159514	0.197556	0.371264	no	no change	GO:0006452;GO:0045901;GO:0045905;GO:0003746;GO:0043022;GO:0003743			TRINITY_DN190782_c0_g1::TRINITY_DN190782_c0_g1_i1::g.31204 ORF type:complete len:156 (+) TRINITY_DN190782_c0_g1_i1:78-545(+)
TRINITY_DN177574_c0_g7_i2_m.87441	1.09233	1.018	0.93195	-0.101676	0.42102	0.589531	no	no change	GO:0005737;GO:0003779;GO:0005885;GO:0034314;GO:0042995;GO:0060319;GO:0005524	ccar:109105997		TRINITY_DN177574_c0_g7::TRINITY_DN177574_c0_g7_i2::g.87441 ORF type:5prime_partial len:418 (+) TRINITY_DN177574_c0_g7_i2:2-1255(+)
TRINITY_DN187125_c0_g2_i1_m.91752	1.01133	1.10133	1.08899	0.122993	0.0447679	0.174316	yes	no change		ccar:109079019;ccar:109112743		TRINITY_DN187125_c0_g2::TRINITY_DN187125_c0_g2_i1::g.91752 ORF type:complete len:1017 (+) TRINITY_DN187125_c0_g2_i1:104-3154(+)
TRINITY_DN193114_c1_g1_i1_m.81970	1.07867	0.514	0.476514	-1.06941	0.00866188	0.103175	yes	down		ccar:109105984		TRINITY_DN193114_c1_g1::TRINITY_DN193114_c1_g1_i1::g.81970 ORF type:complete len:344 (-) TRINITY_DN193114_c1_g1_i1:685-1716(-)
TRINITY_DN189713_c5_g1_i3_m.69105	0.980667	1.058	1.07886	0.109505	0.132914	0.298141	no	no change				TRINITY_DN189713_c5_g1::TRINITY_DN189713_c5_g1_i3::g.69105 ORF type:5prime_partial len:1187 (+) TRINITY_DN189713_c5_g1_i3:3-3563(+)
TRINITY_DN177460_c0_g1_i1_m.53296	0.931667	1.01	1.08408	0.11647	0.29494	0.474068	no	no change		ccar:109090671;ccar:109090142		TRINITY_DN177460_c0_g1::TRINITY_DN177460_c0_g1_i1::g.53296 ORF type:complete len:267 (+) TRINITY_DN177460_c0_g1_i1:40-840(+)
TRINITY_DN197581_c2_g3_i1_m.39168	0.779	0.631	0.810013	-0.303983	0.423826	0.592226	no	down		ccar:109058806		TRINITY_DN197581_c2_g3::TRINITY_DN197581_c2_g3_i1::g.39168 ORF type:internal len:199 (+) TRINITY_DN197581_c2_g3_i1:3-596(+)
TRINITY_DN182429_c5_g1_i2_m.114351	1.03133	0.937	0.908533	-0.13839	0.156525	0.323811	no	no change	GO:0008022;GO:0000184;GO:0030308;GO:0007498;GO:0006470;GO:0030155;GO:0000188;GO:0030111;GO:0005739;GO:0004721;GO:0019932;GO:0071902;GO:0005634;GO:0051321;GO:0070062;GO:0000922;GO:0040008;GO:0016020;GO:0042532;GO:0000775;GO:0007084;GO:0046872;GO:0008380;GO:0015630;GO:0006915;GO:0045595;GO:0050811;GO:0005886;GO:0010033;GO:0000159;GO:0010719;GO:0005829;GO:0006275;GO:0006355;GO:0046982;GO:0006672	ccar:109104418;ccar:109048016		TRINITY_DN182429_c5_g1::TRINITY_DN182429_c5_g1_i2::g.114351 ORF type:complete len:310 (-) TRINITY_DN182429_c5_g1_i2:398-1327(-)
TRINITY_DN188930_c1_g5_i2_m.60429	0.966333	1.02367	1.05933	0.0831532	0.204866	0.378908	no	no change		ccar:109046303		TRINITY_DN188930_c1_g5::TRINITY_DN188930_c1_g5_i2::g.60429 ORF type:3prime_partial len:704 (+) TRINITY_DN188930_c1_g5_i2:309-2417(+)
TRINITY_DN177543_c3_g2_i2_m.87423	1.02867	1.08567	1.05541	0.0778057	0.285965	0.464269	no	no change		ccar:109105131;ccar:109059995		TRINITY_DN177543_c3_g2::TRINITY_DN177543_c3_g2_i2::g.87423 ORF type:3prime_partial len:435 (+) TRINITY_DN177543_c3_g2_i2:21-1322(+)
TRINITY_DN178066_c1_g1_i1_m.67281	0.813333	0.773	0.95041	-0.0733783	0.765059	0.850253	no	no change				TRINITY_DN178066_c1_g1::TRINITY_DN178066_c1_g1_i1::g.67281 ORF type:internal len:227 (-) TRINITY_DN178066_c1_g1_i1:1-678(-)
TRINITY_DN193638_c3_g1_i2_m.10719	1.08367	1.43533	1.32452	0.405465	0.00374334	0.0807121	yes	up		ccar:109103186		TRINITY_DN193638_c3_g1::TRINITY_DN193638_c3_g1_i2::g.10719 ORF type:complete len:215 (-) TRINITY_DN193638_c3_g1_i2:497-1141(-)
TRINITY_DN13925_c0_g1_i1_m.6055	0.917	1.24	1.35224	0.435346	0.0175813	0.121279	yes	up				TRINITY_DN13925_c0_g1::TRINITY_DN13925_c0_g1_i1::g.6055 ORF type:internal len:195 (+) TRINITY_DN13925_c0_g1_i1:1-582(+)
TRINITY_DN193286_c1_g4_i1_m.45742	1.12433	0.997	0.886748	-0.173404	0.138022	0.30352	no	no change		ccar:109060400		TRINITY_DN193286_c1_g4::TRINITY_DN193286_c1_g4_i1::g.45742 ORF type:5prime_partial len:264 (+) TRINITY_DN193286_c1_g4_i1:1-792(+)
TRINITY_DN183567_c3_g11_i2_m.37430	0.92	1.04867	1.13986	0.18885	0.42553	0.593578	no	no change		ccar:109045154		TRINITY_DN183567_c3_g11::TRINITY_DN183567_c3_g11_i2::g.37430 ORF type:internal len:190 (+) TRINITY_DN183567_c3_g11_i2:1-567(+)
TRINITY_DN202558_c0_g1_i2_m.115195	1.04933	1.13233	1.0791	0.109826	0.314025	0.492282	no	no change				TRINITY_DN202558_c0_g1::TRINITY_DN202558_c0_g1_i2::g.115195 ORF type:5prime_partial len:244 (-) TRINITY_DN202558_c0_g1_i2:1295-2026(-)
TRINITY_DN142843_c0_g1_i1_m.23762	0.910667	0.903	0.991581	-0.0121971	0.927304	0.953312	no	no change	GO:0006334;GO:0003677;GO:0006352;GO:0000786;GO:0046982;GO:0005634	ccar:109090890;ccar:109059803;ccar:109094250;ccar:109088928;ccar:109088929;ccar:109107754;ccar:109090881;ccar:109050745;ccar:109050744;ccar:109080944;ccar:109064203;ccar:109103764;ccar:109072893;ccar:109109282;ccar:109077200;ccar:109086625;ccar:109109671;ccar:109094566;ccar:109103763;ccar:109052821;ccar:109062896;ccar:109112493;ccar:109088933;ccar:109088931;ccar:109088930;ccar:109068067;ccar:1090…		TRINITY_DN142843_c0_g1::TRINITY_DN142843_c0_g1_i1::g.23762 ORF type:5prime_partial len:114 (-) TRINITY_DN142843_c0_g1_i1:97-438(-)
TRINITY_DN115643_c0_g1_i4_m.88502	0.962667	1.168	1.2133	0.278932	0.0249191	0.136328	yes	up				TRINITY_DN115643_c0_g1::TRINITY_DN115643_c0_g1_i4::g.88502 ORF type:internal len:221 (-) TRINITY_DN115643_c0_g1_i4:2-661(-)
TRINITY_DN206242_c2_g1_i3_m.126769	1.17667	0.643333	0.546742	-0.871067	0.0117655	0.109812	yes	down				TRINITY_DN206242_c2_g1::TRINITY_DN206242_c2_g1_i3::g.126769 ORF type:5prime_partial len:459 (-) TRINITY_DN206242_c2_g1_i3:384-1760(-)
TRINITY_DN203468_c1_g4_i2_m.102630	0.917	1.14167	1.245	0.316148	0.0105557	0.107071	yes	up				TRINITY_DN203468_c1_g4::TRINITY_DN203468_c1_g4_i2::g.102630 ORF type:3prime_partial len:479 (+) TRINITY_DN203468_c1_g4_i2:208-1641(+)
TRINITY_DN179875_c0_g1_i1_m.47169	0.746	0.200667	0.26899	-1.89437	0.0138062	0.114659	yes	down		ccar:109063140;ccar:109100551		TRINITY_DN179875_c0_g1::TRINITY_DN179875_c0_g1_i1::g.47169 ORF type:complete len:110 (+) TRINITY_DN179875_c0_g1_i1:272-601(+)
TRINITY_DN188785_c2_g5_i1_m.69505	1.072	2.15733	2.01244	1.00894	0.0388615	0.165721	yes	up				TRINITY_DN188785_c2_g5::TRINITY_DN188785_c2_g5_i1::g.69505 ORF type:complete len:282 (+) TRINITY_DN188785_c2_g5_i1:207-1052(+)
TRINITY_DN184815_c0_g1_i1_m.29764	1.54867	2.20833	1.42596	0.511931	0.258899	0.436587	no	up		ccar:109060825		TRINITY_DN184815_c0_g1::TRINITY_DN184815_c0_g1_i1::g.29764 ORF type:complete len:395 (-) TRINITY_DN184815_c0_g1_i1:1377-2561(-)
TRINITY_DN174715_c1_g10_i1_m.38511	1.01	1.22767	1.21551	0.281564	0.123725	0.290202	no	up		ccar:109088175;ccar:109088184		TRINITY_DN174715_c1_g10::TRINITY_DN174715_c1_g10_i1::g.38511 ORF type:internal len:119 (+) TRINITY_DN174715_c1_g10_i1:1-354(+)
TRINITY_DN179372_c1_g4_i1_m.55677	1.10833	1.38167	1.24662	0.318018	0.467963	0.628733	no	up		ccar:109048235		TRINITY_DN179372_c1_g4::TRINITY_DN179372_c1_g4_i1::g.55677 ORF type:5prime_partial len:406 (-) TRINITY_DN179372_c1_g4_i1:408-1625(-)
TRINITY_DN187852_c0_g8_i2_m.26703	1.05167	1.22567	1.16545	0.220889	0.0934367	0.250074	no	no change	GO:0009435;GO:0004514	ccar:109047414;ccar:109064254		TRINITY_DN187852_c0_g8::TRINITY_DN187852_c0_g8_i2::g.26703 ORF type:5prime_partial len:259 (-) TRINITY_DN187852_c0_g8_i2:320-1096(-)
TRINITY_DN182116_c4_g13_i1_m.9577	0.804667	0.665	0.826429	-0.275037	0.428931	0.596671	no	down				TRINITY_DN182116_c4_g13::TRINITY_DN182116_c4_g13_i1::g.9577 ORF type:complete len:135 (+) TRINITY_DN182116_c4_g13_i1:352-756(+)
TRINITY_DN164044_c2_g3_i1_m.44741	0.930333	1.02633	1.10319	0.14168	0.147087	0.315539	no	no change		ccar:109069343		TRINITY_DN164044_c2_g3::TRINITY_DN164044_c2_g3_i1::g.44741 ORF type:3prime_partial len:201 (-) TRINITY_DN164044_c2_g3_i1:1-600(-)
TRINITY_DN173920_c2_g1_i2_m.113623	1.01433	1.307	1.28853	0.365727	0.145278	0.313577	no	up		ccar:109098887		TRINITY_DN173920_c2_g1::TRINITY_DN173920_c2_g1_i2::g.113623 ORF type:3prime_partial len:237 (+) TRINITY_DN173920_c2_g1_i2:109-816(+)
TRINITY_DN187640_c1_g6_i1_m.52568	0.96	1.42433	1.48368	0.569181	0.0236184	0.133468	yes	up		ccar:109045733;ccar:109088312		TRINITY_DN187640_c1_g6::TRINITY_DN187640_c1_g6_i1::g.52568 ORF type:5prime_partial len:592 (-) TRINITY_DN187640_c1_g6_i1:614-2389(-)
TRINITY_DN200114_c3_g1_i4_m.134040	1.01767	1.14933	1.12938	0.175532	0.485937	0.643236	no	no change				TRINITY_DN200114_c3_g1::TRINITY_DN200114_c3_g1_i4::g.134040 ORF type:complete len:536 (-) TRINITY_DN200114_c3_g1_i4:763-2370(-)
TRINITY_DN187567_c1_g18_i2_m.123082	0.915333	1.03233	1.12782	0.17354	0.0765407	0.227255	no	no change		ccar:109061329		TRINITY_DN187567_c1_g18::TRINITY_DN187567_c1_g18_i2::g.123082 ORF type:5prime_partial len:403 (-) TRINITY_DN187567_c1_g18_i2:97-1305(-)
TRINITY_DN173935_c1_g5_i2_m.113447	1.155	0.812333	0.703319	-0.507749	0.0230305	0.13294	yes	down				TRINITY_DN173935_c1_g5::TRINITY_DN173935_c1_g5_i2::g.113447 ORF type:complete len:293 (+) TRINITY_DN173935_c1_g5_i2:33-911(+)
TRINITY_DN172330_c1_g1_i2_m.28463	0.947	1.42633	1.50616	0.590875	0.17262	0.34362	no	up				TRINITY_DN172330_c1_g1::TRINITY_DN172330_c1_g1_i2::g.28463 ORF type:internal len:567 (+) TRINITY_DN172330_c1_g1_i2:1-1698(+)
TRINITY_DN203944_c0_g3_i3_m.88109	1.17433	1.20933	1.0298	0.04237	0.857147	0.911277	no	no change		ccar:109045733;ccar:109088312		TRINITY_DN203944_c0_g3::TRINITY_DN203944_c0_g3_i3::g.88109 ORF type:5prime_partial len:598 (-) TRINITY_DN203944_c0_g3_i3:797-2590(-)
TRINITY_DN177848_c1_g1_i1_m.130802	0.932	0.925	0.992489	-0.0108766	0.911875	0.943948	no	no change	GO:0005741;GO:0008308	ccar:109100970		TRINITY_DN177848_c1_g1::TRINITY_DN177848_c1_g1_i1::g.130802 ORF type:complete len:284 (-) TRINITY_DN177848_c1_g1_i1:840-1691(-)
TRINITY_DN187545_c3_g7_i6_m.123095	1.06033	1.03333	0.974536	-0.0372122	0.717188	0.818831	no	no change		ccar:109098761;ccar:109087313		TRINITY_DN187545_c3_g7::TRINITY_DN187545_c3_g7_i6::g.123095 ORF type:5prime_partial len:706 (+) TRINITY_DN187545_c3_g7_i6:2-2119(+)
TRINITY_DN197221_c0_g1_i1_m.54578	1.01267	1.344	1.32719	0.408374	0.0753824	0.225226	no	up		ccar:109050955;ccar:109052860		TRINITY_DN197221_c0_g1::TRINITY_DN197221_c0_g1_i1::g.54578 ORF type:complete len:469 (+) TRINITY_DN197221_c0_g1_i1:379-1785(+)
TRINITY_DN166153_c1_g1_i4_m.31080	0.931333	1.031	1.10702	0.146675	0.342723	0.517357	no	no change				TRINITY_DN166153_c1_g1::TRINITY_DN166153_c1_g1_i4::g.31080 ORF type:complete len:365 (+) TRINITY_DN166153_c1_g1_i4:100-1194(+)
TRINITY_DN207751_c3_g2_i2_m.105279	1.07433	1.018	0.947564	-0.0777041	0.561998	0.705143	no	no change	GO:0072015;GO:0072104;GO:0032836;GO:0032835;GO:0003094;GO:0051015;GO:0016459;GO:0003774;GO:0005524	ccar:109079137		TRINITY_DN207751_c3_g2::TRINITY_DN207751_c3_g2_i2::g.105279 ORF type:3prime_partial len:187 (-) TRINITY_DN207751_c3_g2_i2:1-558(-)
TRINITY_DN207475_c3_g4_i2_m.140581	0.948333	0.818	0.862566	-0.213293	0.110397	0.271995	no	no change		ccar:109088801		TRINITY_DN207475_c3_g4::TRINITY_DN207475_c3_g4_i2::g.140581 ORF type:internal len:633 (-) TRINITY_DN207475_c3_g4_i2:3-1898(-)
TRINITY_DN186769_c0_g3_i1_m.122146	0.968333	1.1	1.13597	0.183928	0.0203251	0.125595	yes	no change		ccar:109099698;ccar:109099298		TRINITY_DN186769_c0_g3::TRINITY_DN186769_c0_g3_i1::g.122146 ORF type:complete len:1128 (-) TRINITY_DN186769_c0_g3_i1:843-4226(-)
TRINITY_DN190150_c2_g2_i1_m.31935	0.934	1.06733	1.14276	0.192516	0.0439023	0.172361	yes	no change	GO:0005391;GO:0016021;GO:0046872;GO:0005524	ccar:109105196;ccar:109103237		TRINITY_DN190150_c2_g2::TRINITY_DN190150_c2_g2_i1::g.31935 ORF type:complete len:1024 (+) TRINITY_DN190150_c2_g2_i1:540-3611(+)
TRINITY_DN111523_c0_g1_i2_m.84266	1.526	1.681	1.10157	0.139565	0.618934	0.748176	no	no change				TRINITY_DN111523_c0_g1::TRINITY_DN111523_c0_g1_i2::g.84266 ORF type:internal len:530 (-) TRINITY_DN111523_c0_g1_i2:3-1589(-)
TRINITY_DN194217_c0_g5_i1_m.54076	0.775	1.04267	1.34538	0.42801	0.271128	0.450057	no	up				TRINITY_DN194217_c0_g5::TRINITY_DN194217_c0_g5_i1::g.54076 ORF type:complete len:287 (-) TRINITY_DN194217_c0_g5_i1:32-892(-)
TRINITY_DN192891_c4_g1_i1_m.8536	0.91	1.05567	1.16007	0.214216	0.0864046	0.240513	no	no change		ccar:109111136;ccar:109111132		TRINITY_DN192891_c4_g1::TRINITY_DN192891_c4_g1_i1::g.8536 ORF type:complete len:1018 (-) TRINITY_DN192891_c4_g1_i1:330-3383(-)
TRINITY_DN187670_c3_g1_i4_m.52412	0.940667	1.033	1.09816	0.135085	0.238932	0.416774	no	no change		ccar:109082732		TRINITY_DN187670_c3_g1::TRINITY_DN187670_c3_g1_i4::g.52412 ORF type:complete len:651 (-) TRINITY_DN187670_c3_g1_i4:113-2065(-)
TRINITY_DN183632_c0_g1_i1_m.36034	1.008	1.01867	1.01058	0.0151864	0.871428	0.921117	no	no change		ccar:109062600		TRINITY_DN183632_c0_g1::TRINITY_DN183632_c0_g1_i1::g.36034 ORF type:complete len:421 (+) TRINITY_DN183632_c0_g1_i1:413-1675(+)
TRINITY_DN190212_c3_g1_i1_m.53521	1.744	2.345	1.34461	0.427188	0.240945	0.418656	no	up		ccar:109066356;ccar:109066355		TRINITY_DN190212_c3_g1::TRINITY_DN190212_c3_g1_i1::g.53521 ORF type:3prime_partial len:226 (-) TRINITY_DN190212_c3_g1_i1:3-677(-)
TRINITY_DN190944_c1_g1_i1_m.40626	1.00333	1.18633	1.18239	0.241708	0.0258981	0.137759	yes	no change		ccar:109102406		TRINITY_DN190944_c1_g1::TRINITY_DN190944_c1_g1_i1::g.40626 ORF type:3prime_partial len:201 (+) TRINITY_DN190944_c1_g1_i1:245-844(+)
TRINITY_DN168739_c1_g1_i1_m.71109	0.942667	1.01433	1.07603	0.105712	0.440208	0.605258	no	no change	GO:0003735;GO:0015934;GO:0003723;GO:0006412			TRINITY_DN168739_c1_g1::TRINITY_DN168739_c1_g1_i1::g.71109 ORF type:complete len:258 (-) TRINITY_DN168739_c1_g1_i1:48-821(-)
TRINITY_DN189060_c3_g1_i1_m.130117	1.59733	1.57533	0.986227	-0.0200083	0.961393	0.975547	no	no change	GO:0005201;GO:0005581			TRINITY_DN189060_c3_g1::TRINITY_DN189060_c3_g1_i1::g.130117 ORF type:internal len:145 (-) TRINITY_DN189060_c3_g1_i1:3-434(-)
TRINITY_DN188708_c7_g1_i1_m.97369	0.989667	1.04567	1.05658	0.0794084	0.58417	0.722064	no	no change		ccar:109113681		TRINITY_DN188708_c7_g1::TRINITY_DN188708_c7_g1_i1::g.97369 ORF type:complete len:784 (-) TRINITY_DN188708_c7_g1_i1:291-2642(-)
TRINITY_DN170502_c1_g5_i2_m.104691	0.974333	1.09933	1.12829	0.174142	0.203619	0.377902	no	no change				TRINITY_DN170502_c1_g5::TRINITY_DN170502_c1_g5_i2::g.104691 ORF type:3prime_partial len:280 (+) TRINITY_DN170502_c1_g5_i2:24-860(+)
TRINITY_DN179411_c4_g1_i2_m.56006	1.13067	1.14667	1.01415	0.0202724	0.844359	0.903038	no	no change		ccar:109065340		TRINITY_DN179411_c4_g1::TRINITY_DN179411_c4_g1_i2::g.56006 ORF type:complete len:446 (+) TRINITY_DN179411_c4_g1_i2:96-1433(+)
TRINITY_DN173243_c3_g5_i2_m.73866	0.963333	1.04867	1.08858	0.122449	0.292363	0.470958	no	no change	GO:0003924;GO:0005525	ccar:109093993;ccar:109092998		TRINITY_DN173243_c3_g5::TRINITY_DN173243_c3_g5_i2::g.73866 ORF type:complete len:202 (-) TRINITY_DN173243_c3_g5_i2:118-723(-)
TRINITY_DN162317_c2_g1_i1_m.20686	0.963667	1.025	1.06365	0.0890178	0.110258	0.271819	no	no change		ccar:109067206		TRINITY_DN162317_c2_g1::TRINITY_DN162317_c2_g1_i1::g.20686 ORF type:3prime_partial len:156 (+) TRINITY_DN162317_c2_g1_i1:46-510(+)
TRINITY_DN206484_c4_g1_i3_m.139174	1.10233	1.20267	1.09102	0.125676	0.237939	0.415401	no	no change				TRINITY_DN206484_c4_g1::TRINITY_DN206484_c4_g1_i3::g.139174 ORF type:5prime_partial len:726 (+) TRINITY_DN206484_c4_g1_i3:3-2180(+)
TRINITY_DN203019_c3_g1_i1_m.118228	0.873333	0.790667	0.905344	-0.143463	0.643221	0.763907	no	no change		ccar:109068672;ccar:109103573		TRINITY_DN203019_c3_g1::TRINITY_DN203019_c3_g1_i1::g.118228 ORF type:complete len:612 (+) TRINITY_DN203019_c3_g1_i1:182-2017(+)
TRINITY_DN196608_c0_g8_i1_m.70931	0.988333	1.19	1.20405	0.267892	0.0165073	0.119385	yes	up	GO:0005737;GO:0005730;GO:0016021;GO:0000398;GO:0004004;GO:0004386;GO:0006974;GO:0005524;GO:0003676;GO:0005681;GO:0010501;GO:0010468;GO:0006406	ccar:109102832;ccar:109102830		TRINITY_DN196608_c0_g8::TRINITY_DN196608_c0_g8_i1::g.70931 ORF type:5prime_partial len:227 (-) TRINITY_DN196608_c0_g8_i1:764-1444(-)
TRINITY_DN187654_c0_g1_i3_m.31402	0.951	1.07767	1.13319	0.180394	0.158201	0.326108	no	no change	GO:0005737;GO:0051603;GO:0019773;GO:0005634;GO:0004298;GO:0006511	ccar:109058067		TRINITY_DN187654_c0_g1::TRINITY_DN187654_c0_g1_i3::g.31402 ORF type:5prime_partial len:221 (+) TRINITY_DN187654_c0_g1_i3:1-663(+)
TRINITY_DN197590_c0_g3_i1_m.39153	0.845333	1.13933	1.34779	0.430598	0.0948526	0.251443	no	up				TRINITY_DN197590_c0_g3::TRINITY_DN197590_c0_g3_i1::g.39153 ORF type:3prime_partial len:414 (+) TRINITY_DN197590_c0_g3_i1:207-1445(+)
TRINITY_DN184707_c2_g26_i1_m.9918	1.17767	1.057	0.897538	-0.155956	0.424316	0.592704	no	no change		ccar:109076149;ccar:109096206;ccar:109097038;ccar:109087404		TRINITY_DN184707_c2_g26::TRINITY_DN184707_c2_g26_i1::g.9918 ORF type:internal len:168 (+) TRINITY_DN184707_c2_g26_i1:1-501(+)
TRINITY_DN196348_c2_g1_i4_m.52395	0.920333	1.16967	1.27092	0.345869	0.00951454	0.104388	yes	up		ccar:109088485		TRINITY_DN196348_c2_g1::TRINITY_DN196348_c2_g1_i4::g.52395 ORF type:complete len:602 (+) TRINITY_DN196348_c2_g1_i4:393-2198(+)
TRINITY_DN184675_c2_g2_i3_m.9707	0.978333	1.163	1.18876	0.249453	0.000294092	0.059289	yes	no change	GO:0005634;GO:0043066;GO:0010564;GO:0003676;GO:0006281	ccar:109113043		TRINITY_DN184675_c2_g2::TRINITY_DN184675_c2_g2_i3::g.9707 ORF type:complete len:1141 (-) TRINITY_DN184675_c2_g2_i3:258-3680(-)
TRINITY_DN140333_c0_g1_i1_m.77699	0.831667	0.958333	1.1523	0.204522	0.331908	0.50778	no	no change	GO:0005737;GO:0007017;GO:0003924;GO:0005200;GO:0005874;GO:0005525	ccar:109052202;ccar:109074570;ccar:109074567;ccar:109105867		TRINITY_DN140333_c0_g1::TRINITY_DN140333_c0_g1_i1::g.77699 ORF type:3prime_partial len:138 (-) TRINITY_DN140333_c0_g1_i1:3-413(-)
TRINITY_DN187147_c0_g15_i2_m.91808	1.18567	2.183	1.84116	0.880614	0.435958	0.602084	no	up		ccar:109052101;ccar:109052099		TRINITY_DN187147_c0_g15::TRINITY_DN187147_c0_g15_i2::g.91808 ORF type:5prime_partial len:1114 (+) TRINITY_DN187147_c0_g15_i2:2-3343(+)
TRINITY_DN75349_c0_g3_i1_m.6342	0.915	1.22767	1.34171	0.424075	0.0278562	0.142896	yes	up				TRINITY_DN75349_c0_g3::TRINITY_DN75349_c0_g3_i1::g.6342 ORF type:internal len:114 (+) TRINITY_DN75349_c0_g3_i1:3-341(+)
TRINITY_DN169177_c1_g3_i1_m.127645	1.06833	1.23833	1.15913	0.213038	0.123403	0.290038	no	no change	GO:0016459;GO:0051015;GO:0008360;GO:0021555;GO:0070650;GO:0003774;GO:0005524	ccar:109062338;ccar:109056688;ccar:109087415		TRINITY_DN169177_c1_g3::TRINITY_DN169177_c1_g3_i1::g.127645 ORF type:3prime_partial len:534 (+) TRINITY_DN169177_c1_g3_i1:325-1923(+)
TRINITY_DN198458_c4_g1_i1_m.78671	1.012	1.13133	1.11792	0.160815	0.30624	0.48479	no	no change		ccar:109057136;ccar:109064242		TRINITY_DN198458_c4_g1::TRINITY_DN198458_c4_g1_i1::g.78671 ORF type:complete len:174 (-) TRINITY_DN198458_c4_g1_i1:496-1017(-)
TRINITY_DN194825_c0_g1_i2_m.50345	0.987	1.05667	1.07058	0.0983983	0.365115	0.537671	no	no change	GO:0003924;GO:0005525	ccar:109083139;ccar:109083141		TRINITY_DN194825_c0_g1::TRINITY_DN194825_c0_g1_i2::g.50345 ORF type:complete len:203 (+) TRINITY_DN194825_c0_g1_i2:154-762(+)
TRINITY_DN179123_c2_g4_i4_m.119433	1.031	1.04767	1.01617	0.0231354	0.800358	0.873709	no	no change	GO:0005885;GO:0034314;GO:0005524;GO:0060319	ccar:109105997;ccar:109061436		TRINITY_DN179123_c2_g4::TRINITY_DN179123_c2_g4_i4::g.119433 ORF type:3prime_partial len:390 (-) TRINITY_DN179123_c2_g4_i4:3-1169(-)
TRINITY_DN204082_c2_g33_i1_m.143487	0.93	1.011	1.0871	0.12048	0.170794	0.34108	no	no change		ccar:109100968;ccar:109081674;ccar:109105659		TRINITY_DN204082_c2_g33::TRINITY_DN204082_c2_g33_i1::g.143487 ORF type:internal len:107 (+) TRINITY_DN204082_c2_g33_i1:1-318(+)
TRINITY_DN91743_c0_g2_i1_m.4089	1.618	0.877667	0.542439	-0.882467	0.108986	0.270919	no	down				TRINITY_DN91743_c0_g2::TRINITY_DN91743_c0_g2_i1::g.4089 ORF type:internal len:139 (-) TRINITY_DN91743_c0_g2_i1:2-415(-)
TRINITY_DN193962_c0_g2_i1_m.32284	1.014	1.137	1.1213	0.165175	0.0416226	0.169861	yes	no change	GO:0003924;GO:0005525	ccar:109055367		TRINITY_DN193962_c0_g2::TRINITY_DN193962_c0_g2_i1::g.32284 ORF type:complete len:206 (+) TRINITY_DN193962_c0_g2_i1:225-842(+)
TRINITY_DN184717_c0_g4_i1_m.129324	0.965333	0.947333	0.981354	-0.027155	0.53644	0.684904	no	no change				TRINITY_DN184717_c0_g4::TRINITY_DN184717_c0_g4_i1::g.129324 ORF type:5prime_partial len:439 (+) TRINITY_DN184717_c0_g4_i1:1-1317(+)
TRINITY_DN196010_c0_g6_i2_m.56865	1.15167	0.652667	0.566715	-0.819305	0.0437949	0.17219	yes	down				TRINITY_DN196010_c0_g6::TRINITY_DN196010_c0_g6_i2::g.56865 ORF type:internal len:245 (+) TRINITY_DN196010_c0_g6_i2:1-732(+)
TRINITY_DN190345_c2_g3_i1_m.14769	1.169	3.14467	2.69005	1.42763	0.0719339	0.218237	no	up		ccar:109050073		TRINITY_DN190345_c2_g3::TRINITY_DN190345_c2_g3_i1::g.14769 ORF type:internal len:179 (+) TRINITY_DN190345_c2_g3_i1:3-536(+)
TRINITY_DN203658_c3_g1_i2_m.145782	1.04133	1.04767	1.00608	0.00874782	0.952876	0.969344	no	no change		ccar:109072726		TRINITY_DN203658_c3_g1::TRINITY_DN203658_c3_g1_i2::g.145782 ORF type:5prime_partial len:855 (-) TRINITY_DN203658_c3_g1_i2:514-3078(-)
TRINITY_DN204859_c2_g4_i1_m.130847	0.991	1.08967	1.09956	0.13693	0.00510954	0.0884192	yes	no change		ccar:109082157		TRINITY_DN204859_c2_g4::TRINITY_DN204859_c2_g4_i1::g.130847 ORF type:3prime_partial len:732 (-) TRINITY_DN204859_c2_g4_i1:2-2194(-)
TRINITY_DN173894_c1_g1_i3_m.53093	1.13833	0.84	0.737921	-0.438462	0.134559	0.300162	no	down				TRINITY_DN173894_c1_g1::TRINITY_DN173894_c1_g1_i3::g.53093 ORF type:complete len:461 (+) TRINITY_DN173894_c1_g1_i3:95-1477(+)
TRINITY_DN196006_c3_g1_i1_m.18734	0.971333	1.121	1.15408	0.206748	0.0193024	0.123633	yes	no change	GO:0005737;GO:0036402;GO:0017025;GO:0031595;GO:0031597;GO:0030163;GO:0030433;GO:0000502;GO:0008233;GO:0008540;GO:0005524;GO:0045899	ccar:109105335;ccar:109106573		TRINITY_DN196006_c3_g1::TRINITY_DN196006_c3_g1_i1::g.18734 ORF type:5prime_partial len:421 (-) TRINITY_DN196006_c3_g1_i1:876-2138(-)
TRINITY_DN168974_c0_g1_i1_m.11716	1.121	0.847	0.755575	-0.404352	0.0428821	0.170514	yes	down		ccar:109075368		TRINITY_DN168974_c0_g1::TRINITY_DN168974_c0_g1_i1::g.11716 ORF type:complete len:785 (+) TRINITY_DN168974_c0_g1_i1:116-2470(+)
TRINITY_DN189680_c0_g3_i2_m.42203	0.899667	1.036	1.15154	0.203562	0.0875356	0.241577	no	no change		ccar:109102110;ccar:109102111		TRINITY_DN189680_c0_g3::TRINITY_DN189680_c0_g3_i2::g.42203 ORF type:5prime_partial len:150 (-) TRINITY_DN189680_c0_g3_i2:312-761(-)
TRINITY_DN176864_c1_g11_i3_m.88286	0.893	0.978333	1.09556	0.131666	0.515699	0.666762	no	no change		ccar:109094598		TRINITY_DN176864_c1_g11::TRINITY_DN176864_c1_g11_i3::g.88286 ORF type:5prime_partial len:242 (-) TRINITY_DN176864_c1_g11_i3:35-760(-)
TRINITY_DN196010_c0_g3_i1_m.56862	1.20467	0.449333	0.372994	-1.42278	0.0334164	0.155404	yes	down				TRINITY_DN196010_c0_g3::TRINITY_DN196010_c0_g3_i1::g.56862 ORF type:internal len:289 (+) TRINITY_DN196010_c0_g3_i1:1-864(+)
TRINITY_DN203019_c3_g1_i2_m.118229	1.06867	1.10333	1.03244	0.0460568	0.881862	0.927646	no	no change		ccar:109068672;ccar:109103573		TRINITY_DN203019_c3_g1::TRINITY_DN203019_c3_g1_i2::g.118229 ORF type:complete len:612 (+) TRINITY_DN203019_c3_g1_i2:182-2017(+)
TRINITY_DN185493_c0_g3_i1_m.34330	0.988333	1.57867	1.5973	0.675637	0.0146145	0.11554	yes	up		ccar:109105098;ccar:109061320		TRINITY_DN185493_c0_g3::TRINITY_DN185493_c0_g3_i1::g.34330 ORF type:complete len:200 (+) TRINITY_DN185493_c0_g3_i1:154-753(+)
TRINITY_DN199034_c1_g1_i2_m.45152	0.981333	1.08667	1.10734	0.147094	0.164827	0.333878	no	no change		ccar:109092716		TRINITY_DN199034_c1_g1::TRINITY_DN199034_c1_g1_i2::g.45152 ORF type:5prime_partial len:524 (+) TRINITY_DN199034_c1_g1_i2:1-1572(+)
TRINITY_DN185305_c1_g5_i4_m.123609	0.984	1.17867	1.19783	0.260426	0.000557686	0.0591734	yes	no change		ccar:109096477		TRINITY_DN185305_c1_g5::TRINITY_DN185305_c1_g5_i4::g.123609 ORF type:complete len:751 (-) TRINITY_DN185305_c1_g5_i4:559-2811(-)
TRINITY_DN186785_c0_g1_i3_m.122133	0.914667	1.08833	1.18987	0.250803	0.0657367	0.208948	no	no change				TRINITY_DN186785_c0_g1::TRINITY_DN186785_c0_g1_i3::g.122133 ORF type:complete len:480 (-) TRINITY_DN186785_c0_g1_i3:1855-3294(-)
TRINITY_DN179834_c1_g13_i5_m.76026	0.890667	0.686333	0.770584	-0.375976	0.142215	0.310287	no	down		ccar:109084523		TRINITY_DN179834_c1_g13::TRINITY_DN179834_c1_g13_i5::g.76026 ORF type:5prime_partial len:217 (+) TRINITY_DN179834_c1_g13_i5:1-651(+)
TRINITY_DN182605_c0_g7_i1_m.30003	1.03967	1.00933	0.970824	-0.0427183	0.819524	0.885759	no	no change				TRINITY_DN182605_c0_g7::TRINITY_DN182605_c0_g7_i1::g.30003 ORF type:complete len:417 (-) TRINITY_DN182605_c0_g7_i1:849-2099(-)
TRINITY_DN207451_c5_g6_i1_m.140561	0.977	1.144	1.17093	0.227657	0.00968993	0.105168	yes	no change	GO:0014032;GO:0005686;GO:0030318;GO:0071013;GO:0071004;GO:0000245;GO:0061515;GO:0005689;GO:0060216;GO:0060218;GO:0042981;GO:0003729	ccar:109096742;ccar:109096741;ccar:109096327		TRINITY_DN207451_c5_g6::TRINITY_DN207451_c5_g6_i1::g.140561 ORF type:3prime_partial len:906 (+) TRINITY_DN207451_c5_g6_i1:562-3276(+)
TRINITY_DN195648_c3_g1_i1_m.65228	1.00367	1.07233	1.06842	0.0954732	0.581725	0.720367	no	no change				TRINITY_DN195648_c3_g1::TRINITY_DN195648_c3_g1_i1::g.65228 ORF type:complete len:201 (+) TRINITY_DN195648_c3_g1_i1:142-744(+)
TRINITY_DN194785_c0_g2_i3_m.43906	1.04467	1.18767	1.13689	0.185087	0.10018	0.257853	no	no change				TRINITY_DN194785_c0_g2::TRINITY_DN194785_c0_g2_i3::g.43906 ORF type:complete len:361 (-) TRINITY_DN194785_c0_g2_i3:1100-2182(-)
TRINITY_DN178843_c1_g3_i3_m.39703	0.907	1.006	1.10915	0.149456	0.196331	0.370255	no	no change				TRINITY_DN178843_c1_g3::TRINITY_DN178843_c1_g3_i3::g.39703 ORF type:5prime_partial len:452 (-) TRINITY_DN178843_c1_g3_i3:525-1880(-)
TRINITY_DN204584_c3_g24_i1_m.146372	1.508	1.623	1.07626	0.106027	0.801215	0.874289	no	no change				TRINITY_DN204584_c3_g24::TRINITY_DN204584_c3_g24_i1::g.146372 ORF type:internal len:166 (+) TRINITY_DN204584_c3_g24_i1:1-495(+)
TRINITY_DN170522_c2_g1_i2_m.20986	1.149	0.547667	0.476646	-1.06901	0.038913	0.165678	yes	down		ccar:109046753		TRINITY_DN170522_c2_g1::TRINITY_DN170522_c2_g1_i2::g.20986 ORF type:complete len:292 (+) TRINITY_DN170522_c2_g1_i2:252-1127(+)
TRINITY_DN179056_c6_g4_i2_m.46907	0.878667	0.946667	1.07739	0.107541	0.431064	0.598605	no	no change				TRINITY_DN179056_c6_g4::TRINITY_DN179056_c6_g4_i2::g.46907 ORF type:complete len:621 (+) TRINITY_DN179056_c6_g4_i2:99-1961(+)
TRINITY_DN190882_c4_g7_i1_m.46573	1.00767	1.087	1.07873	0.109333	0.147465	0.315846	no	no change		ccar:109097936		TRINITY_DN190882_c4_g7::TRINITY_DN190882_c4_g7_i1::g.46573 ORF type:internal len:991 (+) TRINITY_DN190882_c4_g7_i1:3-2972(+)
TRINITY_DN200337_c2_g3_i2_m.93366	1.35633	1.01033	0.7449	-0.42488	0.298767	0.477459	no	down		ccar:109104852		TRINITY_DN200337_c2_g3::TRINITY_DN200337_c2_g3_i2::g.93366 ORF type:5prime_partial len:589 (+) TRINITY_DN200337_c2_g3_i2:1-1767(+)
TRINITY_DN183649_c4_g7_i2_m.59541	0.928667	0.993333	1.06963	0.0971171	0.338117	0.513189	no	no change		ccar:109051492		TRINITY_DN183649_c4_g7::TRINITY_DN183649_c4_g7_i2::g.59541 ORF type:5prime_partial len:377 (+) TRINITY_DN183649_c4_g7_i2:1-1131(+)
TRINITY_DN206021_c0_g2_i4_m.147460	1.00733	1.06967	1.06188	0.0866201	0.173505	0.344532	no	no change				TRINITY_DN206021_c0_g2::TRINITY_DN206021_c0_g2_i4::g.147460 ORF type:5prime_partial len:508 (-) TRINITY_DN206021_c0_g2_i4:1093-2616(-)
TRINITY_DN182630_c2_g7_i1_m.86008	1.84833	1.17633	0.636429	-0.651928	0.363901	0.536668	no	down				TRINITY_DN182630_c2_g7::TRINITY_DN182630_c2_g7_i1::g.86008 ORF type:internal len:142 (-) TRINITY_DN182630_c2_g7_i1:3-425(-)
TRINITY_DN206884_c0_g6_i2_m.115967	1.00967	1.21933	1.20766	0.272213	0.00921762	0.103669	yes	up	GO:0005737;GO:0008022;GO:0046982;GO:0070062;GO:0046677;GO:0042542;GO:0008637;GO:0005634;GO:0004722;GO:0004721;GO:0000922;GO:0006470;GO:0046580;GO:0000159;GO:0043161;GO:0010468;GO:0046872;GO:0000775;GO:0034976	ccar:109104418;ccar:109054653;ccar:109075918;ccar:109048016		TRINITY_DN206884_c0_g6::TRINITY_DN206884_c0_g6_i2::g.115967 ORF type:complete len:310 (-) TRINITY_DN206884_c0_g6_i2:389-1318(-)
TRINITY_DN198520_c6_g4_i1_m.17419	0.921667	0.93	1.00904	0.0129856	0.929153	0.954482	no	no change				TRINITY_DN198520_c6_g4::TRINITY_DN198520_c6_g4_i1::g.17419 ORF type:complete len:217 (-) TRINITY_DN198520_c6_g4_i1:501-1151(-)
TRINITY_DN167619_c0_g5_i1_m.63563	0.976	1.03133	1.05669	0.0795576	0.352684	0.525215	no	no change				TRINITY_DN167619_c0_g5::TRINITY_DN167619_c0_g5_i1::g.63563 ORF type:internal len:286 (+) TRINITY_DN167619_c0_g5_i1:3-857(+)
TRINITY_DN200535_c3_g1_i1_m.92814	1.03233	1.10733	1.07265	0.101181	0.308287	0.48717	no	no change		ccar:109104020;ccar:109103447		TRINITY_DN200535_c3_g1::TRINITY_DN200535_c3_g1_i1::g.92814 ORF type:5prime_partial len:194 (+) TRINITY_DN200535_c3_g1_i1:3-584(+)
TRINITY_DN201786_c2_g2_i1_m.133668	1.014	1.65233	1.62952	0.704447	0.0574702	0.195627	no	up				TRINITY_DN201786_c2_g2::TRINITY_DN201786_c2_g2_i1::g.133668 ORF type:internal len:279 (-) TRINITY_DN201786_c2_g2_i1:3-836(-)
TRINITY_DN187422_c2_g1_i1_m.16163	0.956667	1.26167	1.31882	0.399243	0.0403602	0.168373	yes	up		ccar:109082155		TRINITY_DN187422_c2_g1::TRINITY_DN187422_c2_g1_i1::g.16163 ORF type:3prime_partial len:732 (+) TRINITY_DN187422_c2_g1_i1:239-2431(+)
TRINITY_DN179411_c4_g1_i5_m.56009	0.990333	1.142	1.15315	0.205577	0.0624163	0.203364	no	no change				TRINITY_DN179411_c4_g1::TRINITY_DN179411_c4_g1_i5::g.56009 ORF type:3prime_partial len:368 (+) TRINITY_DN179411_c4_g1_i5:153-1253(+)
TRINITY_DN168265_c4_g3_i1_m.40389	0.72	0.753	1.04583	0.064653	0.831474	0.895194	no	no change				TRINITY_DN168265_c4_g3::TRINITY_DN168265_c4_g3_i1::g.40389 ORF type:complete len:341 (+) TRINITY_DN168265_c4_g3_i1:47-1069(+)
TRINITY_DN141732_c0_g1_i1_m.84288	0.968667	1.20567	1.24467	0.315759	0.0110956	0.107931	yes	up		ccar:109098825		TRINITY_DN141732_c0_g1::TRINITY_DN141732_c0_g1_i1::g.84288 ORF type:5prime_partial len:240 (-) TRINITY_DN141732_c0_g1_i1:132-851(-)
TRINITY_DN189362_c1_g1_i3_m.126139	1.01733	1.17733	1.15727	0.21073	0.498164	0.65299	no	no change		ccar:109078111		TRINITY_DN189362_c1_g1::TRINITY_DN189362_c1_g1_i3::g.126139 ORF type:internal len:602 (-) TRINITY_DN189362_c1_g1_i3:2-1804(-)
TRINITY_DN176066_c0_g1_i1_m.46232	1.158	0.360333	0.311169	-1.68423	0.0375086	0.162968	yes	down	GO:0005509	ccar:109096998		TRINITY_DN176066_c0_g1::TRINITY_DN176066_c0_g1_i1::g.46232 ORF type:complete len:110 (+) TRINITY_DN176066_c0_g1_i1:79-408(+)
TRINITY_DN179623_c3_g3_i1_m.49044	0.971667	1.22033	1.25592	0.328742	0.00773552	0.0988577	yes	up		ccar:109048651		TRINITY_DN179623_c3_g3::TRINITY_DN179623_c3_g3_i1::g.49044 ORF type:complete len:109 (+) TRINITY_DN179623_c3_g3_i1:186-512(+)
TRINITY_DN176299_c1_g1_i1_m.26341	0.911667	1.02567	1.12505	0.169984	0.222909	0.399186	no	no change		ccar:109098725;ccar:109059895		TRINITY_DN176299_c1_g1::TRINITY_DN176299_c1_g1_i1::g.26341 ORF type:complete len:628 (+) TRINITY_DN176299_c1_g1_i1:65-1948(+)
TRINITY_DN187147_c0_g15_i4_m.91812	0.998333	1.19133	1.19332	0.254984	0.0533636	0.18907	no	no change		ccar:109052101		TRINITY_DN187147_c0_g15::TRINITY_DN187147_c0_g15_i4::g.91812 ORF type:complete len:1028 (+) TRINITY_DN187147_c0_g15_i4:230-3313(+)
TRINITY_DN206078_c1_g10_i2_m.147289	1.045	1.41933	1.35821	0.441711	0.116351	0.280412	no	up		ccar:109058135;ccar:109100555		TRINITY_DN206078_c1_g10::TRINITY_DN206078_c1_g10_i2::g.147289 ORF type:complete len:736 (-) TRINITY_DN206078_c1_g10_i2:33-2240(-)
TRINITY_DN164479_c0_g1_i1_m.124412	0.968333	1.00933	1.04234	0.059827	0.842439	0.901583	no	no change		ccar:109090485		TRINITY_DN164479_c0_g1::TRINITY_DN164479_c0_g1_i1::g.124412 ORF type:complete len:209 (-) TRINITY_DN164479_c0_g1_i1:215-841(-)
TRINITY_DN206920_c2_g2_i4_m.106797	1.02767	1.111	1.08109	0.112486	0.17174	0.342292	no	no change				TRINITY_DN206920_c2_g2::TRINITY_DN206920_c2_g2_i4::g.106797 ORF type:complete len:1236 (-) TRINITY_DN206920_c2_g2_i4:436-4143(-)
TRINITY_DN193583_c0_g1_i3_m.67567	0.942	1.009	1.07113	0.0991272	0.11589	0.279718	no	no change		ccar:109050438;ccar:109051864		TRINITY_DN193583_c0_g1::TRINITY_DN193583_c0_g1_i3::g.67567 ORF type:complete len:577 (-) TRINITY_DN193583_c0_g1_i3:472-2202(-)
TRINITY_DN182639_c5_g2_i3_m.53039	1.414	0.427333	0.302216	-1.72635	0.0603271	0.200279	no	down	GO:0007015;GO:0015629;GO:0051015;GO:0008307;GO:0061515;GO:0005884;GO:0046982;GO:0060048;GO:0005862;GO:0042802;GO:0042803	ccar:109049794;ccar:109064614		TRINITY_DN182639_c5_g2::TRINITY_DN182639_c5_g2_i3::g.53039 ORF type:internal len:157 (+) TRINITY_DN182639_c5_g2_i3:1-468(+)
TRINITY_DN183959_c2_g3_i1_m.15627	0.946667	1.34333	1.41901	0.504889	0.00562847	0.0909579	yes	up		ccar:109105425;ccar:109056275;ccar:109106706		TRINITY_DN183959_c2_g3::TRINITY_DN183959_c2_g3_i1::g.15627 ORF type:5prime_partial len:215 (+) TRINITY_DN183959_c2_g3_i1:1-645(+)
TRINITY_DN184186_c5_g1_i1_m.30971	1.18833	0.666667	0.56101	-0.833902	0.0796709	0.230192	no	down				TRINITY_DN184186_c5_g1::TRINITY_DN184186_c5_g1_i1::g.30971 ORF type:5prime_partial len:526 (-) TRINITY_DN184186_c5_g1_i1:295-1872(-)
TRINITY_DN196253_c0_g2_i8_m.25629	0.958667	1.12067	1.16898	0.225256	0.0657156	0.208963	no	no change	GO:0005524	ccar:109110364;ccar:109097890;ccar:109110350;ccar:109090423;ccar:109082606		TRINITY_DN196253_c0_g2::TRINITY_DN196253_c0_g2_i8::g.25629 ORF type:5prime_partial len:161 (+) TRINITY_DN196253_c0_g2_i8:1-483(+)
TRINITY_DN204223_c5_g16_i1_m.125472	0.670333	0.6	0.895077	-0.159916	0.71053	0.814574	no	no change				TRINITY_DN204223_c5_g16::TRINITY_DN204223_c5_g16_i1::g.125472 ORF type:internal len:157 (+) TRINITY_DN204223_c5_g16_i1:1-468(+)
TRINITY_DN183519_c1_g3_i1_m.37308	0.917333	1.17333	1.27907	0.355095	0.0223416	0.131027	yes	up				TRINITY_DN183519_c1_g3::TRINITY_DN183519_c1_g3_i1::g.37308 ORF type:internal len:374 (-) TRINITY_DN183519_c1_g3_i1:3-1121(-)
TRINITY_DN137347_c1_g1_i1_m.85401	0.832667	0.694	0.833467	-0.262803	0.410105	0.578668	no	no change		ccar:109064295		TRINITY_DN137347_c1_g1::TRINITY_DN137347_c1_g1_i1::g.85401 ORF type:complete len:133 (+) TRINITY_DN137347_c1_g1_i1:60-458(+)
TRINITY_DN176069_c2_g7_i2_m.72980	1.01933	0.555	0.544474	-0.877066	0.00411426	0.0827367	yes	down		ccar:109095935		TRINITY_DN176069_c2_g7::TRINITY_DN176069_c2_g7_i2::g.72980 ORF type:internal len:264 (+) TRINITY_DN176069_c2_g7_i2:1-789(+)
TRINITY_DN174272_c0_g1_i2_m.40728	1.02433	0.933	0.910836	-0.134736	0.0992798	0.256765	no	no change	GO:0003924;GO:0005525	ccar:109075503		TRINITY_DN174272_c0_g1::TRINITY_DN174272_c0_g1_i2::g.40728 ORF type:complete len:205 (-) TRINITY_DN174272_c0_g1_i2:590-1204(-)
TRINITY_DN177204_c0_g1_i1_m.8703	0.969333	1.131	1.16678	0.222534	0.0099084	0.10569	yes	no change	GO:0007160;GO:0016021;GO:0005509	ccar:109052563;ccar:109059933;ccar:109048712;ccar:109052564		TRINITY_DN177204_c0_g1::TRINITY_DN177204_c0_g1_i1::g.8703 ORF type:complete len:150 (+) TRINITY_DN177204_c0_g1_i1:122-571(+)
TRINITY_DN200147_c1_g6_i1_m.133834	1.17033	1.09067	0.931928	-0.101709	0.48054	0.638924	no	no change				TRINITY_DN200147_c1_g6::TRINITY_DN200147_c1_g6_i1::g.133834 ORF type:complete len:556 (+) TRINITY_DN200147_c1_g6_i1:37-1704(+)
TRINITY_DN172652_c0_g1_i2_m.30831	0.961333	0.954	0.992372	-0.0110475	0.953448	0.969682	no	no change		ccar:109090659		TRINITY_DN172652_c0_g1::TRINITY_DN172652_c0_g1_i2::g.30831 ORF type:complete len:360 (+) TRINITY_DN172652_c0_g1_i2:104-1183(+)
TRINITY_DN183959_c2_g3_i3_m.15629	0.937667	0.944333	1.00711	0.010221	0.954065	0.969942	no	no change		ccar:109105425;ccar:109056275;ccar:109106706		TRINITY_DN183959_c2_g3::TRINITY_DN183959_c2_g3_i3::g.15629 ORF type:5prime_partial len:214 (+) TRINITY_DN183959_c2_g3_i3:1-642(+)
TRINITY_DN198945_c0_g1_i2_m.11542	0.977667	1.16333	1.18991	0.25085	0.00488014	0.086873	yes	no change		ccar:109089042;ccar:109089002		TRINITY_DN198945_c0_g1::TRINITY_DN198945_c0_g1_i2::g.11542 ORF type:complete len:555 (-) TRINITY_DN198945_c0_g1_i2:13-1677(-)
TRINITY_DN207120_c2_g8_i2_m.129926	0.944333	0.956667	1.01306	0.0187201	0.845742	0.903918	no	no change				TRINITY_DN207120_c2_g8::TRINITY_DN207120_c2_g8_i2::g.129926 ORF type:3prime_partial len:386 (-) TRINITY_DN207120_c2_g8_i2:3-1157(-)
TRINITY_DN207282_c1_g1_i4_m.123078	0.994667	0.976	0.981233	-0.027332	0.707493	0.812826	no	no change		ccar:109106549;ccar:109052072;ccar:109069841;ccar:109087202;ccar:109052049		TRINITY_DN207282_c1_g1::TRINITY_DN207282_c1_g1_i4::g.123078 ORF type:complete len:2262 (+) TRINITY_DN207282_c1_g1_i4:240-7025(+)
TRINITY_DN204722_c0_g1_i7_m.89572	1.03067	1.082	1.04981	0.0701227	0.278908	0.458441	no	no change		ccar:109086129		TRINITY_DN204722_c0_g1::TRINITY_DN204722_c0_g1_i7::g.89572 ORF type:complete len:480 (-) TRINITY_DN204722_c0_g1_i7:1382-2821(-)
TRINITY_DN203877_c1_g2_i6_m.136127	0.921667	1.26267	1.36998	0.454157	0.0197564	0.123885	yes	up				TRINITY_DN203877_c1_g2::TRINITY_DN203877_c1_g2_i6::g.136127 ORF type:complete len:753 (+) TRINITY_DN203877_c1_g2_i6:185-2443(+)
TRINITY_DN189854_c2_g2_i3_m.12838	2.92467	5.16333	1.76544	0.820031	0.422278	0.591087	no	up				TRINITY_DN189854_c2_g2::TRINITY_DN189854_c2_g2_i3::g.12838 ORF type:internal len:150 (+) TRINITY_DN189854_c2_g2_i3:3-449(+)
TRINITY_DN186186_c3_g2_i2_m.107751	1.044	1.44667	1.3857	0.470611	0.128795	0.294388	no	up				TRINITY_DN186186_c3_g2::TRINITY_DN186186_c3_g2_i2::g.107751 ORF type:internal len:494 (-) TRINITY_DN186186_c3_g2_i2:1-1479(-)
TRINITY_DN165506_c1_g1_i1_m.43073	0.933	3.95567	4.23973	2.08397	0.00840013	0.10171	yes	up				TRINITY_DN165506_c1_g1::TRINITY_DN165506_c1_g1_i1::g.43073 ORF type:complete len:409 (+) TRINITY_DN165506_c1_g1_i1:464-1690(+)
TRINITY_DN207737_c2_g1_i2_m.105511	0.968	1.206	1.24587	0.317151	0.0071498	0.0964146	yes	up		ccar:109074850		TRINITY_DN207737_c2_g1::TRINITY_DN207737_c2_g1_i2::g.105511 ORF type:internal len:1130 (+) TRINITY_DN207737_c2_g1_i2:1-3387(+)
TRINITY_DN164317_c1_g4_i1_m.23443	0.964	1.04933	1.08852	0.122368	0.287491	0.465902	no	no change				TRINITY_DN164317_c1_g4::TRINITY_DN164317_c1_g4_i1::g.23443 ORF type:complete len:109 (-) TRINITY_DN164317_c1_g4_i1:248-574(-)
TRINITY_DN165883_c0_g1_i2_m.14561	1.04367	0.636	0.60939	-0.714562	0.00892821	0.103593	yes	down		ccar:109100830;ccar:109078923		TRINITY_DN165883_c0_g1::TRINITY_DN165883_c0_g1_i2::g.14561 ORF type:internal len:555 (+) TRINITY_DN165883_c0_g1_i2:1-1662(+)
TRINITY_DN175121_c0_g1_i2_m.126974	0.931	0.984667	1.05764	0.0808543	0.566777	0.709043	no	no change				TRINITY_DN175121_c0_g1::TRINITY_DN175121_c0_g1_i2::g.126974 ORF type:complete len:528 (+) TRINITY_DN175121_c0_g1_i2:64-1647(+)
TRINITY_DN186818_c1_g1_i1_m.57920	0.987667	1.091	1.10462	0.143555	0.0481548	0.179861	yes	no change		ccar:109074452		TRINITY_DN186818_c1_g1::TRINITY_DN186818_c1_g1_i1::g.57920 ORF type:5prime_partial len:507 (+) TRINITY_DN186818_c1_g1_i1:3-1523(+)
TRINITY_DN154655_c0_g2_i3_m.54734	1.02167	1.35033	1.3217	0.402391	0.00185935	0.0684647	yes	up		ccar:109111053		TRINITY_DN154655_c0_g2::TRINITY_DN154655_c0_g2_i3::g.54734 ORF type:3prime_partial len:152 (-) TRINITY_DN154655_c0_g2_i3:3-455(-)
TRINITY_DN196734_c7_g1_i2_m.23877	1.131	1.338	1.18302	0.242479	0.44437	0.608904	no	no change		ccar:109044838		TRINITY_DN196734_c7_g1::TRINITY_DN196734_c7_g1_i2::g.23877 ORF type:3prime_partial len:346 (+) TRINITY_DN196734_c7_g1_i2:177-1211(+)
TRINITY_DN172650_c0_g3_i1_m.30870	0.997333	0.765333	0.76738	-0.381988	0.0198884	0.123941	yes	down		ccar:109077331		TRINITY_DN172650_c0_g3::TRINITY_DN172650_c0_g3_i1::g.30870 ORF type:internal len:329 (+) TRINITY_DN172650_c0_g3_i1:3-986(+)
TRINITY_DN186838_c0_g1_i1_m.57504	1.01433	0.936667	0.923431	-0.114924	0.419733	0.588648	no	no change		ccar:109090731;ccar:109090740		TRINITY_DN186838_c0_g1::TRINITY_DN186838_c0_g1_i1::g.57504 ORF type:complete len:898 (-) TRINITY_DN186838_c0_g1_i1:875-3568(-)
TRINITY_DN148343_c0_g2_i2_m.132479	0.802	0.681	0.849127	-0.235947	0.634562	0.758539	no	no change		ccar:109079016		TRINITY_DN148343_c0_g2::TRINITY_DN148343_c0_g2_i2::g.132479 ORF type:complete len:401 (+) TRINITY_DN148343_c0_g2_i2:49-1251(+)
TRINITY_DN186578_c2_g1_i1_m.55666	0.911	1.108	1.21625	0.282435	0.629487	0.755272	no	up				TRINITY_DN186578_c2_g1::TRINITY_DN186578_c2_g1_i1::g.55666 ORF type:complete len:281 (+) TRINITY_DN186578_c2_g1_i1:265-1107(+)
TRINITY_DN198793_c0_g4_i2_m.66851	0.964	1.18967	1.23409	0.303452	0.0119944	0.110414	yes	up		ccar:109100527		TRINITY_DN198793_c0_g4::TRINITY_DN198793_c0_g4_i2::g.66851 ORF type:5prime_partial len:476 (-) TRINITY_DN198793_c0_g4_i2:12-1439(-)
TRINITY_DN207731_c3_g6_i2_m.104747	1.00433	1.29133	1.28576	0.362623	0.0132838	0.113837	yes	up		ccar:109064217;ccar:109054110		TRINITY_DN207731_c3_g6::TRINITY_DN207731_c3_g6_i2::g.104747 ORF type:internal len:385 (+) TRINITY_DN207731_c3_g6_i2:1-1152(+)
TRINITY_DN183367_c3_g2_i4_m.139312	1.08167	1.15533	1.0681	0.0950532	0.514303	0.666025	no	no change				TRINITY_DN183367_c3_g2::TRINITY_DN183367_c3_g2_i4::g.139312 ORF type:5prime_partial len:617 (-) TRINITY_DN183367_c3_g2_i4:186-2036(-)
TRINITY_DN203643_c3_g1_i1_m.145687	1.03067	1.07433	1.04237	0.0598639	0.346693	0.521203	no	no change		ccar:109077541;ccar:109049600		TRINITY_DN203643_c3_g1::TRINITY_DN203643_c3_g1_i1::g.145687 ORF type:complete len:787 (+) TRINITY_DN203643_c3_g1_i1:206-2566(+)
TRINITY_DN193541_c6_g1_i1_m.67716	0.737333	0.78	1.05787	0.0811571	0.771056	0.853624	no	no change				TRINITY_DN193541_c6_g1::TRINITY_DN193541_c6_g1_i1::g.67716 ORF type:5prime_partial len:630 (-) TRINITY_DN193541_c6_g1_i1:1058-2947(-)
TRINITY_DN191765_c11_g2_i1_m.83612	0.969667	1.25767	1.29701	0.375189	0.114222	0.276852	no	up		ccar:109079284		TRINITY_DN191765_c11_g2::TRINITY_DN191765_c11_g2_i1::g.83612 ORF type:complete len:197 (+) TRINITY_DN191765_c11_g2_i1:170-760(+)
TRINITY_DN206617_c2_g1_i1_m.144091	0.997	1.17167	1.17519	0.232897	0.0117836	0.109599	yes	no change				TRINITY_DN206617_c2_g1::TRINITY_DN206617_c2_g1_i1::g.144091 ORF type:5prime_partial len:1454 (-) TRINITY_DN206617_c2_g1_i1:262-4623(-)
TRINITY_DN203551_c2_g15_i1_m.136791	0.989667	0.564	0.569889	-0.811248	0.0180302	0.121568	yes	down		ccar:109095935		TRINITY_DN203551_c2_g15::TRINITY_DN203551_c2_g15_i1::g.136791 ORF type:internal len:240 (-) TRINITY_DN203551_c2_g15_i1:3-719(-)
TRINITY_DN172650_c0_g3_i5_m.30875	0.986333	0.624667	0.633322	-0.658989	0.0812597	0.232368	no	down				TRINITY_DN172650_c0_g3::TRINITY_DN172650_c0_g3_i5::g.30875 ORF type:internal len:435 (+) TRINITY_DN172650_c0_g3_i5:1-1302(+)
TRINITY_DN206470_c1_g2_i1_m.139444	1.014	1.06033	1.04569	0.0644602	0.757786	0.8459	no	no change		ccar:109075861;ccar:109072349		TRINITY_DN206470_c1_g2::TRINITY_DN206470_c1_g2_i1::g.139444 ORF type:complete len:1185 (+) TRINITY_DN206470_c1_g2_i1:162-3716(+)
TRINITY_DN201860_c1_g2_i5_m.128968	1.24033	1.40567	1.1333	0.180527	0.265817	0.443615	no	no change		ccar:109105131		TRINITY_DN201860_c1_g2::TRINITY_DN201860_c1_g2_i5::g.128968 ORF type:5prime_partial len:396 (-) TRINITY_DN201860_c1_g2_i5:929-2116(-)
TRINITY_DN171929_c6_g5_i1_m.75655	1.04633	1.13	1.07996	0.11098	0.220418	0.396664	no	no change		ccar:109046427		TRINITY_DN171929_c6_g5::TRINITY_DN171929_c6_g5_i1::g.75655 ORF type:complete len:275 (+) TRINITY_DN171929_c6_g5_i1:231-1055(+)
TRINITY_DN187978_c0_g1_i1_m.47979	0.961667	1.123	1.16776	0.223749	0.0692706	0.215011	no	no change				TRINITY_DN187978_c0_g1::TRINITY_DN187978_c0_g1_i1::g.47979 ORF type:complete len:442 (+) TRINITY_DN187978_c0_g1_i1:137-1462(+)
TRINITY_DN198379_c0_g1_i2_m.48503	1.14233	1.158	1.01371	0.0196516	0.934552	0.957711	no	no change		ccar:109046108		TRINITY_DN198379_c0_g1::TRINITY_DN198379_c0_g1_i2::g.48503 ORF type:3prime_partial len:207 (+) TRINITY_DN198379_c0_g1_i2:119-736(+)
TRINITY_DN204503_c3_g6_i1_m.119675	1.01133	0.606333	0.599539	-0.738076	0.0115501	0.108936	yes	down		ccar:109063991		TRINITY_DN204503_c3_g6::TRINITY_DN204503_c3_g6_i1::g.119675 ORF type:complete len:456 (+) TRINITY_DN204503_c3_g6_i1:177-1544(+)
TRINITY_DN175694_c0_g2_i2_m.72546	1.18633	1.19333	1.0059	0.00848765	0.968032	0.979326	no	no change	GO:0015991;GO:0016324;GO:0046034;GO:0033180;GO:0005765;GO:0046961;GO:0005886;GO:0005524	ccar:109058575;ccar:109049788		TRINITY_DN175694_c0_g2::TRINITY_DN175694_c0_g2_i2::g.72546 ORF type:5prime_partial len:319 (+) TRINITY_DN175694_c0_g2_i2:3-959(+)
TRINITY_DN198433_c5_g2_i1_m.78386	1.00533	1.413	1.4055	0.491088	0.00168718	0.0673536	yes	up		ccar:109102282		TRINITY_DN198433_c5_g2::TRINITY_DN198433_c5_g2_i1::g.78386 ORF type:complete len:204 (-) TRINITY_DN198433_c5_g2_i1:1715-2326(-)
TRINITY_DN183993_c4_g1_i1_m.23999	1.001	1.128	1.12687	0.172325	0.0136534	0.11445	yes	no change		ccar:109076685		TRINITY_DN183993_c4_g1::TRINITY_DN183993_c4_g1_i1::g.23999 ORF type:complete len:423 (+) TRINITY_DN183993_c4_g1_i1:19-1287(+)
TRINITY_DN207731_c4_g9_i2_m.104759	0.888333	1.15933	1.30507	0.384122	0.0268826	0.140493	yes	up				TRINITY_DN207731_c4_g9::TRINITY_DN207731_c4_g9_i2::g.104759 ORF type:internal len:370 (+) TRINITY_DN207731_c4_g9_i2:1-1107(+)
TRINITY_DN174361_c0_g1_i1_m.137546	1.041	0.935333	0.898495	-0.154418	0.664797	0.781248	no	no change				TRINITY_DN174361_c0_g1::TRINITY_DN174361_c0_g1_i1::g.137546 ORF type:internal len:287 (+) TRINITY_DN174361_c0_g1_i1:1-858(+)
TRINITY_DN189628_c2_g12_i1_m.69641	1.20933	1.20067	0.992834	-0.0103763	0.963805	0.976888	no	no change		ccar:109102533		TRINITY_DN189628_c2_g12::TRINITY_DN189628_c2_g12_i1::g.69641 ORF type:internal len:350 (-) TRINITY_DN189628_c2_g12_i1:3-1049(-)
TRINITY_DN198702_c5_g6_i2_m.56028	0.928667	0.975667	1.05061	0.0712275	0.384197	0.554234	no	no change		ccar:109046102;ccar:109045441		TRINITY_DN198702_c5_g6::TRINITY_DN198702_c5_g6_i2::g.56028 ORF type:internal len:312 (+) TRINITY_DN198702_c5_g6_i2:3-935(+)
TRINITY_DN186642_c0_g14_i2_m.47660	0.967667	1.05833	1.0937	0.129212	0.0141221	0.114683	yes	no change	GO:0006886;GO:0008536;GO:0005622			TRINITY_DN186642_c0_g14::TRINITY_DN186642_c0_g14_i2::g.47660 ORF type:3prime_partial len:600 (-) TRINITY_DN186642_c0_g14_i2:3-1799(-)
TRINITY_DN188252_c1_g2_i4_m.116987	0.990667	0.31	0.312921	-1.67613	0.00339843	0.0794345	yes	down				TRINITY_DN188252_c1_g2::TRINITY_DN188252_c1_g2_i4::g.116987 ORF type:5prime_partial len:166 (-) TRINITY_DN188252_c1_g2_i4:1911-2408(-)
TRINITY_DN188939_c1_g16_i2_m.60615	0.902667	1.62467	1.79985	0.847879	0.00106834	0.0624284	yes	up		ccar:109092750;ccar:109093872;ccar:109093871		TRINITY_DN188939_c1_g16::TRINITY_DN188939_c1_g16_i2::g.60615 ORF type:5prime_partial len:444 (-) TRINITY_DN188939_c1_g16_i2:115-1446(-)
TRINITY_DN172721_c2_g10_i2_m.19399	0.989333	1.14933	1.16173	0.216269	0.0719121	0.218253	no	no change		ccar:109048476;ccar:109088640		TRINITY_DN172721_c2_g10::TRINITY_DN172721_c2_g10_i2::g.19399 ORF type:3prime_partial len:466 (+) TRINITY_DN172721_c2_g10_i2:174-1568(+)
TRINITY_DN198017_c0_g11_i3_m.74149	1.00867	1.181	1.17085	0.227559	0.0178415	0.120902	yes	no change	GO:0031012;GO:0016887;GO:0003677;GO:0051453;GO:0042645;GO:0001649;GO:0045261;GO:0001525;GO:0070062;GO:0046933;GO:0043209;GO:0005634;GO:0005753;GO:0046872;GO:0005524;GO:0006933;GO:0006629;GO:0042288;GO:0009986;GO:0043536;GO:0043532;GO:0046961;GO:0005886;GO:0015986			TRINITY_DN198017_c0_g11::TRINITY_DN198017_c0_g11_i3::g.74149 ORF type:internal len:116 (-) TRINITY_DN198017_c0_g11_i3:3-347(-)
TRINITY_DN177246_c0_g4_i1_m.56650	1.315	0.437333	0.332573	-1.58826	0.00977429	0.105657	yes	down				TRINITY_DN177246_c0_g4::TRINITY_DN177246_c0_g4_i1::g.56650 ORF type:3prime_partial len:180 (+) TRINITY_DN177246_c0_g4_i1:97-633(+)
TRINITY_DN165269_c1_g1_i2_m.52043	0.914333	1.00567	1.09989	0.13736	0.647613	0.767203	no	no change		ccar:109111339		TRINITY_DN165269_c1_g1::TRINITY_DN165269_c1_g1_i2::g.52043 ORF type:internal len:179 (-) TRINITY_DN165269_c1_g1_i2:1-534(-)
TRINITY_DN174088_c2_g6_i1_m.134695	0.953	1.10733	1.16194	0.216541	0.0173468	0.12059	yes	no change	GO:0005524	ccar:109110364;ccar:109082606;ccar:109090423;ccar:109097890;ccar:109110350		TRINITY_DN174088_c2_g6::TRINITY_DN174088_c2_g6_i1::g.134695 ORF type:5prime_partial len:165 (-) TRINITY_DN174088_c2_g6_i1:1724-2218(-)
TRINITY_DN203038_c1_g1_i3_m.118047	0.917	0.962667	1.0498	0.0701146	0.552047	0.696777	no	no change		ccar:109097469		TRINITY_DN203038_c1_g1::TRINITY_DN203038_c1_g1_i3::g.118047 ORF type:complete len:613 (-) TRINITY_DN203038_c1_g1_i3:787-2625(-)
TRINITY_DN182579_c1_g1_i3_m.29944	0.85	0.935667	1.10078	0.138532	0.401516	0.570944	no	no change		ccar:109050228		TRINITY_DN182579_c1_g1::TRINITY_DN182579_c1_g1_i3::g.29944 ORF type:3prime_partial len:475 (+) TRINITY_DN182579_c1_g1_i3:403-1824(+)
TRINITY_DN185080_c0_g2_i3_m.86576	0.774333	0.550667	0.711149	-0.491775	0.391413	0.561529	no	down		ccar:109079016		TRINITY_DN185080_c0_g2::TRINITY_DN185080_c0_g2_i3::g.86576 ORF type:complete len:401 (-) TRINITY_DN185080_c0_g2_i3:196-1398(-)
TRINITY_DN190717_c15_g1_i3_m.31136	0.991667	1.084	1.09311	0.128438	0.29934	0.47828	no	no change	GO:0046872;GO:0004721	ccar:109084532;ccar:109068388		TRINITY_DN190717_c15_g1::TRINITY_DN190717_c15_g1_i3::g.31136 ORF type:5prime_partial len:291 (+) TRINITY_DN190717_c15_g1_i3:3-875(+)
TRINITY_DN161567_c0_g1_i3_m.63514	0.964667	1.072	1.11126	0.152202	0.412041	0.580891	no	no change		ccar:109111484		TRINITY_DN161567_c0_g1::TRINITY_DN161567_c0_g1_i3::g.63514 ORF type:complete len:135 (-) TRINITY_DN161567_c0_g1_i3:837-1241(-)
TRINITY_DN198792_c6_g1_i4_m.67051	0.968667	1.12933	1.16586	0.221399	0.109463	0.271603	no	no change		ccar:109113788		TRINITY_DN198792_c6_g1::TRINITY_DN198792_c6_g1_i4::g.67051 ORF type:complete len:629 (-) TRINITY_DN198792_c6_g1_i4:143-2029(-)
TRINITY_DN190992_c1_g3_i1_m.40561	1.43	1.33533	0.9338	-0.0988152	0.686951	0.797405	no	no change		ccar:109104053		TRINITY_DN190992_c1_g3::TRINITY_DN190992_c1_g3_i1::g.40561 ORF type:5prime_partial len:179 (+) TRINITY_DN190992_c1_g3_i1:1-537(+)
TRINITY_DN179927_c1_g3_i2_m.12145	0.979333	1.033	1.0548	0.0769684	0.0315121	0.151348	yes	no change		ccar:109095055		TRINITY_DN179927_c1_g3::TRINITY_DN179927_c1_g3_i2::g.12145 ORF type:complete len:350 (+) TRINITY_DN179927_c1_g3_i2:43-1092(+)
TRINITY_DN200466_c4_g10_i3_m.91926	0.965	0.977333	1.01278	0.0183218	0.780842	0.85915	no	no change		ccar:109052390		TRINITY_DN200466_c4_g10::TRINITY_DN200466_c4_g10_i3::g.91926 ORF type:3prime_partial len:309 (-) TRINITY_DN200466_c4_g10_i3:3-926(-)
TRINITY_DN158580_c1_g1_i1_m.20759	0.926	1.23167	1.33009	0.411528	0.0650208	0.207737	no	up	GO:0005509	ccar:109076564;ccar:109088477;ccar:109076571		TRINITY_DN158580_c1_g1::TRINITY_DN158580_c1_g1_i1::g.20759 ORF type:5prime_partial len:161 (+) TRINITY_DN158580_c1_g1_i1:1-483(+)
TRINITY_DN173131_c0_g1_i5_m.134214	1.08867	0.335	0.307716	-1.70033	0.00117075	0.0651096	yes	down				TRINITY_DN173131_c0_g1::TRINITY_DN173131_c0_g1_i5::g.134214 ORF type:complete len:315 (-) TRINITY_DN173131_c0_g1_i5:834-1778(-)
TRINITY_DN176930_c3_g6_i2_m.10402	1.24433	0.886	0.712028	-0.489994	0.155513	0.323045	no	down	GO:0003779;GO:0005509	ccar:109056637;ccar:109056634		TRINITY_DN176930_c3_g6::TRINITY_DN176930_c3_g6_i2::g.10402 ORF type:internal len:209 (+) TRINITY_DN176930_c3_g6_i2:1-624(+)
TRINITY_DN184600_c1_g14_i1_m.14821	1.00833	0.975	0.966942	-0.0484985	0.642967	0.763944	no	no change		ccar:109094983;ccar:109070724		TRINITY_DN184600_c1_g14::TRINITY_DN184600_c1_g14_i1::g.14821 ORF type:5prime_partial len:580 (+) TRINITY_DN184600_c1_g14_i1:1-1740(+)
TRINITY_DN14065_c0_g2_i1_m.6124	0.899	1.13933	1.26733	0.341797	0.0809874	0.232083	no	up				TRINITY_DN14065_c0_g2::TRINITY_DN14065_c0_g2_i1::g.6124 ORF type:internal len:123 (+) TRINITY_DN14065_c0_g2_i1:1-366(+)
TRINITY_DN192330_c0_g1_i1_m.62069	0.975	1.148	1.17744	0.235649	0.0176683	0.120846	yes	no change	GO:0004721	ccar:109066279;ccar:109065576		TRINITY_DN192330_c0_g1::TRINITY_DN192330_c0_g1_i1::g.62069 ORF type:complete len:310 (-) TRINITY_DN192330_c0_g1_i1:691-1620(-)
TRINITY_DN197443_c0_g1_i2_m.9745	0.919667	1.13833	1.23777	0.30774	0.135552	0.301044	no	up		ccar:109100825		TRINITY_DN197443_c0_g1::TRINITY_DN197443_c0_g1_i2::g.9745 ORF type:5prime_partial len:270 (-) TRINITY_DN197443_c0_g1_i2:44-853(-)
TRINITY_DN182997_c2_g4_i2_m.63420	0.857333	1.08933	1.27061	0.345517	0.487662	0.644674	no	up	GO:0007015;GO:0006936;GO:0051015;GO:0008307;GO:0005884;GO:0005865;GO:0005862	ccar:109058473;ccar:109097280		TRINITY_DN182997_c2_g4::TRINITY_DN182997_c2_g4_i2::g.63420 ORF type:5prime_partial len:169 (+) TRINITY_DN182997_c2_g4_i2:1-507(+)
TRINITY_DN186095_c1_g2_i2_m.48176	0.991	0.564	0.569122	-0.81319	0.0541714	0.190261	no	down				TRINITY_DN186095_c1_g2::TRINITY_DN186095_c1_g2_i2::g.48176 ORF type:complete len:188 (-) TRINITY_DN186095_c1_g2_i2:492-1055(-)
TRINITY_DN200808_c1_g2_i6_m.141408	0.984667	1.07933	1.09614	0.132433	0.309168	0.487988	no	no change		ccar:109060878		TRINITY_DN200808_c1_g2::TRINITY_DN200808_c1_g2_i6::g.141408 ORF type:complete len:411 (+) TRINITY_DN200808_c1_g2_i6:126-1358(+)
TRINITY_DN188035_c0_g1_i2_m.60336	0.935667	0.947667	1.01283	0.018385	0.895854	0.935046	no	no change		ccar:109057303		TRINITY_DN188035_c0_g1::TRINITY_DN188035_c0_g1_i2::g.60336 ORF type:5prime_partial len:295 (+) TRINITY_DN188035_c0_g1_i2:3-887(+)
TRINITY_DN152376_c0_g1_i1_m.76249	0.946333	1.157	1.22261	0.289969	0.0749362	0.224391	no	up		ccar:109105987		TRINITY_DN152376_c0_g1::TRINITY_DN152376_c0_g1_i1::g.76249 ORF type:5prime_partial len:210 (+) TRINITY_DN152376_c0_g1_i1:1-630(+)
TRINITY_DN187670_c3_g1_i5_m.52415	0.890667	1.016	1.14072	0.189943	0.374083	0.546289	no	no change		ccar:109079646		TRINITY_DN187670_c3_g1::TRINITY_DN187670_c3_g1_i5::g.52415 ORF type:5prime_partial len:504 (-) TRINITY_DN187670_c3_g1_i5:56-1567(-)
TRINITY_DN180815_c3_g3_i1_m.39157	0.785667	0.878333	1.11795	0.160851	0.510092	0.662487	no	no change	GO:0005737;GO:0007017;GO:0031115;GO:0060271;GO:0043209;GO:0070062;GO:0005634;GO:0003924;GO:0005200;GO:0043025;GO:0005509;GO:0005929;GO:0033269;GO:0005874;GO:0005525	ccar:109055720;ccar:109062349;ccar:109074567;ccar:109105867;ccar:109052202;ccar:109052593;ccar:109061972;ccar:109074570;ccar:109052196;ccar:109101654		TRINITY_DN180815_c3_g3::TRINITY_DN180815_c3_g3_i1::g.39157 ORF type:internal len:106 (+) TRINITY_DN180815_c3_g3_i1:1-315(+)
TRINITY_DN196272_c1_g3_i3_m.25726	1.38267	1.62133	1.17261	0.229727	0.405856	0.574482	no	no change				TRINITY_DN196272_c1_g3::TRINITY_DN196272_c1_g3_i3::g.25726 ORF type:internal len:340 (-) TRINITY_DN196272_c1_g3_i3:2-1018(-)
TRINITY_DN198432_c0_g1_i2_m.78789	0.990667	1.211	1.22241	0.289727	0.00227865	0.0709461	yes	up	GO:0005845;GO:0016442;GO:0035198;GO:0006355;GO:0035068;GO:0035196;GO:0035197;GO:0000932;GO:0070551;GO:0000340;GO:0070883;GO:0031054;GO:0045947;GO:0035279;GO:0035278;GO:0046872;GO:0043363	ccar:109111651;ccar:109112065		TRINITY_DN198432_c0_g1::TRINITY_DN198432_c0_g1_i2::g.78789 ORF type:3prime_partial len:827 (+) TRINITY_DN198432_c0_g1_i2:176-2653(+)
TRINITY_DN182822_c0_g1_i1_m.68503	1.00467	1.05433	1.04944	0.0696141	0.402434	0.571947	no	no change	GO:0045261;GO:0015986;GO:0046933			TRINITY_DN182822_c0_g1::TRINITY_DN182822_c0_g1_i1::g.68503 ORF type:5prime_partial len:308 (+) TRINITY_DN182822_c0_g1_i1:2-925(+)
TRINITY_DN207763_c2_g3_i2_m.104237	1.11033	1.247	1.12309	0.167469	0.150809	0.319108	no	no change		ccar:109056767		TRINITY_DN207763_c2_g3::TRINITY_DN207763_c2_g3_i2::g.104237 ORF type:internal len:763 (+) TRINITY_DN207763_c2_g3_i2:1-2286(+)
TRINITY_DN176572_c2_g17_i2_m.137274	1.049	1.07	1.02002	0.0285961	0.733444	0.829872	no	no change	GO:0005885;GO:0034314;GO:0005524			TRINITY_DN176572_c2_g17::TRINITY_DN176572_c2_g17_i2::g.137274 ORF type:5prime_partial len:302 (+) TRINITY_DN176572_c2_g17_i2:1-906(+)
TRINITY_DN189450_c3_g1_i1_m.29262	1.04733	1.11733	1.06684	0.093339	0.238933	0.416685	no	no change		ccar:109097955		TRINITY_DN189450_c3_g1::TRINITY_DN189450_c3_g1_i1::g.29262 ORF type:5prime_partial len:333 (-) TRINITY_DN189450_c3_g1_i1:117-1115(-)
TRINITY_DN187478_c1_g3_i2_m.16426	1.018	1.28467	1.26195	0.335657	0.0168431	0.119247	yes	up				TRINITY_DN187478_c1_g3::TRINITY_DN187478_c1_g3_i2::g.16426 ORF type:internal len:403 (-) TRINITY_DN187478_c1_g3_i2:3-1208(-)
TRINITY_DN196378_c2_g2_i2_m.52622	1.15067	0.454667	0.395133	-1.33959	0.0412204	0.169679	yes	down		ccar:109084677		TRINITY_DN196378_c2_g2::TRINITY_DN196378_c2_g2_i2::g.52622 ORF type:5prime_partial len:463 (+) TRINITY_DN196378_c2_g2_i2:1-1389(+)
TRINITY_DN188824_c0_g1_i4_m.92393	0.986333	1.262	1.27949	0.355565	0.0231916	0.133013	yes	up		ccar:109099024		TRINITY_DN188824_c0_g1::TRINITY_DN188824_c0_g1_i4::g.92393 ORF type:complete len:972 (-) TRINITY_DN188824_c0_g1_i4:613-3528(-)
TRINITY_DN184186_c5_g1_i2_m.30972	0.966333	0.893333	0.924457	-0.113322	0.337844	0.512968	no	no change		ccar:109076861		TRINITY_DN184186_c5_g1::TRINITY_DN184186_c5_g1_i2::g.30972 ORF type:5prime_partial len:527 (-) TRINITY_DN184186_c5_g1_i2:30-1610(-)
TRINITY_DN175826_c0_g1_i2_m.38110	0.632	0.915	1.44778	0.533847	0.532011	0.680866	no	up		ccar:109113381		TRINITY_DN175826_c0_g1::TRINITY_DN175826_c0_g1_i2::g.38110 ORF type:5prime_partial len:120 (+) TRINITY_DN175826_c0_g1_i2:3-362(+)
TRINITY_DN179834_c1_g13_i1_m.76024	1.014	0.873333	0.861275	-0.215453	0.010892	0.107507	yes	no change				TRINITY_DN179834_c1_g13::TRINITY_DN179834_c1_g13_i1::g.76024 ORF type:complete len:336 (+) TRINITY_DN179834_c1_g13_i1:204-1211(+)
TRINITY_DN205917_c7_g1_i1_m.117430	0.979667	1.07233	1.09459	0.130391	0.232239	0.410157	no	no change	GO:0016020;GO:0003924;GO:0005622;GO:0007264;GO:0051301;GO:0005525	ccar:109104877		TRINITY_DN205917_c7_g1::TRINITY_DN205917_c7_g1_i1::g.117430 ORF type:complete len:192 (+) TRINITY_DN205917_c7_g1_i1:389-964(+)
TRINITY_DN196364_c3_g15_i2_m.52494	0.848333	1.03	1.21415	0.279941	0.233497	0.411748	no	up		ccar:109093770		TRINITY_DN196364_c3_g15::TRINITY_DN196364_c3_g15_i2::g.52494 ORF type:internal len:300 (+) TRINITY_DN196364_c3_g15_i2:2-898(+)
TRINITY_DN192605_c4_g1_i2_m.30723	0.977333	0.961	0.983288	-0.0243143	0.782486	0.860372	no	no change	GO:0006895;GO:0005768;GO:0005829;GO:0005802;GO:0003924;GO:0090382;GO:0045335;GO:0042742;GO:0032456;GO:0030100;GO:0055037;GO:0005525	ccar:109082352		TRINITY_DN192605_c4_g1::TRINITY_DN192605_c4_g1_i2::g.30723 ORF type:complete len:216 (-) TRINITY_DN192605_c4_g1_i2:2046-2693(-)
TRINITY_DN167207_c0_g1_i2_m.133843	0.963	1.14367	1.18761	0.248059	0.0157119	0.116991	yes	no change	GO:0003924;GO:0005525	ccar:109097766		TRINITY_DN167207_c0_g1::TRINITY_DN167207_c0_g1_i2::g.133843 ORF type:5prime_partial len:254 (-) TRINITY_DN167207_c0_g1_i2:127-888(-)
TRINITY_DN181692_c0_g2_i3_m.58604	1.59667	0.812	0.508559	-0.975512	0.149579	0.317505	no	down	GO:0003779;GO:0005509	ccar:109056637;ccar:109056634		TRINITY_DN181692_c0_g2::TRINITY_DN181692_c0_g2_i3::g.58604 ORF type:5prime_partial len:164 (-) TRINITY_DN181692_c0_g2_i3:313-804(-)
TRINITY_DN178512_c0_g1_i3_m.75325	1.06933	0.961333	0.899002	-0.153603	0.06188	0.202434	no	no change		ccar:109103927;ccar:109086941		TRINITY_DN178512_c0_g1::TRINITY_DN178512_c0_g1_i3::g.75325 ORF type:complete len:142 (+) TRINITY_DN178512_c0_g1_i3:99-524(+)
TRINITY_DN198179_c1_g2_i4_m.19916	1.05867	1.08267	1.02267	0.0323407	0.877636	0.92501	no	no change		ccar:109049155		TRINITY_DN198179_c1_g2::TRINITY_DN198179_c1_g2_i4::g.19916 ORF type:complete len:408 (+) TRINITY_DN198179_c1_g2_i4:104-1327(+)
TRINITY_DN179959_c3_g5_i2_m.12035	1.13067	1.061	0.938384	-0.091749	0.495859	0.651132	no	no change		ccar:109061842;ccar:109061846		TRINITY_DN179959_c3_g5::TRINITY_DN179959_c3_g5_i2::g.12035 ORF type:complete len:243 (+) TRINITY_DN179959_c3_g5_i2:311-1039(+)
TRINITY_DN205917_c7_g1_i2_m.117431	1.05	1.23967	1.18063	0.239563	0.106766	0.267214	no	no change	GO:0016020;GO:0003924;GO:0005622;GO:0007264;GO:0051301;GO:0005525	ccar:109104877;ccar:109105325		TRINITY_DN205917_c7_g1::TRINITY_DN205917_c7_g1_i2::g.117431 ORF type:complete len:192 (+) TRINITY_DN205917_c7_g1_i2:389-964(+)
TRINITY_DN192156_c2_g1_i3_m.85921	0.992667	1.09467	1.10275	0.14111	0.103291	0.262507	no	no change	GO:0005794;GO:0003924;GO:0005525	ccar:109062466;ccar:109062468		TRINITY_DN192156_c2_g1::TRINITY_DN192156_c2_g1_i3::g.85921 ORF type:complete len:213 (-) TRINITY_DN192156_c2_g1_i3:1410-2048(-)
TRINITY_DN202286_c2_g2_i5_m.129718	0.946	0.930333	0.983439	-0.0240925	0.779638	0.858645	no	no change				TRINITY_DN202286_c2_g2::TRINITY_DN202286_c2_g2_i5::g.129718 ORF type:complete len:673 (-) TRINITY_DN202286_c2_g2_i5:1479-3497(-)
TRINITY_DN195402_c0_g3_i1_m.77574	0.961333	0.874333	0.909501	-0.136853	0.578084	0.717511	no	no change	GO:0016020;GO:0003924;GO:0007165;GO:0005525	ccar:109094421		TRINITY_DN195402_c0_g3::TRINITY_DN195402_c0_g3_i1::g.77574 ORF type:5prime_partial len:187 (-) TRINITY_DN195402_c0_g3_i1:243-803(-)
TRINITY_DN163099_c0_g3_i3_m.123343	1.098	1.177	1.07195	0.100236	0.565922	0.708303	no	no change				TRINITY_DN163099_c0_g3::TRINITY_DN163099_c0_g3_i3::g.123343 ORF type:internal len:382 (+) TRINITY_DN163099_c0_g3_i3:3-1145(+)
TRINITY_DN192098_c0_g4_i1_m.33005	0.734667	0.520333	0.708258	-0.497654	0.257704	0.435119	no	down				TRINITY_DN192098_c0_g4::TRINITY_DN192098_c0_g4_i1::g.33005 ORF type:complete len:116 (-) TRINITY_DN192098_c0_g4_i1:75-422(-)
TRINITY_DN182997_c2_g14_i1_m.63424	0.843667	1.11933	1.32675	0.407895	0.436815	0.602854	no	up		ccar:109058473;ccar:109097280;ccar:109069497		TRINITY_DN182997_c2_g14::TRINITY_DN182997_c2_g14_i1::g.63424 ORF type:3prime_partial len:115 (+) TRINITY_DN182997_c2_g14_i1:307-648(+)
TRINITY_DN207120_c2_g8_i1_m.129924	0.870333	0.902667	1.03715	0.0526253	0.777293	0.857116	no	no change		ccar:109049748		TRINITY_DN207120_c2_g8::TRINITY_DN207120_c2_g8_i1::g.129924 ORF type:internal len:435 (-) TRINITY_DN207120_c2_g8_i1:3-1304(-)
TRINITY_DN183070_c7_g10_i1_m.95873	1.41733	0.988667	0.697554	-0.519623	0.118097	0.282759	no	down				TRINITY_DN183070_c7_g10::TRINITY_DN183070_c7_g10_i1::g.95873 ORF type:5prime_partial len:605 (+) TRINITY_DN183070_c7_g10_i1:1-1815(+)
TRINITY_DN181834_c0_g1_i1_m.59024	1.01633	1.188	1.16891	0.225161	0.0153388	0.116801	yes	no change		ccar:109088717		TRINITY_DN181834_c0_g1::TRINITY_DN181834_c0_g1_i1::g.59024 ORF type:5prime_partial len:387 (-) TRINITY_DN181834_c0_g1_i1:477-1637(-)
TRINITY_DN202671_c0_g6_i3_m.142432	0.948667	1.029	1.08468	0.11727	0.0796825	0.230143	no	no change		ccar:109088658;ccar:109053489		TRINITY_DN202671_c0_g6::TRINITY_DN202671_c0_g6_i3::g.142432 ORF type:5prime_partial len:254 (+) TRINITY_DN202671_c0_g6_i3:1-762(+)
TRINITY_DN138923_c0_g1_i1_m.47296	0.929333	0.863667	0.92934	-0.105722	0.476886	0.635638	no	no change		ccar:109048928		TRINITY_DN138923_c0_g1::TRINITY_DN138923_c0_g1_i1::g.47296 ORF type:complete len:163 (-) TRINITY_DN138923_c0_g1_i1:375-863(-)
TRINITY_DN178488_c1_g1_i1_m.30349	0.910333	1.16	1.27426	0.349658	0.0623505	0.203396	no	up		ccar:109070176;ccar:109073639		TRINITY_DN178488_c1_g1::TRINITY_DN178488_c1_g1_i1::g.30349 ORF type:complete len:532 (+) TRINITY_DN178488_c1_g1_i1:133-1728(+)
TRINITY_DN186624_c0_g2_i1_m.47678	0.950667	0.872333	0.917602	-0.12406	0.342054	0.517024	no	no change		ccar:109070175;ccar:109083299		TRINITY_DN186624_c0_g2::TRINITY_DN186624_c0_g2_i1::g.47678 ORF type:3prime_partial len:363 (-) TRINITY_DN186624_c0_g2_i1:3-1088(-)
TRINITY_DN182083_c0_g1_i2_m.11311	1.03133	1.12933	1.09502	0.130961	0.077365	0.228107	no	no change		ccar:109108661		TRINITY_DN182083_c0_g1::TRINITY_DN182083_c0_g1_i2::g.11311 ORF type:complete len:785 (-) TRINITY_DN182083_c0_g1_i2:215-2569(-)
TRINITY_DN187767_c1_g3_i1_m.21617	1.12567	1.41	1.25259	0.324915	0.155907	0.323446	no	up		ccar:109062338		TRINITY_DN187767_c1_g3::TRINITY_DN187767_c1_g3_i1::g.21617 ORF type:internal len:231 (+) TRINITY_DN187767_c1_g3_i1:1-690(+)
TRINITY_DN202506_c5_g1_i1_m.99479	1.006	1.15	1.14314	0.193004	0.132732	0.297899	no	no change		ccar:109105970		TRINITY_DN202506_c5_g1::TRINITY_DN202506_c5_g1_i1::g.99479 ORF type:5prime_partial len:221 (+) TRINITY_DN202506_c5_g1_i1:1-663(+)
TRINITY_DN97666_c0_g1_i1_m.3360	0.895667	0.612333	0.683662	-0.548645	0.0218403	0.129882	yes	down	GO:0005737;GO:0007017;GO:0003924;GO:0005200;GO:0005874;GO:0005525			TRINITY_DN97666_c0_g1::TRINITY_DN97666_c0_g1_i1::g.3360 ORF type:internal len:129 (+) TRINITY_DN97666_c0_g1_i1:3-386(+)
TRINITY_DN183320_c0_g6_i2_m.139428	0.888	0.985	1.10923	0.149564	0.274833	0.454057	no	no change	GO:0005525	ccar:109058781;ccar:109058785;ccar:109094407;ccar:109069145		TRINITY_DN183320_c0_g6::TRINITY_DN183320_c0_g6_i2::g.139428 ORF type:complete len:421 (+) TRINITY_DN183320_c0_g6_i2:112-1374(+)
TRINITY_DN181089_c2_g1_i1_m.41033	0.946333	1.06333	1.12364	0.168174	0.0937467	0.250074	no	no change		ccar:109089055;ccar:109075725		TRINITY_DN181089_c2_g1::TRINITY_DN181089_c2_g1_i1::g.41033 ORF type:3prime_partial len:132 (-) TRINITY_DN181089_c2_g1_i1:2-394(-)
TRINITY_DN192417_c0_g1_i2_m.71987	0.889	1.19067	1.33933	0.421514	0.06159	0.201895	no	up	GO:0045454;GO:0005623;GO:0051920			TRINITY_DN192417_c0_g1::TRINITY_DN192417_c0_g1_i2::g.71987 ORF type:5prime_partial len:136 (+) TRINITY_DN192417_c0_g1_i2:1-408(+)
TRINITY_DN205746_c3_g9_i1_m.111076	0.931333	1.24833	1.34037	0.422634	0.033626	0.156198	yes	up		ccar:109072855		TRINITY_DN205746_c3_g9::TRINITY_DN205746_c3_g9_i1::g.111076 ORF type:5prime_partial len:247 (+) TRINITY_DN205746_c3_g9_i1:3-743(+)
TRINITY_DN189808_c2_g1_i2_m.115395	1.09367	0.796333	0.728132	-0.457729	0.00775666	0.0988148	yes	down		ccar:109110256		TRINITY_DN189808_c2_g1::TRINITY_DN189808_c2_g1_i2::g.115395 ORF type:internal len:911 (+) TRINITY_DN189808_c2_g1_i2:3-2732(+)
TRINITY_DN187276_c3_g7_i2_m.36895	1.24567	2.68033	2.15173	1.10549	0.217544	0.393158	no	up	GO:0003676;GO:0005524	ccar:109086129		TRINITY_DN187276_c3_g7::TRINITY_DN187276_c3_g7_i2::g.36895 ORF type:5prime_partial len:417 (-) TRINITY_DN187276_c3_g7_i2:688-1938(-)
TRINITY_DN203473_c0_g4_i1_m.102600	0.982333	1.09333	1.113	0.154449	0.0254373	0.136842	yes	no change		ccar:109072054;ccar:109072058		TRINITY_DN203473_c0_g4::TRINITY_DN203473_c0_g4_i1::g.102600 ORF type:internal len:414 (+) TRINITY_DN203473_c0_g4_i1:3-1241(+)
TRINITY_DN206454_c9_g20_i1_m.139305	3.665	2.353	0.642019	-0.639312	0.53621	0.684718	no	down				TRINITY_DN206454_c9_g20::TRINITY_DN206454_c9_g20_i1::g.139305 ORF type:internal len:136 (-) TRINITY_DN206454_c9_g20_i1:1-405(-)
TRINITY_DN183653_c1_g1_i1_m.59762	0.964	0.922	0.956432	-0.0642664	0.568025	0.710164	no	no change		ccar:109095119;ccar:109089304		TRINITY_DN183653_c1_g1::TRINITY_DN183653_c1_g1_i1::g.59762 ORF type:complete len:1017 (+) TRINITY_DN183653_c1_g1_i1:289-3339(+)
TRINITY_DN181126_c2_g2_i3_m.70381	1.023	1.122	1.09677	0.133267	0.128415	0.294438	no	no change				TRINITY_DN181126_c2_g2::TRINITY_DN181126_c2_g2_i3::g.70381 ORF type:complete len:238 (+) TRINITY_DN181126_c2_g2_i3:363-1076(+)
TRINITY_DN183634_c0_g2_i2_m.35983	0.929667	0.358667	0.385801	-1.37407	0.00878501	0.103571	yes	down				TRINITY_DN183634_c0_g2::TRINITY_DN183634_c0_g2_i2::g.35983 ORF type:5prime_partial len:285 (-) TRINITY_DN183634_c0_g2_i2:54-908(-)
TRINITY_DN198813_c4_g4_i1_m.79397	0.902333	1.223	1.35537	0.438692	0.0510158	0.184729	no	up		ccar:109047942		TRINITY_DN198813_c4_g4::TRINITY_DN198813_c4_g4_i1::g.79397 ORF type:internal len:125 (+) TRINITY_DN198813_c4_g4_i1:1-372(+)
TRINITY_DN20318_c0_g1_i1_m.1941	0.976	1.27067	1.30191	0.380633	0.178291	0.349644	no	up		ccar:109081014;ccar:109081025		TRINITY_DN20318_c0_g1::TRINITY_DN20318_c0_g1_i1::g.1941 ORF type:internal len:132 (-) TRINITY_DN20318_c0_g1_i1:1-393(-)
TRINITY_DN194579_c2_g1_i3_m.22406	1.19567	1.07967	0.902983	-0.147229	0.713442	0.816287	no	no change		ccar:109070176;ccar:109073639		TRINITY_DN194579_c2_g1::TRINITY_DN194579_c2_g1_i3::g.22406 ORF type:complete len:532 (+) TRINITY_DN194579_c2_g1_i3:122-1717(+)
TRINITY_DN198861_c2_g1_i2_m.79519	0.775	0.469333	0.605591	-0.723583	0.254286	0.432335	no	down				TRINITY_DN198861_c2_g1::TRINITY_DN198861_c2_g1_i2::g.79519 ORF type:complete len:287 (-) TRINITY_DN198861_c2_g1_i2:639-1499(-)
TRINITY_DN183331_c10_g11_i4_m.139275	0.983667	1.20167	1.22162	0.288795	0.0807122	0.231871	no	up		ccar:109054124;ccar:109100757		TRINITY_DN183331_c10_g11::TRINITY_DN183331_c10_g11_i4::g.139275 ORF type:3prime_partial len:336 (-) TRINITY_DN183331_c10_g11_i4:3-1007(-)
TRINITY_DN198119_c0_g8_i3_m.19816	1.28533	0.709333	0.551867	-0.857607	0.0508733	0.184545	no	down				TRINITY_DN198119_c0_g8::TRINITY_DN198119_c0_g8_i3::g.19816 ORF type:complete len:900 (+) TRINITY_DN198119_c0_g8_i3:196-2895(+)
TRINITY_DN189821_c2_g1_i2_m.19742	0.961	0.994	1.03434	0.0487094	0.518125	0.669255	no	no change		ccar:109082041;ccar:109096452		TRINITY_DN189821_c2_g1::TRINITY_DN189821_c2_g1_i2::g.19742 ORF type:complete len:908 (+) TRINITY_DN189821_c2_g1_i2:68-2791(+)
TRINITY_DN178650_c0_g2_i1_m.84751	0.974	1.05133	1.0794	0.110226	0.151865	0.319916	no	no change				TRINITY_DN178650_c0_g2::TRINITY_DN178650_c0_g2_i1::g.84751 ORF type:complete len:526 (+) TRINITY_DN178650_c0_g2_i1:132-1709(+)
TRINITY_DN189931_c3_g4_i1_m.9285	0.988	1.24467	1.25978	0.333176	0.00111606	0.0633794	yes	up				TRINITY_DN189931_c3_g4::TRINITY_DN189931_c3_g4_i1::g.9285 ORF type:5prime_partial len:415 (-) TRINITY_DN189931_c3_g4_i1:415-1659(-)
TRINITY_DN194666_c0_g2_i2_m.26286	1.01467	1.09767	1.0818	0.113434	0.0422762	0.170458	yes	no change		ccar:109107343		TRINITY_DN194666_c0_g2::TRINITY_DN194666_c0_g2_i2::g.26286 ORF type:5prime_partial len:148 (+) TRINITY_DN194666_c0_g2_i2:1-444(+)
TRINITY_DN192759_c2_g3_i2_m.63215	0.984	1.067	1.08435	0.11683	0.0415592	0.169946	yes	no change	GO:0060026;GO:0046872;GO:0004721	ccar:109055610		TRINITY_DN192759_c2_g3::TRINITY_DN192759_c2_g3_i2::g.63215 ORF type:complete len:332 (+) TRINITY_DN192759_c2_g3_i2:431-1426(+)
TRINITY_DN182856_c1_g2_i1_m.108250	0.99	0.967	0.976768	-0.0339126	0.836589	0.898781	no	no change		ccar:109065707		TRINITY_DN182856_c1_g2::TRINITY_DN182856_c1_g2_i1::g.108250 ORF type:complete len:733 (+) TRINITY_DN182856_c1_g2_i1:124-2322(+)
TRINITY_DN171929_c6_g5_i2_m.75658	0.977	0.648667	0.663937	-0.590881	0.0220029	0.13056	yes	down	GO:0003779;GO:0005737;GO:0008290;GO:0051016;GO:0030036			TRINITY_DN171929_c6_g5::TRINITY_DN171929_c6_g5_i2::g.75658 ORF type:complete len:275 (+) TRINITY_DN171929_c6_g5_i2:231-1055(+)
TRINITY_DN169193_c1_g1_i1_m.127731	1.14833	0.806333	0.702177	-0.510093	0.155231	0.322958	no	down		ccar:109051161;ccar:109051169		TRINITY_DN169193_c1_g1::TRINITY_DN169193_c1_g1_i1::g.127731 ORF type:complete len:450 (-) TRINITY_DN169193_c1_g1_i1:202-1551(-)
TRINITY_DN170894_c0_g1_i5_m.18475	0.954	1.096	1.14885	0.200187	0.091303	0.247568	no	no change				TRINITY_DN170894_c0_g1::TRINITY_DN170894_c0_g1_i5::g.18475 ORF type:internal len:427 (-) TRINITY_DN170894_c0_g1_i5:2-1279(-)
TRINITY_DN193409_c0_g2_i3_m.29287	0.964	1.26833	1.3157	0.395829	0.0978278	0.25489	no	up		ccar:109078947		TRINITY_DN193409_c0_g2::TRINITY_DN193409_c0_g2_i3::g.29287 ORF type:5prime_partial len:285 (-) TRINITY_DN193409_c0_g2_i3:383-1237(-)
TRINITY_DN167780_c0_g3_i2_m.91039	1.15067	0.487333	0.423523	-1.23949	0.0141095	0.114697	yes	down				TRINITY_DN167780_c0_g3::TRINITY_DN167780_c0_g3_i2::g.91039 ORF type:internal len:296 (+) TRINITY_DN167780_c0_g3_i2:1-885(+)
TRINITY_DN189189_c7_g10_i1_m.26912	1.03167	1.49567	1.44976	0.535812	4.68948e-05	0.0315133	yes	up				TRINITY_DN189189_c7_g10::TRINITY_DN189189_c7_g10_i1::g.26912 ORF type:5prime_partial len:133 (+) TRINITY_DN189189_c7_g10_i1:1-399(+)
TRINITY_DN194637_c2_g20_i3_m.26327	0.948	0.958	1.01055	0.0151386	0.884365	0.928704	no	no change		ccar:109099405		TRINITY_DN194637_c2_g20::TRINITY_DN194637_c2_g20_i3::g.26327 ORF type:complete len:356 (-) TRINITY_DN194637_c2_g20_i3:3-1070(-)
TRINITY_DN184377_c3_g3_i1_m.74935	1.058	0.720333	0.680844	-0.554603	0.0784855	0.229397	no	down				TRINITY_DN184377_c3_g3::TRINITY_DN184377_c3_g3_i1::g.74935 ORF type:internal len:242 (-) TRINITY_DN184377_c3_g3_i1:1-723(-)
TRINITY_DN176069_c2_g7_i1_m.72978	1.275	0.421667	0.330719	-1.59632	0.0810734	0.232247	no	down				TRINITY_DN176069_c2_g7::TRINITY_DN176069_c2_g7_i1::g.72978 ORF type:internal len:250 (+) TRINITY_DN176069_c2_g7_i1:1-747(+)
TRINITY_DN204853_c4_g2_i1_m.131434	0.817333	0.896333	1.09666	0.133111	0.689674	0.79976	no	no change				TRINITY_DN204853_c4_g2::TRINITY_DN204853_c4_g2_i1::g.131434 ORF type:5prime_partial len:152 (-) TRINITY_DN204853_c4_g2_i1:394-849(-)
TRINITY_DN198813_c3_g1_i3_m.79393	0.961	0.998	1.0385	0.0545034	0.587025	0.724483	no	no change				TRINITY_DN198813_c3_g1::TRINITY_DN198813_c3_g1_i3::g.79393 ORF type:complete len:356 (-) TRINITY_DN198813_c3_g1_i3:393-1460(-)
TRINITY_DN181805_c0_g1_i1_m.58023	1.03633	0.673	0.649405	-0.62281	0.0305503	0.148857	yes	down		ccar:109095935		TRINITY_DN181805_c0_g1::TRINITY_DN181805_c0_g1_i1::g.58023 ORF type:internal len:253 (-) TRINITY_DN181805_c0_g1_i1:3-758(-)
TRINITY_DN182870_c0_g1_i1_m.68504	0.914	1.00733	1.10212	0.140275	0.439464	0.604957	no	no change	GO:0005840;GO:0005829;GO:0003735;GO:0002181;GO:0043009;GO:0006412;GO:0022627	ccar:109073853		TRINITY_DN182870_c0_g1::TRINITY_DN182870_c0_g1_i1::g.68504 ORF type:5prime_partial len:281 (-) TRINITY_DN182870_c0_g1_i1:59-901(-)
TRINITY_DN207046_c1_g2_i4_m.127994	1.071	0.798	0.745098	-0.424498	0.155311	0.322874	no	down				TRINITY_DN207046_c1_g2::TRINITY_DN207046_c1_g2_i4::g.127994 ORF type:3prime_partial len:567 (+) TRINITY_DN207046_c1_g2_i4:148-1845(+)
TRINITY_DN190052_c1_g1_i1_m.74415	0.884667	0.894667	1.0113	0.0162163	0.8825	0.927955	no	no change	GO:0005634;GO:0003677;GO:0000790;GO:0000786;GO:0046982;GO:0006334	ccar:109097339;ccar:109097338;ccar:109102664;ccar:109097324		TRINITY_DN190052_c1_g1::TRINITY_DN190052_c1_g1_i1::g.74415 ORF type:complete len:127 (-) TRINITY_DN190052_c1_g1_i1:560-940(-)
TRINITY_DN202540_c0_g3_i2_m.115081	0.942	0.921	0.977707	-0.0325259	0.871356	0.921161	no	no change				TRINITY_DN202540_c0_g3::TRINITY_DN202540_c0_g3_i2::g.115081 ORF type:complete len:751 (+) TRINITY_DN202540_c0_g3_i2:313-2565(+)
TRINITY_DN171682_c0_g8_i1_m.111919	1.09467	1.29533	1.18331	0.242832	0.180355	0.35215	no	no change		ccar:109065233		TRINITY_DN171682_c0_g8::TRINITY_DN171682_c0_g8_i1::g.111919 ORF type:3prime_partial len:137 (-) TRINITY_DN171682_c0_g8_i1:3-410(-)
TRINITY_DN202326_c0_g2_i1_m.94676	1.03367	0.596333	0.576911	-0.79358	0.0127085	0.112247	yes	down				TRINITY_DN202326_c0_g2::TRINITY_DN202326_c0_g2_i1::g.94676 ORF type:3prime_partial len:327 (+) TRINITY_DN202326_c0_g2_i1:208-1185(+)
TRINITY_DN187829_c4_g2_i1_m.26719	0.978	1.31767	1.34731	0.430079	0.0995803	0.257212	no	up				TRINITY_DN187829_c4_g2::TRINITY_DN187829_c4_g2_i1::g.26719 ORF type:complete len:1426 (-) TRINITY_DN187829_c4_g2_i1:175-4452(-)
TRINITY_DN181145_c2_g1_i12_m.112783	0.976333	1.052	1.0775	0.107689	0.197875	0.371689	no	no change				TRINITY_DN181145_c2_g1::TRINITY_DN181145_c2_g1_i12::g.112783 ORF type:complete len:1077 (-) TRINITY_DN181145_c2_g1_i12:503-3733(-)
TRINITY_DN175373_c0_g1_i1_m.7931	0.904667	1.00333	1.10906	0.149343	0.602068	0.73584	no	no change		ccar:109074157		TRINITY_DN175373_c0_g1::TRINITY_DN175373_c0_g1_i1::g.7931 ORF type:complete len:517 (-) TRINITY_DN175373_c0_g1_i1:398-1948(-)
TRINITY_DN187900_c7_g4_i2_m.16281	0.860667	0.991667	1.15221	0.204401	0.577235	0.716789	no	no change				TRINITY_DN187900_c7_g4::TRINITY_DN187900_c7_g4_i2::g.16281 ORF type:5prime_partial len:258 (-) TRINITY_DN187900_c7_g4_i2:237-1010(-)
TRINITY_DN199632_c2_g1_i6_m.74955	0.997	1.117	1.12036	0.163964	0.0226561	0.131722	yes	no change				TRINITY_DN199632_c2_g1::TRINITY_DN199632_c2_g1_i6::g.74955 ORF type:complete len:285 (+) TRINITY_DN199632_c2_g1_i6:180-1034(+)
TRINITY_DN201694_c1_g3_i5_m.120335	1.105	1.308	1.18371	0.243316	0.240241	0.417703	no	no change		ccar:109070724		TRINITY_DN201694_c1_g3::TRINITY_DN201694_c1_g3_i5::g.120335 ORF type:complete len:495 (-) TRINITY_DN201694_c1_g3_i5:866-2350(-)
TRINITY_DN205062_c1_g9_i2_m.94302	0.989333	1.45233	1.46799	0.553844	0.00143778	0.0666336	yes	up				TRINITY_DN205062_c1_g9::TRINITY_DN205062_c1_g9_i2::g.94302 ORF type:complete len:683 (-) TRINITY_DN205062_c1_g9_i2:410-2458(-)
TRINITY_DN203501_c1_g4_i1_m.102922	1.09033	1.06633	0.977988	-0.0321108	0.772577	0.854956	no	no change		ccar:109053023		TRINITY_DN203501_c1_g4::TRINITY_DN203501_c1_g4_i1::g.102922 ORF type:complete len:880 (+) TRINITY_DN203501_c1_g4_i1:123-2762(+)
TRINITY_DN205648_c1_g4_i4_m.100065	1.07667	1.18733	1.10279	0.141153	0.161879	0.330312	no	no change				TRINITY_DN205648_c1_g4::TRINITY_DN205648_c1_g4_i4::g.100065 ORF type:5prime_partial len:1186 (+) TRINITY_DN205648_c1_g4_i4:3-3560(+)
TRINITY_DN194919_c1_g2_i6_m.45242	0.977	1.34033	1.37189	0.456161	0.000159464	0.0494585	yes	up				TRINITY_DN194919_c1_g2::TRINITY_DN194919_c1_g2_i6::g.45242 ORF type:complete len:294 (+) TRINITY_DN194919_c1_g2_i6:2642-3523(+)
TRINITY_DN196286_c1_g1_i2_m.25486	0.859333	0.936667	1.08999	0.124318	0.442201	0.607171	no	no change		ccar:109049411;ccar:109082525		TRINITY_DN196286_c1_g1::TRINITY_DN196286_c1_g1_i2::g.25486 ORF type:complete len:362 (-) TRINITY_DN196286_c1_g1_i2:934-2019(-)
TRINITY_DN178460_c0_g2_i2_m.30341	0.954	1.11367	1.16737	0.223256	0.0808678	0.232153	no	no change		ccar:109063365;ccar:109094660		TRINITY_DN178460_c0_g2::TRINITY_DN178460_c0_g2_i2::g.30341 ORF type:5prime_partial len:641 (-) TRINITY_DN178460_c0_g2_i2:216-2138(-)
TRINITY_DN181108_c9_g1_i4_m.41276	1.008	1.58567	1.57308	0.653594	0.0160944	0.118742	yes	up		ccar:109059451		TRINITY_DN181108_c9_g1::TRINITY_DN181108_c9_g1_i4::g.41276 ORF type:complete len:240 (-) TRINITY_DN181108_c9_g1_i4:611-1330(-)
TRINITY_DN199127_c4_g10_i1_m.15178	0.924333	1.03867	1.12369	0.168248	0.498785	0.653167	no	no change		ccar:109095055		TRINITY_DN199127_c4_g10::TRINITY_DN199127_c4_g10_i1::g.15178 ORF type:5prime_partial len:286 (+) TRINITY_DN199127_c4_g10_i1:1-858(+)
TRINITY_DN175626_c5_g1_i1_m.72507	1.22767	1.387	1.12979	0.176049	0.530922	0.68012	no	no change				TRINITY_DN175626_c5_g1::TRINITY_DN175626_c5_g1_i1::g.72507 ORF type:3prime_partial len:337 (+) TRINITY_DN175626_c5_g1_i1:174-1181(+)
TRINITY_DN190678_c3_g3_i3_m.108820	0.936667	1.06133	1.1331	0.18027	0.0599103	0.199553	no	no change		ccar:109054056		TRINITY_DN190678_c3_g3::TRINITY_DN190678_c3_g3_i3::g.108820 ORF type:internal len:1227 (-) TRINITY_DN190678_c3_g3_i3:1-3678(-)
TRINITY_DN63562_c0_g1_i1_m.2867	0.832667	0.925	1.11089	0.151714	0.738417	0.833043	no	no change	GO:0005882;GO:0005198	ccar:109111339;ccar:109112084		TRINITY_DN63562_c0_g1::TRINITY_DN63562_c0_g1_i1::g.2867 ORF type:internal len:112 (-) TRINITY_DN63562_c0_g1_i1:1-333(-)
TRINITY_DN188344_c4_g1_i1_m.67288	0.905333	0.898	0.9919	-0.0117336	0.92501	0.952167	no	no change	GO:0005737;GO:0019773;GO:0005634;GO:0006511;GO:0004298	ccar:109094792;ccar:109064395;ccar:109112236		TRINITY_DN188344_c4_g1::TRINITY_DN188344_c4_g1_i1::g.67288 ORF type:complete len:235 (+) TRINITY_DN188344_c4_g1_i1:226-930(+)
TRINITY_DN181348_c0_g10_i3_m.66879	1.104	1.04833	0.949577	-0.0746427	0.549777	0.695218	no	no change		ccar:109058045		TRINITY_DN181348_c0_g10::TRINITY_DN181348_c0_g10_i3::g.66879 ORF type:5prime_partial len:342 (+) TRINITY_DN181348_c0_g10_i3:2-1027(+)
TRINITY_DN183073_c0_g1_i2_m.59158	0.968	1.09633	1.13258	0.179608	0.176295	0.34725	no	no change		ccar:109048145		TRINITY_DN183073_c0_g1::TRINITY_DN183073_c0_g1_i2::g.59158 ORF type:5prime_partial len:181 (+) TRINITY_DN183073_c0_g1_i2:2-544(+)
TRINITY_DN152322_c0_g9_i1_m.47204	1.11267	0.654333	0.588077	-0.765924	0.0187187	0.122721	yes	down		ccar:109048412		TRINITY_DN152322_c0_g9::TRINITY_DN152322_c0_g9_i1::g.47204 ORF type:internal len:103 (+) TRINITY_DN152322_c0_g9_i1:3-308(+)
TRINITY_DN192167_c0_g1_i1_m.86098	0.915	1.153	1.26011	0.333549	0.035745	0.15996	yes	up		ccar:109091579		TRINITY_DN192167_c0_g1::TRINITY_DN192167_c0_g1_i1::g.86098 ORF type:internal len:455 (+) TRINITY_DN192167_c0_g1_i1:1-1362(+)
TRINITY_DN196272_c1_g2_i12_m.25725	1.27633	1.01167	0.792635	-0.335271	0.557422	0.701147	no	down				TRINITY_DN196272_c1_g2::TRINITY_DN196272_c1_g2_i12::g.25725 ORF type:5prime_partial len:285 (-) TRINITY_DN196272_c1_g2_i12:9-863(-)
TRINITY_DN198148_c3_g4_i3_m.20130	0.941	0.935667	0.994332	-0.00820006	0.943144	0.963822	no	no change	GO:0001702;GO:0005768;GO:0003924;GO:0030139;GO:0005886;GO:0001525;GO:0030100;GO:0005769;GO:0005525	ccar:109070204;ccar:109067151		TRINITY_DN198148_c3_g4::TRINITY_DN198148_c3_g4_i3::g.20130 ORF type:5prime_partial len:325 (+) TRINITY_DN198148_c3_g4_i3:1-975(+)
TRINITY_DN192077_c0_g2_i2_m.33154	0.911333	1.074	1.17849	0.236943	0.0421899	0.170707	yes	no change				TRINITY_DN192077_c0_g2::TRINITY_DN192077_c0_g2_i2::g.33154 ORF type:5prime_partial len:267 (+) TRINITY_DN192077_c0_g2_i2:1-801(+)
TRINITY_DN181016_c3_g4_i2_m.41375	0.925	1.02533	1.10847	0.148568	0.25239	0.430382	no	no change				TRINITY_DN181016_c3_g4::TRINITY_DN181016_c3_g4_i2::g.41375 ORF type:complete len:475 (+) TRINITY_DN181016_c3_g4_i2:111-1535(+)
TRINITY_DN193852_c1_g1_i1_m.51915	0.918	1.24167	1.35258	0.435712	0.348344	0.522419	no	up				TRINITY_DN193852_c1_g1::TRINITY_DN193852_c1_g1_i1::g.51915 ORF type:internal len:195 (-) TRINITY_DN193852_c1_g1_i1:1-582(-)
TRINITY_DN203721_c4_g1_i2_m.112532	1.03967	1.27033	1.22187	0.289086	0.0380999	0.163948	yes	up	GO:0048703;GO:0006281;GO:0005634;GO:0007064;GO:0003682;GO:0008278;GO:0005524	ccar:109108176;ccar:109096443;ccar:109062772		TRINITY_DN203721_c4_g1::TRINITY_DN203721_c4_g1_i2::g.112532 ORF type:3prime_partial len:596 (+) TRINITY_DN203721_c4_g1_i2:292-2076(+)
TRINITY_DN179954_c2_g7_i1_m.12099	0.964333	1.04233	1.08088	0.112213	0.407748	0.57625	no	no change				TRINITY_DN179954_c2_g7::TRINITY_DN179954_c2_g7_i1::g.12099 ORF type:internal len:277 (-) TRINITY_DN179954_c2_g7_i1:3-830(-)
TRINITY_DN190879_c5_g5_i1_m.46453	0.955333	1.01433	1.06176	0.0864557	0.515537	0.66666	no	no change				TRINITY_DN190879_c5_g5::TRINITY_DN190879_c5_g5_i1::g.46453 ORF type:internal len:654 (-) TRINITY_DN190879_c5_g5_i1:1-1959(-)
TRINITY_DN137421_c0_g1_i1_m.23681	0.946333	1.08	1.14125	0.190611	0.30203	0.481148	no	no change				TRINITY_DN137421_c0_g1::TRINITY_DN137421_c0_g1_i1::g.23681 ORF type:complete len:278 (+) TRINITY_DN137421_c0_g1_i1:133-966(+)
TRINITY_DN194099_c1_g1_i2_m.66299	0.980667	0.931333	0.949694	-0.0744652	0.325019	0.502291	no	no change		ccar:109105691		TRINITY_DN194099_c1_g1::TRINITY_DN194099_c1_g1_i2::g.66299 ORF type:complete len:397 (-) TRINITY_DN194099_c1_g1_i2:898-2088(-)
TRINITY_DN185760_c1_g8_i2_m.105330	0.865667	0.664	0.767039	-0.382628	0.0570381	0.195227	no	down				TRINITY_DN185760_c1_g8::TRINITY_DN185760_c1_g8_i2::g.105330 ORF type:internal len:267 (+) TRINITY_DN185760_c1_g8_i2:3-800(+)
TRINITY_DN176069_c2_g5_i3_m.72977	1.08667	0.413	0.380061	-1.3957	0.00822871	0.101307	yes	down				TRINITY_DN176069_c2_g5::TRINITY_DN176069_c2_g5_i3::g.72977 ORF type:internal len:249 (+) TRINITY_DN176069_c2_g5_i3:1-744(+)
TRINITY_DN162859_c1_g1_i1_m.11505	0.933333	1.01933	1.09214	0.127162	0.417297	0.586456	no	no change	GO:0000184;GO:0022625;GO:0006610;GO:0019083;GO:0006614;GO:0031012;GO:0050821;GO:0010628;GO:0005654;GO:0005925;GO:0070180;GO:0003735;GO:0070062;GO:0000122;GO:0016020;GO:2000059;GO:0071158;GO:0006364;GO:1901798;GO:0045944;GO:0071157;GO:0008284;GO:0032986;GO:1904667;GO:0072717;GO:0043234;GO:0031625;GO:0005840;GO:0001223;GO:0005829;GO:0005730;GO:0005737;GO:1990948;GO:0003723;GO:0006413;GO:0006412			TRINITY_DN162859_c1_g1::TRINITY_DN162859_c1_g1_i1::g.11505 ORF type:5prime_partial len:159 (-) TRINITY_DN162859_c1_g1_i1:64-540(-)
TRINITY_DN155972_c4_g1_i2_m.23622	0.987	0.935667	0.947991	-0.0770554	0.329469	0.505582	no	no change	GO:0003735;GO:0006412;GO:0005840	ccar:109050014;ccar:109090410		TRINITY_DN155972_c4_g1::TRINITY_DN155972_c4_g1_i2::g.23622 ORF type:complete len:157 (-) TRINITY_DN155972_c4_g1_i2:113-583(-)
TRINITY_DN177275_c2_g6_i1_m.56794	0.689667	0.494333	0.716771	-0.480415	0.289664	0.468201	no	down				TRINITY_DN177275_c2_g6::TRINITY_DN177275_c2_g6_i1::g.56794 ORF type:internal len:140 (-) TRINITY_DN177275_c2_g6_i1:2-418(-)
TRINITY_DN179802_c0_g7_i1_m.117816	0.991	1.007	1.01615	0.0231067	0.869273	0.919803	no	no change		ccar:109073658		TRINITY_DN179802_c0_g7::TRINITY_DN179802_c0_g7_i1::g.117816 ORF type:complete len:317 (-) TRINITY_DN179802_c0_g7_i1:718-1668(-)
TRINITY_DN198656_c0_g1_i3_m.56246	1.043	1.23	1.17929	0.237919	0.0154806	0.11656	yes	no change		ccar:109073286		TRINITY_DN198656_c0_g1::TRINITY_DN198656_c0_g1_i3::g.56246 ORF type:5prime_partial len:712 (-) TRINITY_DN198656_c0_g1_i3:377-2512(-)
TRINITY_DN197527_c0_g1_i2_m.39148	1.119	1.80967	1.61722	0.693514	0.0582904	0.19717	no	up	GO:0005737;GO:0006457;GO:0051082;GO:0005524			TRINITY_DN197527_c0_g1::TRINITY_DN197527_c0_g1_i2::g.39148 ORF type:5prime_partial len:180 (-) TRINITY_DN197527_c0_g1_i2:549-1088(-)
TRINITY_DN162266_c0_g3_i1_m.68526	1.12667	0.443	0.393195	-1.34668	0.0212049	0.128279	yes	down				TRINITY_DN162266_c0_g3::TRINITY_DN162266_c0_g3_i1::g.68526 ORF type:internal len:171 (+) TRINITY_DN162266_c0_g3_i1:3-512(+)
TRINITY_DN75579_c1_g1_i1_m.5232	0.955667	0.976	1.02128	0.0303736	0.825038	0.890405	no	no change	GO:0003735;GO:0000028;GO:0006412;GO:0022627	ccar:109058385;ccar:109078917		TRINITY_DN75579_c1_g1::TRINITY_DN75579_c1_g1_i1::g.5232 ORF type:5prime_partial len:153 (-) TRINITY_DN75579_c1_g1_i1:64-522(-)
TRINITY_DN200185_c1_g14_i3_m.134326	0.964667	1.062	1.1009	0.138681	0.0480276	0.179719	yes	no change		ccar:109065322		TRINITY_DN200185_c1_g14::TRINITY_DN200185_c1_g14_i3::g.134326 ORF type:3prime_partial len:227 (+) TRINITY_DN200185_c1_g14_i3:178-855(+)
TRINITY_DN157367_c2_g1_i2_m.30058	1.065	1.295	1.21596	0.282099	0.449933	0.614438	no	up		ccar:109046721		TRINITY_DN157367_c2_g1::TRINITY_DN157367_c2_g1_i2::g.30058 ORF type:complete len:217 (+) TRINITY_DN157367_c2_g1_i2:110-760(+)
TRINITY_DN203970_c3_g1_i2_m.88265	0.978	0.965667	0.987389	-0.0183092	0.875276	0.92373	no	no change				TRINITY_DN203970_c3_g1::TRINITY_DN203970_c3_g1_i2::g.88265 ORF type:5prime_partial len:714 (+) TRINITY_DN203970_c3_g1_i2:1-2142(+)
TRINITY_DN20132_c0_g2_i1_m.7850	0.974667	0.595	0.610465	-0.712019	0.00962435	0.104738	yes	down				TRINITY_DN20132_c0_g2::TRINITY_DN20132_c0_g2_i1::g.7850 ORF type:internal len:257 (-) TRINITY_DN20132_c0_g2_i1:3-770(-)
TRINITY_DN206561_c1_g2_i3_m.97106	1.074	1.451	1.35102	0.434054	0.0193822	0.123751	yes	up		ccar:109073618		TRINITY_DN206561_c1_g2::TRINITY_DN206561_c1_g2_i3::g.97106 ORF type:5prime_partial len:658 (+) TRINITY_DN206561_c1_g2_i3:3-1976(+)
TRINITY_DN191037_c0_g1_i3_m.49726	0.923	0.976667	1.05814	0.0815356	0.591364	0.727611	no	no change		ccar:109090623		TRINITY_DN191037_c0_g1::TRINITY_DN191037_c0_g1_i3::g.49726 ORF type:complete len:360 (+) TRINITY_DN191037_c0_g1_i3:107-1186(+)
TRINITY_DN185186_c2_g2_i2_m.76865	0.953333	1.42933	1.4993	0.58429	0.00199642	0.0706101	yes	up		ccar:109073030		TRINITY_DN185186_c2_g2::TRINITY_DN185186_c2_g2_i2::g.76865 ORF type:complete len:107 (+) TRINITY_DN185186_c2_g2_i2:576-896(+)
TRINITY_DN164322_c0_g1_i1_m.15468	0.499333	0.251	0.50267	-0.992316	0.379923	0.550332	no	down		ccar:109102537		TRINITY_DN164322_c0_g1::TRINITY_DN164322_c0_g1_i1::g.15468 ORF type:complete len:316 (-) TRINITY_DN164322_c0_g1_i1:150-1097(-)
TRINITY_DN204481_c4_g13_i2_m.119120	0.983333	0.474667	0.482712	-1.05077	0.0049101	0.0868313	yes	down				TRINITY_DN204481_c4_g13::TRINITY_DN204481_c4_g13_i2::g.119120 ORF type:internal len:214 (-) TRINITY_DN204481_c4_g13_i2:3-641(-)
TRINITY_DN184095_c2_g5_i3_m.33781	0.939	1.13567	1.20944	0.274342	0.0260236	0.138153	yes	up		ccar:109065635		TRINITY_DN184095_c2_g5::TRINITY_DN184095_c2_g5_i3::g.33781 ORF type:5prime_partial len:612 (-) TRINITY_DN184095_c2_g5_i3:127-1962(-)
TRINITY_DN199763_c0_g1_i2_m.30490	0.804667	0.776667	0.965203	-0.0510957	0.817042	0.884736	no	no change				TRINITY_DN199763_c0_g1::TRINITY_DN199763_c0_g1_i2::g.30490 ORF type:complete len:867 (+) TRINITY_DN199763_c0_g1_i2:173-2773(+)
TRINITY_DN202768_c0_g2_i8_m.118625	0.901	1.08433	1.20348	0.267209	0.0557458	0.192933	no	up		ccar:109050721		TRINITY_DN202768_c0_g2::TRINITY_DN202768_c0_g2_i8::g.118625 ORF type:complete len:529 (-) TRINITY_DN202768_c0_g2_i8:1120-2706(-)
TRINITY_DN193927_c4_g5_i3_m.32274	1.22633	1.157	0.943463	-0.0839623	0.678599	0.791584	no	no change	GO:0003924;GO:0005525	ccar:109053688;ccar:109083364;ccar:109047341;ccar:109053695		TRINITY_DN193927_c4_g5::TRINITY_DN193927_c4_g5_i3::g.32274 ORF type:complete len:219 (-) TRINITY_DN193927_c4_g5_i3:187-843(-)
TRINITY_DN198541_c8_g5_i12_m.17181	1.04467	1.05867	1.0134	0.0192057	0.790982	0.866995	no	no change		ccar:109059497		TRINITY_DN198541_c8_g5::TRINITY_DN198541_c8_g5_i12::g.17181 ORF type:complete len:240 (+) TRINITY_DN198541_c8_g5_i12:384-1103(+)
TRINITY_DN176833_c0_g3_i7_m.88152	0.975	1.32833	1.36239	0.446143	0.0276395	0.142783	yes	up		ccar:109097668		TRINITY_DN176833_c0_g3::TRINITY_DN176833_c0_g3_i7::g.88152 ORF type:5prime_partial len:228 (-) TRINITY_DN176833_c0_g3_i7:125-808(-)
TRINITY_DN58543_c1_g1_i1_m.4154	0.991	1.36267	1.37504	0.459476	0.0923418	0.248546	no	up				TRINITY_DN58543_c1_g1::TRINITY_DN58543_c1_g1_i1::g.4154 ORF type:internal len:113 (-) TRINITY_DN58543_c1_g1_i1:2-337(-)
TRINITY_DN190726_c2_g3_i1_m.51269	0.756	1.161	1.53571	0.61891	0.0967526	0.253728	no	up				TRINITY_DN190726_c2_g3::TRINITY_DN190726_c2_g3_i1::g.51269 ORF type:3prime_partial len:403 (+) TRINITY_DN190726_c2_g3_i1:114-1319(+)
TRINITY_DN187724_c2_g1_i3_m.14393	0.922	1.02033	1.10665	0.146202	0.366187	0.538758	no	no change		ccar:109052863;ccar:109064818		TRINITY_DN187724_c2_g1::TRINITY_DN187724_c2_g1_i3::g.14393 ORF type:internal len:319 (-) TRINITY_DN187724_c2_g1_i3:3-956(-)
TRINITY_DN182313_c3_g1_i3_m.16641	0.997667	1.18467	1.18744	0.247851	0.00265175	0.0732319	yes	no change		ccar:109102285;ccar:109066323		TRINITY_DN182313_c3_g1::TRINITY_DN182313_c3_g1_i3::g.16641 ORF type:complete len:217 (-) TRINITY_DN182313_c3_g1_i3:1571-2221(-)
TRINITY_DN189886_c4_g1_i1_m.20310	0.808333	0.734333	0.908454	-0.138515	0.531707	0.680802	no	no change				TRINITY_DN189886_c4_g1::TRINITY_DN189886_c4_g1_i1::g.20310 ORF type:3prime_partial len:1419 (+) TRINITY_DN189886_c4_g1_i1:94-4347(+)
TRINITY_DN203768_c11_g45_i2_m.112775	1.05267	1.35767	1.28974	0.367081	0.0152536	0.116703	yes	up				TRINITY_DN203768_c11_g45::TRINITY_DN203768_c11_g45_i2::g.112775 ORF type:internal len:192 (+) TRINITY_DN203768_c11_g45_i2:1-573(+)
TRINITY_DN206406_c0_g2_i3_m.105684	0.928667	1.07533	1.15793	0.211551	0.105358	0.265584	no	no change	GO:0016192;GO:0006886;GO:0005198;GO:0030903;GO:0000139;GO:0030126;GO:0061053	ccar:109081208;ccar:109081200		TRINITY_DN206406_c0_g2::TRINITY_DN206406_c0_g2_i3::g.105684 ORF type:3prime_partial len:510 (+) TRINITY_DN206406_c0_g2_i3:182-1708(+)
TRINITY_DN193012_c0_g2_i1_m.59620	0.82	0.288667	0.352033	-1.50622	0.0088782	0.103609	yes	down		ccar:109100830		TRINITY_DN193012_c0_g2::TRINITY_DN193012_c0_g2_i1::g.59620 ORF type:internal len:245 (-) TRINITY_DN193012_c0_g2_i1:2-733(-)
TRINITY_DN199343_c3_g1_i6_m.34518	1.00833	1.48833	1.47603	0.561725	0.00277043	0.0747183	yes	up		ccar:109062037;ccar:109083475		TRINITY_DN199343_c3_g1::TRINITY_DN199343_c3_g1_i6::g.34518 ORF type:5prime_partial len:819 (+) TRINITY_DN199343_c3_g1_i6:3-2459(+)
TRINITY_DN205449_c0_g1_i1_m.124142	1.09767	1.29067	1.17583	0.233676	0.242256	0.42039	no	no change		ccar:109113530;ccar:109057370;ccar:109088657		TRINITY_DN205449_c0_g1::TRINITY_DN205449_c0_g1_i1::g.124142 ORF type:5prime_partial len:724 (+) TRINITY_DN205449_c0_g1_i1:3-2174(+)
TRINITY_DN191224_c2_g1_i2_m.44386	1.00333	1.09767	1.09402	0.129639	0.269857	0.448686	no	no change	GO:0007223;GO:0038095;GO:0042383;GO:0005829;GO:0004723;GO:0005739;GO:0005654;GO:1900740;GO:0045944;GO:0005509;GO:0005516;GO:0016018;GO:0033173;GO:0005955;GO:0019904	ccar:109100522;ccar:109106453		TRINITY_DN191224_c2_g1::TRINITY_DN191224_c2_g1_i2::g.44386 ORF type:3prime_partial len:169 (-) TRINITY_DN191224_c2_g1_i2:3-506(-)
TRINITY_DN183964_c3_g23_i2_m.24179	0.981333	1.04233	1.06216	0.0870015	0.180795	0.352753	no	no change				TRINITY_DN183964_c3_g23::TRINITY_DN183964_c3_g23_i2::g.24179 ORF type:complete len:239 (-) TRINITY_DN183964_c3_g23_i2:188-904(-)
TRINITY_DN187168_c1_g1_i1_m.57488	0.844333	1.10167	1.30478	0.383803	0.0513672	0.185253	no	up	GO:0005737;GO:0019773;GO:0005634;GO:0006511;GO:0004298	ccar:109094792;ccar:109064395;ccar:109112236;ccar:109068924		TRINITY_DN187168_c1_g1::TRINITY_DN187168_c1_g1_i1::g.57488 ORF type:5prime_partial len:243 (-) TRINITY_DN187168_c1_g1_i1:184-912(-)
TRINITY_DN189702_c3_g11_i1_m.69351	1.514	1.06833	0.705636	-0.503003	0.25077	0.42898	no	down		ccar:109048401;ccar:109048089		TRINITY_DN189702_c3_g11::TRINITY_DN189702_c3_g11_i1::g.69351 ORF type:internal len:223 (+) TRINITY_DN189702_c3_g11_i1:1-666(+)
TRINITY_DN185840_c0_g7_i12_m.17586	0.790667	0.929667	1.1758	0.233644	0.588055	0.724977	no	no change		ccar:109072136		TRINITY_DN185840_c0_g7::TRINITY_DN185840_c0_g7_i12::g.17586 ORF type:complete len:900 (+) TRINITY_DN185840_c0_g7_i12:56-2755(+)
TRINITY_DN163948_c2_g1_i1_m.43417	1.692	0.731667	0.432427	-1.20947	0.075251	0.224916	no	down	GO:0016459;GO:0005524;GO:0051015;GO:0003774			TRINITY_DN163948_c2_g1::TRINITY_DN163948_c2_g1_i1::g.43417 ORF type:internal len:131 (+) TRINITY_DN163948_c2_g1_i1:3-392(+)
TRINITY_DN205378_c3_g15_i1_m.95904	0.817	0.801667	0.981232	-0.0273336	0.893018	0.933053	no	no change				TRINITY_DN205378_c3_g15::TRINITY_DN205378_c3_g15_i1::g.95904 ORF type:5prime_partial len:505 (+) TRINITY_DN205378_c3_g15_i1:3-1517(+)
TRINITY_DN182609_c3_g9_i1_m.49707	1.05467	0.403333	0.382427	-1.38674	0.00742145	0.097629	yes	down				TRINITY_DN182609_c3_g9::TRINITY_DN182609_c3_g9_i1::g.49707 ORF type:3prime_partial len:579 (-) TRINITY_DN182609_c3_g9_i1:3-1736(-)
TRINITY_DN181471_c1_g18_i3_m.44530	1.31833	1.75333	1.32996	0.411385	0.488063	0.645097	no	up				TRINITY_DN181471_c1_g18::TRINITY_DN181471_c1_g18_i3::g.44530 ORF type:3prime_partial len:359 (-) TRINITY_DN181471_c1_g18_i3:3-1076(-)
TRINITY_DN203273_c2_g3_i1_m.132921	1.00533	1.00733	1.00199	0.00286723	0.972291	0.981296	no	no change				TRINITY_DN203273_c2_g3::TRINITY_DN203273_c2_g3_i1::g.132921 ORF type:internal len:248 (+) TRINITY_DN203273_c2_g3_i1:1-741(+)
TRINITY_DN197315_c2_g6_i1_m.63071	1.01867	1.471	1.44404	0.530115	0.0173283	0.12067	yes	up	GO:0045095;GO:0005198	ccar:109074705		TRINITY_DN197315_c2_g6::TRINITY_DN197315_c2_g6_i1::g.63071 ORF type:internal len:110 (-) TRINITY_DN197315_c2_g6_i1:3-329(-)
TRINITY_DN184726_c1_g20_i1_m.129651	0.991	1.25867	1.2701	0.344939	0.0103296	0.106519	yes	up	GO:0007223;GO:0038095;GO:0042383;GO:0005829;GO:0004723;GO:0005739;GO:0005654;GO:1900740;GO:0045944;GO:0005509;GO:0005516;GO:0016018;GO:0033173;GO:0005955;GO:0019904	ccar:109100522;ccar:109106453		TRINITY_DN184726_c1_g20::TRINITY_DN184726_c1_g20_i1::g.129651 ORF type:5prime_partial len:237 (-) TRINITY_DN184726_c1_g20_i1:1580-2290(-)
TRINITY_DN43352_c0_g1_i1_m.7233	1.06167	1.051	0.989953	-0.0145682	0.902441	0.939368	no	no change	GO:0005737;GO:0005856;GO:0005524	ccar:109100838;ccar:109055631;ccar:109113560;ccar:109082580;ccar:109080038;ccar:109104956;ccar:109100842;ccar:109052669;ccar:109108280		TRINITY_DN43352_c0_g1::TRINITY_DN43352_c0_g1_i1::g.7233 ORF type:internal len:105 (+) TRINITY_DN43352_c0_g1_i1:3-314(+)
TRINITY_DN185567_c4_g34_i2_m.48385	1.042	1.47267	1.41331	0.499076	0.0392899	0.165968	yes	up	GO:0006950;GO:0006457;GO:0051082;GO:0005524	ccar:109110373		TRINITY_DN185567_c4_g34::TRINITY_DN185567_c4_g34_i2::g.48385 ORF type:internal len:260 (+) TRINITY_DN185567_c4_g34_i2:1-777(+)
TRINITY_DN198870_c3_g12_i3_m.79591	1.04233	1.32533	1.27151	0.346539	0.00998636	0.105821	yes	up		ccar:109063665		TRINITY_DN198870_c3_g12::TRINITY_DN198870_c3_g12_i3::g.79591 ORF type:complete len:243 (+) TRINITY_DN198870_c3_g12_i3:91-819(+)
TRINITY_DN199632_c2_g1_i2_m.74952	1.20667	1.615	1.3384	0.420507	0.226892	0.404077	no	up				TRINITY_DN199632_c2_g1::TRINITY_DN199632_c2_g1_i2::g.74952 ORF type:complete len:278 (+) TRINITY_DN199632_c2_g1_i2:705-1538(+)
TRINITY_DN168915_c1_g1_i1_m.11780	1.101	1.27333	1.15652	0.209796	0.342078	0.516866	no	no change		ccar:109074157		TRINITY_DN168915_c1_g1::TRINITY_DN168915_c1_g1_i1::g.11780 ORF type:complete len:517 (+) TRINITY_DN168915_c1_g1_i1:166-1716(+)
TRINITY_DN165933_c0_g1_i1_m.52267	0.910667	1.00433	1.10286	0.141243	0.304189	0.48306	no	no change				TRINITY_DN165933_c0_g1::TRINITY_DN165933_c0_g1_i1::g.52267 ORF type:complete len:143 (+) TRINITY_DN165933_c0_g1_i1:252-680(+)
TRINITY_DN180573_c1_g3_i2_m.85369	0.958667	0.986333	1.02886	0.041046	0.726919	0.825965	no	no change				TRINITY_DN180573_c1_g3::TRINITY_DN180573_c1_g3_i2::g.85369 ORF type:5prime_partial len:259 (+) TRINITY_DN180573_c1_g3_i2:1-777(+)
TRINITY_DN201641_c1_g2_i5_m.119982	1.04633	1.24467	1.18955	0.250417	0.252611	0.430668	no	no change		ccar:109050394		TRINITY_DN201641_c1_g2::TRINITY_DN201641_c1_g2_i5::g.119982 ORF type:complete len:456 (-) TRINITY_DN201641_c1_g2_i5:621-1988(-)
TRINITY_DN164791_c1_g1_i1_m.99202	0.992333	1.06133	1.06953	0.0969811	0.276125	0.455446	no	no change		ccar:109095402		TRINITY_DN164791_c1_g1::TRINITY_DN164791_c1_g1_i1::g.99202 ORF type:5prime_partial len:409 (-) TRINITY_DN164791_c1_g1_i1:809-2035(-)
TRINITY_DN179526_c1_g1_i5_m.77213	0.94	1.10067	1.17092	0.227645	0.0217564	0.12967	yes	no change				TRINITY_DN179526_c1_g1::TRINITY_DN179526_c1_g1_i5::g.77213 ORF type:complete len:371 (-) TRINITY_DN179526_c1_g1_i5:496-1608(-)
TRINITY_DN201622_c5_g1_i2_m.119863	1.046	1.06	1.01338	0.0191814	0.844534	0.902986	no	no change		ccar:109050301		TRINITY_DN201622_c5_g1::TRINITY_DN201622_c5_g1_i2::g.119863 ORF type:3prime_partial len:526 (+) TRINITY_DN201622_c5_g1_i2:115-1689(+)
TRINITY_DN193652_c0_g2_i2_m.10441	0.995667	1.19667	1.20187	0.265287	0.0162914	0.118891	yes	up		ccar:109083075;ccar:109079505;ccar:109054228		TRINITY_DN193652_c0_g2::TRINITY_DN193652_c0_g2_i2::g.10441 ORF type:complete len:216 (-) TRINITY_DN193652_c0_g2_i2:1115-1762(-)
TRINITY_DN161513_c2_g2_i6_m.84220	0.769667	0.923	1.19922	0.262097	0.375535	0.547418	no	no change		ccar:109112142		TRINITY_DN161513_c2_g2::TRINITY_DN161513_c2_g2_i6::g.84220 ORF type:5prime_partial len:279 (+) TRINITY_DN161513_c2_g2_i6:2-838(+)
TRINITY_DN189777_c1_g13_i1_m.71518	1.773	1.507	0.849972	-0.234513	0.774773	0.855976	no	no change				TRINITY_DN189777_c1_g13::TRINITY_DN189777_c1_g13_i1::g.71518 ORF type:internal len:171 (-) TRINITY_DN189777_c1_g13_i1:1-510(-)
TRINITY_DN178616_c0_g2_i1_m.52178	0.831667	0.635667	0.764329	-0.387735	0.272426	0.451375	no	down		ccar:109108046		TRINITY_DN178616_c0_g2::TRINITY_DN178616_c0_g2_i1::g.52178 ORF type:complete len:108 (-) TRINITY_DN178616_c0_g2_i1:56-379(-)
TRINITY_DN186071_c0_g3_i1_m.79381	0.97	1.27933	1.3189	0.399336	0.00343801	0.0787616	yes	up		ccar:109089140		TRINITY_DN186071_c0_g3::TRINITY_DN186071_c0_g3_i1::g.79381 ORF type:5prime_partial len:417 (+) TRINITY_DN186071_c0_g3_i1:3-1253(+)
TRINITY_DN176414_c0_g2_i2_m.96605	1.07333	0.766667	0.714286	-0.485427	0.0351658	0.1586	yes	down		ccar:109086677		TRINITY_DN176414_c0_g2::TRINITY_DN176414_c0_g2_i2::g.96605 ORF type:3prime_partial len:134 (+) TRINITY_DN176414_c0_g2_i2:95-493(+)
TRINITY_DN192585_c3_g3_i2_m.30768	1.13533	1.03767	0.913975	-0.129773	0.441219	0.605924	no	no change				TRINITY_DN192585_c3_g3::TRINITY_DN192585_c3_g3_i2::g.30768 ORF type:3prime_partial len:399 (+) TRINITY_DN192585_c3_g3_i2:71-1264(+)
TRINITY_DN189023_c0_g5_i2_m.130475	1.058	1.24367	1.17549	0.23326	0.0437609	0.17214	yes	no change		ccar:109109350		TRINITY_DN189023_c0_g5::TRINITY_DN189023_c0_g5_i2::g.130475 ORF type:internal len:292 (+) TRINITY_DN189023_c0_g5_i2:1-873(+)
TRINITY_DN190588_c3_g3_i1_m.131562	1.006	1.27333	1.26574	0.33998	0.00113383	0.0639387	yes	up				TRINITY_DN190588_c3_g3::TRINITY_DN190588_c3_g3_i1::g.131562 ORF type:internal len:629 (+) TRINITY_DN190588_c3_g3_i1:3-1886(+)
TRINITY_DN189663_c2_g1_i2_m.42259	1.017	1.404	1.38053	0.465223	0.0324535	0.152865	yes	up	GO:0003779;GO:0005516;GO:0031032	ccar:109049113		TRINITY_DN189663_c2_g1::TRINITY_DN189663_c2_g1_i2::g.42259 ORF type:complete len:330 (+) TRINITY_DN189663_c2_g1_i2:195-1184(+)
TRINITY_DN175656_c1_g4_i2_m.72562	0.954	1.04	1.09015	0.124522	0.378836	0.549547	no	no change				TRINITY_DN175656_c1_g4::TRINITY_DN175656_c1_g4_i2::g.72562 ORF type:5prime_partial len:478 (+) TRINITY_DN175656_c1_g4_i2:3-1436(+)
TRINITY_DN189542_c3_g13_i2_m.31959	1.12967	1.14733	1.01564	0.0223875	0.87561	0.923962	no	no change		ccar:109110905		TRINITY_DN189542_c3_g13::TRINITY_DN189542_c3_g13_i2::g.31959 ORF type:internal len:371 (+) TRINITY_DN189542_c3_g13_i2:2-1111(+)
TRINITY_DN189327_c0_g1_i2_m.126733	0.985333	1.03733	1.05277	0.0741958	0.171386	0.341671	no	no change		ccar:109051386;ccar:109053617		TRINITY_DN189327_c0_g1::TRINITY_DN189327_c0_g1_i2::g.126733 ORF type:5prime_partial len:401 (-) TRINITY_DN189327_c0_g1_i2:317-1519(-)
TRINITY_DN207251_c5_g1_i2_m.123165	1.07567	1.188	1.10443	0.143304	0.0788447	0.229532	no	no change				TRINITY_DN207251_c5_g1::TRINITY_DN207251_c5_g1_i2::g.123165 ORF type:5prime_partial len:1696 (+) TRINITY_DN207251_c5_g1_i2:2-5089(+)
TRINITY_DN195363_c0_g33_i2_m.77657	0.8	0.482333	0.602917	-0.729969	0.0946096	0.250964	no	down				TRINITY_DN195363_c0_g33::TRINITY_DN195363_c0_g33_i2::g.77657 ORF type:internal len:217 (+) TRINITY_DN195363_c0_g33_i2:1-648(+)
TRINITY_DN182361_c0_g3_i6_m.25888	0.903	0.910667	1.00849	0.0121971	0.944582	0.964313	no	no change		ccar:109046106		TRINITY_DN182361_c0_g3::TRINITY_DN182361_c0_g3_i6::g.25888 ORF type:5prime_partial len:513 (+) TRINITY_DN182361_c0_g3_i6:3-1541(+)
TRINITY_DN162317_c2_g1_i2_m.20689	1.13633	1.18833	1.04576	0.0645535	0.728528	0.826978	no	no change	GO:0003735;GO:0006412;GO:0022625;GO:0003723;GO:0000470	ccar:109067206		TRINITY_DN162317_c2_g1::TRINITY_DN162317_c2_g1_i2::g.20689 ORF type:internal len:103 (+) TRINITY_DN162317_c2_g1_i2:1-306(+)
TRINITY_DN181837_c2_g1_i3_m.58974	0.973667	1.148	1.17905	0.237623	0.188698	0.361956	no	no change		ccar:109093046		TRINITY_DN181837_c2_g1::TRINITY_DN181837_c2_g1_i3::g.58974 ORF type:complete len:193 (+) TRINITY_DN181837_c2_g1_i3:45-623(+)
TRINITY_DN196143_c1_g1_i3_m.20264	0.953	1.23867	1.29976	0.37824	0.0163503	0.118997	yes	up		ccar:109051057		TRINITY_DN196143_c1_g1::TRINITY_DN196143_c1_g1_i3::g.20264 ORF type:5prime_partial len:650 (+) TRINITY_DN196143_c1_g1_i3:1-1950(+)
TRINITY_DN177574_c0_g13_i1_m.87442	1.17933	1.20833	1.02459	0.0350469	0.884685	0.928798	no	no change		ccar:109061596		TRINITY_DN177574_c0_g13::TRINITY_DN177574_c0_g13_i1::g.87442 ORF type:complete len:395 (+) TRINITY_DN177574_c0_g13_i1:83-1267(+)
TRINITY_DN180172_c1_g9_i1_m.35640	0.972667	1.05333	1.08293	0.114945	0.600104	0.734665	no	no change		ccar:109095085		TRINITY_DN180172_c1_g9::TRINITY_DN180172_c1_g9_i1::g.35640 ORF type:5prime_partial len:193 (+) TRINITY_DN180172_c1_g9_i1:1-579(+)
TRINITY_DN197838_c0_g1_i2_m.41453	0.994333	1.07633	1.08247	0.114323	0.0294426	0.146559	yes	no change		ccar:109089057;ccar:109104844		TRINITY_DN197838_c0_g1::TRINITY_DN197838_c0_g1_i2::g.41453 ORF type:complete len:396 (-) TRINITY_DN197838_c0_g1_i2:353-1540(-)
TRINITY_DN199973_c0_g11_i1_m.42471	1.05	1.38733	1.32127	0.401925	0.0169256	0.119204	yes	up	GO:0045261;GO:0015986;GO:0005524;GO:0046933	ccar:109045953;ccar:109072128		TRINITY_DN199973_c0_g11::TRINITY_DN199973_c0_g11_i1::g.42471 ORF type:internal len:109 (+) TRINITY_DN199973_c0_g11_i1:1-324(+)
TRINITY_DN204442_c4_g1_i2_m.119076	1.011	0.988333	0.97758	-0.0327134	0.608998	0.741501	no	no change		ccar:109049922;ccar:109049950		TRINITY_DN204442_c4_g1::TRINITY_DN204442_c4_g1_i2::g.119076 ORF type:complete len:380 (+) TRINITY_DN204442_c4_g1_i2:101-1240(+)
TRINITY_DN175452_c3_g17_i1_m.25239	1.09067	0.593333	0.54401	-0.878296	0.0736896	0.221729	no	down	GO:0006937;GO:0045214;GO:0005861;GO:0030239	ccar:109093830;ccar:109094281		TRINITY_DN175452_c3_g17::TRINITY_DN175452_c3_g17_i1::g.25239 ORF type:internal len:119 (+) TRINITY_DN175452_c3_g17_i1:1-354(+)
TRINITY_DN168980_c0_g2_i2_m.11665	1.006	1.10867	1.10205	0.140195	0.188513	0.361687	no	no change		ccar:109088544		TRINITY_DN168980_c0_g2::TRINITY_DN168980_c0_g2_i2::g.11665 ORF type:5prime_partial len:348 (-) TRINITY_DN168980_c0_g2_i2:897-1940(-)
TRINITY_DN205743_c6_g3_i1_m.110563	1.42933	1.80033	1.25956	0.332922	0.437225	0.603006	no	up		ccar:109048458		TRINITY_DN205743_c6_g3::TRINITY_DN205743_c6_g3_i1::g.110563 ORF type:3prime_partial len:362 (-) TRINITY_DN205743_c6_g3_i1:3-1085(-)
TRINITY_DN188403_c0_g3_i1_m.67237	1.00467	1.08233	1.07731	0.107428	0.0128209	0.112623	yes	no change		ccar:109078813		TRINITY_DN188403_c0_g3::TRINITY_DN188403_c0_g3_i1::g.67237 ORF type:3prime_partial len:730 (-) TRINITY_DN188403_c0_g3_i1:2-2188(-)
TRINITY_DN176485_c1_g5_i1_m.96777	0.873	1.00433	1.15044	0.202185	0.148862	0.316819	no	no change		ccar:109088485;ccar:109088484		TRINITY_DN176485_c1_g5::TRINITY_DN176485_c1_g5_i1::g.96777 ORF type:internal len:348 (+) TRINITY_DN176485_c1_g5_i1:1-1041(+)
TRINITY_DN166372_c0_g1_i1_m.35796	0.885333	0.313333	0.353916	-1.49852	0.00157496	0.0686514	yes	down				TRINITY_DN166372_c0_g1::TRINITY_DN166372_c0_g1_i1::g.35796 ORF type:5prime_partial len:514 (-) TRINITY_DN166372_c0_g1_i1:304-1845(-)
TRINITY_DN176058_c1_g3_i1_m.73197	1.142	1.13733	0.995914	-0.0059075	0.969648	0.979978	no	no change				TRINITY_DN176058_c1_g3::TRINITY_DN176058_c1_g3_i1::g.73197 ORF type:5prime_partial len:165 (+) TRINITY_DN176058_c1_g3_i1:1-495(+)
TRINITY_DN183019_c1_g2_i2_m.96299	1.737	3.08267	1.77471	0.827581	0.0682012	0.213499	no	up				TRINITY_DN183019_c1_g2::TRINITY_DN183019_c1_g2_i2::g.96299 ORF type:5prime_partial len:791 (-) TRINITY_DN183019_c1_g2_i2:482-2854(-)
TRINITY_DN179960_c0_g6_i4_m.12192	0.999333	1.11467	1.11541	0.157574	0.0565542	0.194562	no	no change	GO:0006897;GO:0016192;GO:0006886;GO:0016055;GO:0008289;GO:0005905;GO:0005886;GO:0030131	ccar:109065083;ccar:109061944;ccar:109101855;ccar:109105412;ccar:109098878		TRINITY_DN179960_c0_g6::TRINITY_DN179960_c0_g6_i4::g.12192 ORF type:complete len:437 (-) TRINITY_DN179960_c0_g6_i4:369-1679(-)
TRINITY_DN184839_c1_g9_i4_m.48962	0.985667	0.926	0.939466	-0.0900876	0.407368	0.576015	no	no change				TRINITY_DN184839_c1_g9::TRINITY_DN184839_c1_g9_i4::g.48962 ORF type:complete len:624 (-) TRINITY_DN184839_c1_g9_i4:591-2462(-)
TRINITY_DN195755_c0_g1_i1_m.64484	0.879333	0.858333	0.976118	-0.0348721	0.79838	0.872022	no	no change		ccar:109105906		TRINITY_DN195755_c0_g1::TRINITY_DN195755_c0_g1_i1::g.64484 ORF type:complete len:107 (+) TRINITY_DN195755_c0_g1_i1:583-903(+)
TRINITY_DN172504_c0_g12_i1_m.42713	0.948	0.992667	1.04712	0.0664223	0.733667	0.829774	no	no change		ccar:109057083		TRINITY_DN172504_c0_g12::TRINITY_DN172504_c0_g12_i1::g.42713 ORF type:5prime_partial len:304 (+) TRINITY_DN172504_c0_g12_i1:2-913(+)
TRINITY_DN187802_c1_g2_i4_m.14420	1.03367	1.06967	1.03483	0.0493903	0.557772	0.701477	no	no change		ccar:109077334		TRINITY_DN187802_c1_g2::TRINITY_DN187802_c1_g2_i4::g.14420 ORF type:complete len:300 (+) TRINITY_DN187802_c1_g2_i4:141-1040(+)
TRINITY_DN204973_c2_g4_i2_m.100516	1.01	1.10233	1.09142	0.126205	0.260504	0.438012	no	no change	GO:0004707;GO:0005524;GO:0005622	ccar:109057220		TRINITY_DN204973_c2_g4::TRINITY_DN204973_c2_g4_i2::g.100516 ORF type:complete len:393 (-) TRINITY_DN204973_c2_g4_i2:503-1681(-)
TRINITY_DN182953_c0_g5_i1_m.63197	1.033	0.621667	0.601807	-0.732627	0.038931	0.16558	yes	down				TRINITY_DN182953_c0_g5::TRINITY_DN182953_c0_g5_i1::g.63197 ORF type:internal len:436 (-) TRINITY_DN182953_c0_g5_i1:3-1307(-)
TRINITY_DN184715_c3_g21_i1_m.129587	1.06333	1.31567	1.2373	0.3072	0.0069433	0.0965359	yes	up		ccar:109112191;ccar:109049473		TRINITY_DN184715_c3_g21::TRINITY_DN184715_c3_g21_i1::g.129587 ORF type:internal len:308 (-) TRINITY_DN184715_c3_g21_i1:3-923(-)
TRINITY_DN176537_c0_g5_i4_m.137271	0.98	1.07133	1.0932	0.128554	0.0239054	0.133963	yes	no change	GO:0003743;GO:0003924;GO:0005850;GO:0005525	ccar:109070641		TRINITY_DN176537_c0_g5::TRINITY_DN176537_c0_g5_i4::g.137271 ORF type:complete len:473 (-) TRINITY_DN176537_c0_g5_i4:298-1716(-)
TRINITY_DN152608_c0_g1_i1_m.83535	0.945333	1.061	1.12236	0.16653	0.349883	0.523656	no	no change				TRINITY_DN152608_c0_g1::TRINITY_DN152608_c0_g1_i1::g.83535 ORF type:internal len:173 (+) TRINITY_DN152608_c0_g1_i1:2-517(+)
TRINITY_DN178555_c2_g1_i1_m.120266	1.07667	1.50967	1.40217	0.487658	0.0872215	0.241205	no	up		ccar:109047943		TRINITY_DN178555_c2_g1::TRINITY_DN178555_c2_g1_i1::g.120266 ORF type:internal len:117 (+) TRINITY_DN178555_c2_g1_i1:3-350(+)
TRINITY_DN173775_c4_g8_i3_m.89797	0.954	0.917	0.961216	-0.0570675	0.478738	0.637264	no	no change		ccar:109074739		TRINITY_DN173775_c4_g8::TRINITY_DN173775_c4_g8_i3::g.89797 ORF type:complete len:247 (-) TRINITY_DN173775_c4_g8_i3:142-882(-)
TRINITY_DN184707_c2_g1_i1_m.9909	0.934333	1.09967	1.17695	0.235057	0.23181	0.409847	no	no change		ccar:109089527;ccar:109079907		TRINITY_DN184707_c2_g1::TRINITY_DN184707_c2_g1_i1::g.9909 ORF type:internal len:106 (+) TRINITY_DN184707_c2_g1_i1:2-316(+)
TRINITY_DN203207_c3_g2_i3_m.133007	1.08267	0.602667	0.55665	-0.845157	0.00827921	0.101464	yes	down		ccar:109101631		TRINITY_DN203207_c3_g2::TRINITY_DN203207_c3_g2_i3::g.133007 ORF type:5prime_partial len:166 (-) TRINITY_DN203207_c3_g2_i3:550-1047(-)
TRINITY_DN184441_c0_g18_i1_m.128072	0.966667	1.10733	1.14552	0.195999	0.42416	0.592589	no	no change		ccar:109060878		TRINITY_DN184441_c0_g18::TRINITY_DN184441_c0_g18_i1::g.128072 ORF type:3prime_partial len:346 (-) TRINITY_DN184441_c0_g18_i1:2-1036(-)
TRINITY_DN186894_c3_g24_i1_m.57632	1.44933	1.67067	1.15271	0.205034	0.535741	0.684336	no	no change	GO:0007160;GO:0008305;GO:0007229;GO:0004872	ccar:109053033		TRINITY_DN186894_c3_g24::TRINITY_DN186894_c3_g24_i1::g.57632 ORF type:3prime_partial len:598 (-) TRINITY_DN186894_c3_g24_i1:2-1792(-)
TRINITY_DN201364_c1_g1_i1_m.127196	0.960667	1.26867	1.32061	0.401205	0.0246395	0.135905	yes	up		ccar:109060087		TRINITY_DN201364_c1_g1::TRINITY_DN201364_c1_g1_i1::g.127196 ORF type:3prime_partial len:483 (+) TRINITY_DN201364_c1_g1_i1:249-1694(+)
TRINITY_DN167353_c3_g8_i2_m.70557	0.912667	1.41433	1.54967	0.631962	0.318612	0.496864	no	up	GO:0005634;GO:0003677;GO:0031492;GO:0000786;GO:0098770;GO:0046982;GO:0006334	ccar:109090331;ccar:109085901;ccar:109085913;ccar:109049573;ccar:109045085;ccar:109060491;ccar:109068954;ccar:109095476;ccar:109055907		TRINITY_DN167353_c3_g8::TRINITY_DN167353_c3_g8_i2::g.70557 ORF type:5prime_partial len:138 (+) TRINITY_DN167353_c3_g8_i2:3-416(+)
TRINITY_DN184987_c1_g3_i1_m.15806	0.993667	1.05767	1.06441	0.0900511	0.0344832	0.157996	yes	no change	GO:0000028;GO:0043236;GO:0022627;GO:0005634;GO:0005055;GO:0030686;GO:0003735;GO:0000461;GO:0005886;GO:0007155;GO:0000447;GO:0006412;GO:0006407			TRINITY_DN184987_c1_g3::TRINITY_DN184987_c1_g3_i1::g.15806 ORF type:internal len:118 (-) TRINITY_DN184987_c1_g3_i1:3-353(-)
TRINITY_DN183356_c4_g5_i1_m.139345	0.997667	1.15167	1.15436	0.207093	0.084554	0.237825	no	no change		ccar:109051517		TRINITY_DN183356_c4_g5::TRINITY_DN183356_c4_g5_i1::g.139345 ORF type:internal len:563 (+) TRINITY_DN183356_c4_g5_i1:1-1686(+)
TRINITY_DN179605_c2_g3_i1_m.77238	0.898667	0.92	1.02374	0.0338478	0.797465	0.871258	no	no change		ccar:109059463		TRINITY_DN179605_c2_g3::TRINITY_DN179605_c2_g3_i1::g.77238 ORF type:complete len:631 (+) TRINITY_DN179605_c2_g3_i1:44-1936(+)
TRINITY_DN200021_c0_g1_i4_m.96192	0.881333	0.888333	1.00794	0.0114134	0.917524	0.947971	no	no change				TRINITY_DN200021_c0_g1::TRINITY_DN200021_c0_g1_i4::g.96192 ORF type:complete len:497 (+) TRINITY_DN200021_c0_g1_i4:126-1616(+)
TRINITY_DN171214_c1_g1_i4_m.71397	0.905	0.967333	1.06888	0.0960953	0.58409	0.722075	no	no change		ccar:109062356		TRINITY_DN171214_c1_g1::TRINITY_DN171214_c1_g1_i4::g.71397 ORF type:5prime_partial len:449 (+) TRINITY_DN171214_c1_g1_i4:2-1348(+)
TRINITY_DN195874_c2_g4_i8_m.13427	1.021	1.365	1.33692	0.418918	0.143459	0.311486	no	up				TRINITY_DN195874_c2_g4::TRINITY_DN195874_c2_g4_i8::g.13427 ORF type:complete len:395 (-) TRINITY_DN195874_c2_g4_i8:1120-2304(-)
TRINITY_DN177654_c0_g1_i1_m.53214	0.888667	0.851667	0.958365	-0.0613535	0.80628	0.878034	no	no change				TRINITY_DN177654_c0_g1::TRINITY_DN177654_c0_g1_i1::g.53214 ORF type:complete len:1268 (-) TRINITY_DN177654_c0_g1_i1:3025-6828(-)
TRINITY_DN181837_c2_g1_i2_m.58973	0.986667	1.216	1.23243	0.301509	0.179743	0.351551	no	up		ccar:109093037		TRINITY_DN181837_c2_g1::TRINITY_DN181837_c2_g1_i2::g.58973 ORF type:5prime_partial len:124 (+) TRINITY_DN181837_c2_g1_i2:1-372(+)
TRINITY_DN175656_c1_g4_i1_m.72559	0.930667	0.895333	0.962034	-0.0558396	0.519596	0.670082	no	no change				TRINITY_DN175656_c1_g4::TRINITY_DN175656_c1_g4_i1::g.72559 ORF type:5prime_partial len:480 (+) TRINITY_DN175656_c1_g4_i1:3-1442(+)
TRINITY_DN173772_c1_g1_i2_m.89706	0.949	1.08767	1.14612	0.196756	0.0416143	0.169913	yes	no change		ccar:109091161		TRINITY_DN173772_c1_g1::TRINITY_DN173772_c1_g1_i2::g.89706 ORF type:5prime_partial len:317 (-) TRINITY_DN173772_c1_g1_i2:391-1341(-)
TRINITY_DN203115_c5_g3_i2_m.141621	0.841333	0.762667	0.906498	-0.141625	0.418685	0.587792	no	no change	GO:0004613;GO:0016301;GO:0006094;GO:0005525	ccar:109049698		TRINITY_DN203115_c5_g3::TRINITY_DN203115_c5_g3_i2::g.141621 ORF type:complete len:637 (+) TRINITY_DN203115_c5_g3_i2:674-2584(+)
TRINITY_DN155554_c3_g3_i1_m.68167	0.945	1.07133	1.13369	0.181021	0.165477	0.334858	no	no change		ccar:109061969		TRINITY_DN155554_c3_g3::TRINITY_DN155554_c3_g3_i1::g.68167 ORF type:complete len:166 (-) TRINITY_DN155554_c3_g3_i1:60-557(-)
TRINITY_DN175257_c0_g3_i2_m.33819	0.919333	0.866	0.941987	-0.086221	0.704537	0.810584	no	no change				TRINITY_DN175257_c0_g3::TRINITY_DN175257_c0_g3_i2::g.33819 ORF type:internal len:212 (+) TRINITY_DN175257_c0_g3_i2:1-633(+)
TRINITY_DN186813_c1_g1_i1_m.34022	1.02667	1.50333	1.46429	0.550197	0.101151	0.259359	no	up		ccar:109091363		TRINITY_DN186813_c1_g1::TRINITY_DN186813_c1_g1_i1::g.34022 ORF type:complete len:224 (-) TRINITY_DN186813_c1_g1_i1:647-1318(-)
TRINITY_DN201206_c0_g1_i2_m.114346	0.988333	1.20867	1.22293	0.290347	0.0792737	0.22962	no	up	GO:0007160;GO:0008305;GO:0007229;GO:0004872	ccar:109053033		TRINITY_DN201206_c0_g1::TRINITY_DN201206_c0_g1_i2::g.114346 ORF type:complete len:768 (+) TRINITY_DN201206_c0_g1_i2:146-2449(+)
TRINITY_DN202710_c1_g1_i2_m.118685	0.977333	1.11033	1.13608	0.18407	0.0100571	0.105875	yes	no change		ccar:109076076		TRINITY_DN202710_c1_g1::TRINITY_DN202710_c1_g1_i2::g.118685 ORF type:3prime_partial len:153 (-) TRINITY_DN202710_c1_g1_i2:3-458(-)
TRINITY_DN207346_c2_g2_i13_m.131827	0.975667	0.525333	0.538435	-0.893155	0.00137314	0.0671091	yes	down				TRINITY_DN207346_c2_g2::TRINITY_DN207346_c2_g2_i13::g.131827 ORF type:internal len:246 (-) TRINITY_DN207346_c2_g2_i13:3-737(-)
TRINITY_DN192963_c4_g1_i3_m.61260	1.03167	1.11367	1.07948	0.110341	0.605628	0.738736	no	no change		ccar:109107577		TRINITY_DN192963_c4_g1::TRINITY_DN192963_c4_g1_i3::g.61260 ORF type:complete len:475 (+) TRINITY_DN192963_c4_g1_i3:132-1556(+)
TRINITY_DN173800_c3_g16_i1_m.89784	0.879667	1.11633	1.26904	0.343739	0.0428507	0.170557	yes	up		ccar:109083873		TRINITY_DN173800_c3_g16::TRINITY_DN173800_c3_g16_i1::g.89784 ORF type:internal len:131 (+) TRINITY_DN173800_c3_g16_i1:3-392(+)
TRINITY_DN198570_c0_g3_i3_m.17217	1.00467	1.256	1.25017	0.32212	0.0133663	0.113818	yes	up	GO:0005737;GO:0016607;GO:0000184;GO:0000381;GO:0005730;GO:0010468;GO:0071013;GO:0003743;GO:0004004;GO:0004386;GO:0005681;GO:0006364;GO:0003723;GO:0003676;GO:0006417;GO:0048701;GO:0051028;GO:0010501;GO:0008380;GO:0005524;GO:0006397	ccar:109045342;ccar:109095231		TRINITY_DN198570_c0_g3::TRINITY_DN198570_c0_g3_i3::g.17217 ORF type:5prime_partial len:283 (+) TRINITY_DN198570_c0_g3_i3:3-851(+)
TRINITY_DN178411_c1_g2_i1_m.19058	1.02933	1.03167	1.00227	0.00326666	0.987383	0.990823	no	no change		ccar:109094279		TRINITY_DN178411_c1_g2::TRINITY_DN178411_c1_g2_i1::g.19058 ORF type:complete len:330 (-) TRINITY_DN178411_c1_g2_i1:351-1340(-)
TRINITY_DN189087_c4_g5_i4_m.130658	1.06567	1.745	1.63747	0.711471	0.0330159	0.154521	yes	up		ccar:109095236		TRINITY_DN189087_c4_g5::TRINITY_DN189087_c4_g5_i4::g.130658 ORF type:3prime_partial len:513 (+) TRINITY_DN189087_c4_g5_i4:380-1915(+)
TRINITY_DN138933_c1_g1_i1_m.47277	0.995	1.27833	1.28476	0.361496	0.0104149	0.106853	yes	up				TRINITY_DN138933_c1_g1::TRINITY_DN138933_c1_g1_i1::g.47277 ORF type:internal len:224 (-) TRINITY_DN138933_c1_g1_i1:2-670(-)
TRINITY_DN99356_c0_g2_i1_m.2010	0.935667	1.18867	1.2704	0.345278	0.0369106	0.162206	yes	up				TRINITY_DN99356_c0_g2::TRINITY_DN99356_c0_g2_i1::g.2010 ORF type:internal len:124 (+) TRINITY_DN99356_c0_g2_i1:3-371(+)
TRINITY_DN193623_c0_g10_i4_m.10447	1.04267	1.235	1.18446	0.244233	0.034631	0.157776	yes	no change	GO:0046847;GO:0060041;GO:0042051;GO:0060271;GO:0038189;GO:0042074;GO:0007229;GO:0016020;GO:0003924;GO:0001822;GO:0051491;GO:0005622;GO:0042461;GO:0045494;GO:0032402;GO:0007264;GO:0002040;GO:0090050;GO:0051301;GO:0005525	ccar:109051932;ccar:109051935;ccar:109104877		TRINITY_DN193623_c0_g10::TRINITY_DN193623_c0_g10_i4::g.10447 ORF type:complete len:192 (+) TRINITY_DN193623_c0_g10_i4:93-668(+)
TRINITY_DN118552_c1_g1_i1_m.27601	1.086	1.42333	1.31062	0.390249	0.0345088	0.157844	yes	up		ccar:109109195		TRINITY_DN118552_c1_g1::TRINITY_DN118552_c1_g1_i1::g.27601 ORF type:3prime_partial len:171 (-) TRINITY_DN118552_c1_g1_i1:1-510(-)
TRINITY_DN207775_c10_g26_i2_m.104273	1.44333	0.321667	0.222864	-2.16577	0.123946	0.29013	no	down		ccar:109062447;ccar:109085190		TRINITY_DN207775_c10_g26::TRINITY_DN207775_c10_g26_i2::g.104273 ORF type:internal len:143 (-) TRINITY_DN207775_c10_g26_i2:3-428(-)
TRINITY_DN182141_c0_g1_i2_m.9604	1.02367	0.866	0.845979	-0.241307	0.236535	0.413847	no	no change	GO:0005215;GO:0005501	ccar:109065643		TRINITY_DN182141_c0_g1::TRINITY_DN182141_c0_g1_i2::g.9604 ORF type:5prime_partial len:229 (+) TRINITY_DN182141_c0_g1_i2:1-687(+)
TRINITY_DN188161_c3_g2_i1_m.66346	0.999	1.249	1.25025	0.322217	0.00106366	0.0630685	yes	up				TRINITY_DN188161_c3_g2::TRINITY_DN188161_c3_g2_i1::g.66346 ORF type:complete len:552 (-) TRINITY_DN188161_c3_g2_i1:230-1885(-)
TRINITY_DN190860_c1_g1_i1_m.45792	0.989	1.11333	1.12572	0.170843	0.000418393	0.0553101	yes	no change		ccar:109050160;ccar:109105409;ccar:109092652;ccar:109079036;ccar:109077221		TRINITY_DN190860_c1_g1::TRINITY_DN190860_c1_g1_i1::g.45792 ORF type:3prime_partial len:3340 (-) TRINITY_DN190860_c1_g1_i1:2-10018(-)
TRINITY_DN197176_c1_g5_i2_m.14049	0.978	1.09133	1.11588	0.158185	0.0031128	0.0762967	yes	no change		ccar:109048356;ccar:109063362		TRINITY_DN197176_c1_g5::TRINITY_DN197176_c1_g5_i2::g.14049 ORF type:complete len:316 (+) TRINITY_DN197176_c1_g5_i2:253-1200(+)
TRINITY_DN171214_c1_g1_i1_m.71395	1.18067	1.096	0.928289	-0.107354	0.683608	0.795012	no	no change		ccar:109062356		TRINITY_DN171214_c1_g1::TRINITY_DN171214_c1_g1_i1::g.71395 ORF type:5prime_partial len:447 (+) TRINITY_DN171214_c1_g1_i1:2-1342(+)
TRINITY_DN192980_c0_g1_i2_m.60900	0.988	1.15867	1.17274	0.229883	0.00161533	0.0681989	yes	no change		ccar:109066587;ccar:109081137		TRINITY_DN192980_c0_g1::TRINITY_DN192980_c0_g1_i2::g.60900 ORF type:complete len:388 (+) TRINITY_DN192980_c0_g1_i2:128-1291(+)
TRINITY_DN184510_c1_g1_i1_m.9482	0.961333	1	1.04022	0.0568913	0.694666	0.803009	no	no change		ccar:109096800		TRINITY_DN184510_c1_g1::TRINITY_DN184510_c1_g1_i1::g.9482 ORF type:complete len:210 (+) TRINITY_DN184510_c1_g1_i1:82-711(+)
TRINITY_DN180946_c0_g9_i3_m.45970	0.873667	0.718667	0.822587	-0.28176	0.0769048	0.227582	no	down		ccar:109102209		TRINITY_DN180946_c0_g9::TRINITY_DN180946_c0_g9_i3::g.45970 ORF type:complete len:342 (-) TRINITY_DN180946_c0_g9_i3:38-1063(-)
TRINITY_DN171222_c1_g1_i3_m.71602	0.973	1.09533	1.12573	0.170858	0.00159282	0.068322	yes	no change				TRINITY_DN171222_c1_g1::TRINITY_DN171222_c1_g1_i3::g.71602 ORF type:complete len:197 (-) TRINITY_DN171222_c1_g1_i3:549-1139(-)
TRINITY_DN183856_c1_g4_i5_m.35921	0.973	1.351	1.38849	0.473516	0.000498666	0.0574464	yes	up		ccar:109069928		TRINITY_DN183856_c1_g4::TRINITY_DN183856_c1_g4_i5::g.35921 ORF type:internal len:209 (+) TRINITY_DN183856_c1_g4_i5:1-624(+)
TRINITY_DN183972_c3_g6_i1_m.24125	0.948	1.16467	1.22855	0.296958	0.00643821	0.0956127	yes	up		ccar:109105199		TRINITY_DN183972_c3_g6::TRINITY_DN183972_c3_g6_i1::g.24125 ORF type:internal len:312 (-) TRINITY_DN183972_c3_g6_i1:3-935(-)
TRINITY_DN177308_c0_g6_i2_m.56856	0.944	1.055	1.11758	0.160384	0.17313	0.344211	no	no change		ccar:109098497		TRINITY_DN177308_c0_g6::TRINITY_DN177308_c0_g6_i2::g.56856 ORF type:internal len:307 (-) TRINITY_DN177308_c0_g6_i2:3-920(-)
TRINITY_DN160380_c0_g2_i2_m.33463	0.901333	1.36567	1.51516	0.599473	0.228869	0.406519	no	up	GO:0005737;GO:0007017;GO:0003924;GO:0005200;GO:0005874;GO:0005525			TRINITY_DN160380_c0_g2::TRINITY_DN160380_c0_g2_i2::g.33463 ORF type:5prime_partial len:105 (-) TRINITY_DN160380_c0_g2_i2:61-375(-)
TRINITY_DN56563_c0_g1_i1_m.6846	3.40533	14.1767	4.16308	2.05765	0.221577	0.397508	no	up		ccar:109102537		TRINITY_DN56563_c0_g1::TRINITY_DN56563_c0_g1_i1::g.6846 ORF type:5prime_partial len:201 (+) TRINITY_DN56563_c0_g1_i1:3-605(+)
TRINITY_DN194979_c1_g6_i2_m.45376	1.09833	1.10933	1.01002	0.014377	0.890518	0.931889	no	no change		ccar:109067856;ccar:109094102		TRINITY_DN194979_c1_g6::TRINITY_DN194979_c1_g6_i2::g.45376 ORF type:complete len:326 (+) TRINITY_DN194979_c1_g6_i2:481-1458(+)
TRINITY_DN196195_c0_g12_i1_m.20589	0.968	1.18967	1.22899	0.297478	0.0294562	0.146356	yes	up		ccar:109054318		TRINITY_DN196195_c0_g12::TRINITY_DN196195_c0_g12_i1::g.20589 ORF type:complete len:489 (-) TRINITY_DN196195_c0_g12_i1:485-1951(-)
TRINITY_DN182084_c3_g2_i1_m.11597	1.375	5.324	3.872	1.95308	0.103151	0.262318	no	up		ccar:109050073		TRINITY_DN182084_c3_g2::TRINITY_DN182084_c3_g2_i1::g.11597 ORF type:3prime_partial len:140 (+) TRINITY_DN182084_c3_g2_i1:474-890(+)
TRINITY_DN176041_c0_g1_i1_m.72926	1.05067	1.891	1.79981	0.847844	0.0765161	0.227265	no	up				TRINITY_DN176041_c0_g1::TRINITY_DN176041_c0_g1_i1::g.72926 ORF type:internal len:403 (-) TRINITY_DN176041_c0_g1_i1:3-1208(-)
TRINITY_DN191164_c9_g47_i4_m.55316	0.824667	1.06533	1.29184	0.369422	0.450192	0.61448	no	up				TRINITY_DN191164_c9_g47::TRINITY_DN191164_c9_g47_i4::g.55316 ORF type:complete len:201 (-) TRINITY_DN191164_c9_g47_i4:1-603(-)
TRINITY_DN198854_c5_g10_i1_m.79774	0.996333	1.15567	1.15992	0.214025	0.106128	0.266692	no	no change		ccar:109045976		TRINITY_DN198854_c5_g10::TRINITY_DN198854_c5_g10_i1::g.79774 ORF type:5prime_partial len:215 (+) TRINITY_DN198854_c5_g10_i1:2-646(+)
TRINITY_DN196140_c0_g5_i3_m.20622	0.922667	0.901333	0.976879	-0.0337488	0.6468	0.766577	no	no change				TRINITY_DN196140_c0_g5::TRINITY_DN196140_c0_g5_i3::g.20622 ORF type:complete len:730 (-) TRINITY_DN196140_c0_g5_i3:536-2725(-)
TRINITY_DN188548_c0_g3_i1_m.61640	0.942333	1.03233	1.09551	0.131599	0.285147	0.463594	no	no change	GO:0003735;GO:0006412;GO:0005840	ccar:109064044;ccar:109064052		TRINITY_DN188548_c0_g3::TRINITY_DN188548_c0_g3_i1::g.61640 ORF type:3prime_partial len:113 (+) TRINITY_DN188548_c0_g3_i1:219-554(+)
TRINITY_DN202498_c3_g3_i1_m.99315	0.973	1.096	1.12641	0.171736	0.0979008	0.254833	no	no change				TRINITY_DN202498_c3_g3::TRINITY_DN202498_c3_g3_i1::g.99315 ORF type:5prime_partial len:720 (+) TRINITY_DN202498_c3_g3_i1:2-2161(+)
TRINITY_DN196734_c7_g1_i8_m.23886	1.00367	1.09033	1.08635	0.119489	0.353347	0.525913	no	no change				TRINITY_DN196734_c7_g1::TRINITY_DN196734_c7_g1_i8::g.23886 ORF type:complete len:381 (+) TRINITY_DN196734_c7_g1_i8:202-1344(+)
TRINITY_DN69551_c0_g1_i1_m.2	1.336	0.393333	0.294411	-1.7641	0.0691508	0.214804	no	down		ccar:109081376		TRINITY_DN69551_c0_g1::TRINITY_DN69551_c0_g1_i1::g.2 ORF type:internal len:117 (-) TRINITY_DN69551_c0_g1_i1:2-349(-)
TRINITY_DN178896_c1_g2_i1_m.39551	0.916	1.142	1.24672	0.318143	0.0101502	0.105751	yes	up		ccar:109064029;ccar:109112335		TRINITY_DN178896_c1_g2::TRINITY_DN178896_c1_g2_i1::g.39551 ORF type:internal len:111 (-) TRINITY_DN178896_c1_g2_i1:3-332(-)
TRINITY_DN188250_c2_g1_i3_m.117255	0.942333	1.13933	1.20906	0.273881	0.113719	0.276215	no	up		ccar:109063394;ccar:109060629		TRINITY_DN188250_c2_g1::TRINITY_DN188250_c2_g1_i3::g.117255 ORF type:internal len:233 (-) TRINITY_DN188250_c2_g1_i3:3-698(-)
TRINITY_DN176953_c8_g8_i2_m.10139	0.895333	1.03233	1.15302	0.205412	0.10953	0.271603	no	no change		ccar:109076492		TRINITY_DN176953_c8_g8::TRINITY_DN176953_c8_g8_i2::g.10139 ORF type:complete len:238 (-) TRINITY_DN176953_c8_g8_i2:717-1430(-)
TRINITY_DN199973_c0_g3_i1_m.42469	0.984667	1.15667	1.17468	0.232266	0.0844663	0.237744	no	no change	GO:0045261;GO:0015986;GO:0005524;GO:0046933			TRINITY_DN199973_c0_g3::TRINITY_DN199973_c0_g3_i1::g.42469 ORF type:internal len:132 (+) TRINITY_DN199973_c0_g3_i1:3-395(+)
TRINITY_DN182419_c0_g1_i1_m.114745	1.06433	0.989333	0.929533	-0.105421	0.467342	0.628212	no	no change		ccar:109045230		TRINITY_DN182419_c0_g1::TRINITY_DN182419_c0_g1_i1::g.114745 ORF type:complete len:664 (-) TRINITY_DN182419_c0_g1_i1:488-2479(-)
TRINITY_DN189180_c3_g1_i5_m.41851	0.876	0.885667	1.01104	0.015833	0.914984	0.946317	no	no change		ccar:109099241		TRINITY_DN189180_c3_g1::TRINITY_DN189180_c3_g1_i5::g.41851 ORF type:5prime_partial len:458 (-) TRINITY_DN189180_c3_g1_i5:926-2299(-)
TRINITY_DN148235_c0_g1_i1_m.43682	0.990333	1.24033	1.25244	0.324742	0.00856758	0.102964	yes	up		ccar:109098825		TRINITY_DN148235_c0_g1::TRINITY_DN148235_c0_g1_i1::g.43682 ORF type:internal len:173 (+) TRINITY_DN148235_c0_g1_i1:3-518(+)
TRINITY_DN154897_c0_g1_i2_m.16478	1.79867	1.24233	0.690697	-0.533876	0.45003	0.614466	no	down		ccar:109082826		TRINITY_DN154897_c0_g1::TRINITY_DN154897_c0_g1_i2::g.16478 ORF type:5prime_partial len:119 (+) TRINITY_DN154897_c0_g1_i2:3-359(+)
TRINITY_DN179669_c0_g8_i1_m.80686	0.990333	1.22533	1.23729	0.307188	0.0120015	0.110354	yes	up				TRINITY_DN179669_c0_g8::TRINITY_DN179669_c0_g8_i1::g.80686 ORF type:internal len:154 (+) TRINITY_DN179669_c0_g8_i1:3-461(+)
TRINITY_DN179526_c1_g1_i4_m.77211	1.00033	1.155	1.15462	0.207412	0.062218	0.203128	no	no change		ccar:109088210		TRINITY_DN179526_c1_g1::TRINITY_DN179526_c1_g1_i4::g.77211 ORF type:complete len:373 (-) TRINITY_DN179526_c1_g1_i4:505-1623(-)
TRINITY_DN188072_c1_g2_i2_m.60217	0.940333	0.952333	1.01276	0.0182944	0.841421	0.901092	no	no change	GO:0003924;GO:0005525	ccar:109067090		TRINITY_DN188072_c1_g2::TRINITY_DN188072_c1_g2_i2::g.60217 ORF type:complete len:203 (+) TRINITY_DN188072_c1_g2_i2:168-776(+)
TRINITY_DN192298_c0_g2_i4_m.58097	1.035	1.56367	1.51079	0.595302	0.0251208	0.136689	yes	up		ccar:109046625;ccar:109058473		TRINITY_DN192298_c0_g2::TRINITY_DN192298_c0_g2_i4::g.58097 ORF type:3prime_partial len:138 (-) TRINITY_DN192298_c0_g2_i4:3-413(-)
TRINITY_DN180946_c0_g9_i4_m.45973	1.10267	1.29833	1.17745	0.235664	0.0416365	0.169831	yes	no change		ccar:109102215		TRINITY_DN180946_c0_g9::TRINITY_DN180946_c0_g9_i4::g.45973 ORF type:complete len:333 (-) TRINITY_DN180946_c0_g9_i4:120-1118(-)
TRINITY_DN190392_c7_g21_i1_m.14757	0.794333	0.525	0.660932	-0.597427	0.190167	0.363734	no	down				TRINITY_DN190392_c7_g21::TRINITY_DN190392_c7_g21_i1::g.14757 ORF type:5prime_partial len:129 (+) TRINITY_DN190392_c7_g21_i1:1-387(+)
TRINITY_DN190845_c4_g7_i2_m.46154	1.04867	1.55	1.47807	0.563712	0.00205717	0.0697018	yes	up		ccar:109112338		TRINITY_DN190845_c4_g7::TRINITY_DN190845_c4_g7_i2::g.46154 ORF type:internal len:274 (-) TRINITY_DN190845_c4_g7_i2:2-820(-)
TRINITY_DN179259_c2_g34_i1_m.83446	2.32833	0.890333	0.382391	-1.38688	0.322049	0.499424	no	down				TRINITY_DN179259_c2_g34::TRINITY_DN179259_c2_g34_i1::g.83446 ORF type:internal len:600 (-) TRINITY_DN179259_c2_g34_i1:3-1799(-)
TRINITY_DN189079_c1_g1_i1_m.130604	1.04033	1.25233	1.20378	0.267573	0.00074725	0.062769	yes	up		ccar:109070446;ccar:109070436;ccar:109064861		TRINITY_DN189079_c1_g1::TRINITY_DN189079_c1_g1_i1::g.130604 ORF type:5prime_partial len:1230 (+) TRINITY_DN189079_c1_g1_i1:1-3690(+)
TRINITY_DN156538_c0_g1_i1_m.82643	1.11467	1.111	0.996711	-0.00475353	0.986715	0.9904	no	no change	GO:0004222;GO:0008270	ccar:109057723		TRINITY_DN156538_c0_g1::TRINITY_DN156538_c0_g1_i1::g.82643 ORF type:5prime_partial len:287 (+) TRINITY_DN156538_c0_g1_i1:3-863(+)
TRINITY_DN172336_c1_g2_i1_m.28675	1.05767	1.05967	1.00189	0.0027255	0.973044	0.981565	no	no change		ccar:109073975		TRINITY_DN172336_c1_g2::TRINITY_DN172336_c1_g2_i1::g.28675 ORF type:internal len:255 (+) TRINITY_DN172336_c1_g2_i1:3-764(+)
TRINITY_DN204180_c0_g14_i4_m.138789	0.907667	0.901333	0.993022	-0.0101018	0.924817	0.952212	no	no change				TRINITY_DN204180_c0_g14::TRINITY_DN204180_c0_g14_i4::g.138789 ORF type:5prime_partial len:279 (-) TRINITY_DN204180_c0_g14_i4:840-1676(-)
TRINITY_DN197033_c0_g1_i2_m.76598	0.958333	1.04933	1.09496	0.130874	0.0997891	0.257339	no	no change				TRINITY_DN197033_c0_g1::TRINITY_DN197033_c0_g1_i2::g.76598 ORF type:5prime_partial len:483 (+) TRINITY_DN197033_c0_g1_i2:3-1451(+)
TRINITY_DN197232_c0_g1_i1_m.54794	1.01333	0.796667	0.786184	-0.347061	0.00299754	0.0753026	yes	down				TRINITY_DN197232_c0_g1::TRINITY_DN197232_c0_g1_i1::g.54794 ORF type:internal len:261 (+) TRINITY_DN197232_c0_g1_i1:1-780(+)
TRINITY_DN188468_c1_g1_i4_m.43792	1.00833	0.971	0.962975	-0.0544294	0.743884	0.837336	no	no change		ccar:109076848		TRINITY_DN188468_c1_g1::TRINITY_DN188468_c1_g1_i4::g.43792 ORF type:complete len:1048 (-) TRINITY_DN188468_c1_g1_i4:1524-4667(-)
TRINITY_DN198629_c0_g2_i1_m.56267	0.956	1.103	1.15377	0.20635	0.0568936	0.195147	no	no change	GO:0004497;GO:0019904	ccar:109097921;ccar:109097923		TRINITY_DN198629_c0_g2::TRINITY_DN198629_c0_g2_i1::g.56267 ORF type:5prime_partial len:233 (+) TRINITY_DN198629_c0_g2_i1:1-699(+)
TRINITY_DN150045_c0_g9_i1_m.99460	0.903333	1.026	1.13579	0.1837	0.0745946	0.223617	no	no change	GO:0005737;GO:0007017;GO:0003924;GO:0005200;GO:0005874;GO:0005525	ccar:109055720;ccar:109062349;ccar:109061972;ccar:109101654		TRINITY_DN150045_c0_g9::TRINITY_DN150045_c0_g9_i1::g.99460 ORF type:internal len:117 (-) TRINITY_DN150045_c0_g9_i1:2-349(-)
TRINITY_DN160350_c4_g1_i2_m.55537	0.99	0.963333	0.973064	-0.0393934	0.545199	0.691816	no	no change		ccar:109100703;ccar:109081829		TRINITY_DN160350_c4_g1::TRINITY_DN160350_c4_g1_i2::g.55537 ORF type:complete len:497 (+) TRINITY_DN160350_c4_g1_i2:230-1720(+)
TRINITY_DN195780_c0_g1_i3_m.64390	0.996667	0.994333	0.997659	-0.00338151	0.903001	0.93983	no	no change	GO:0048069;GO:0043473;GO:0015991;GO:0060348;GO:0005765;GO:0007035;GO:0000221;GO:0060041;GO:0046961;GO:0030282;GO:0061075	ccar:109103215		TRINITY_DN195780_c0_g1::TRINITY_DN195780_c0_g1_i3::g.64390 ORF type:complete len:482 (+) TRINITY_DN195780_c0_g1_i3:70-1515(+)
TRINITY_DN200681_c4_g1_i1_m.138210	0.958	1.06333	1.10995	0.150496	0.0896107	0.244873	no	no change		ccar:109071289		TRINITY_DN200681_c4_g1::TRINITY_DN200681_c4_g1_i1::g.138210 ORF type:complete len:318 (+) TRINITY_DN200681_c4_g1_i1:88-1041(+)
TRINITY_DN176278_c24_g7_i1_m.26191	0.945	1.10467	1.16896	0.225225	0.0612227	0.201346	no	no change		ccar:109085886		TRINITY_DN176278_c24_g7::TRINITY_DN176278_c24_g7_i1::g.26191 ORF type:5prime_partial len:197 (+) TRINITY_DN176278_c24_g7_i1:1-591(+)
TRINITY_DN194184_c3_g1_i3_m.69550	0.965333	1.123	1.16333	0.218259	0.194645	0.368456	no	no change		ccar:109092970		TRINITY_DN194184_c3_g1::TRINITY_DN194184_c3_g1_i3::g.69550 ORF type:complete len:672 (-) TRINITY_DN194184_c3_g1_i3:210-2225(-)
TRINITY_DN160928_c1_g1_i1_m.100479	2.38433	2.34967	0.985461	-0.0211298	0.963462	0.976663	no	no change		ccar:109085541;ccar:109074672		TRINITY_DN160928_c1_g1::TRINITY_DN160928_c1_g1_i1::g.100479 ORF type:3prime_partial len:149 (+) TRINITY_DN160928_c1_g1_i1:102-545(+)
TRINITY_DN190212_c5_g3_i4_m.53524	1.186	1.51233	1.27515	0.350672	0.156972	0.324487	no	up				TRINITY_DN190212_c5_g3::TRINITY_DN190212_c5_g3_i4::g.53524 ORF type:5prime_partial len:193 (+) TRINITY_DN190212_c5_g3_i4:1-579(+)
TRINITY_DN191893_c0_g3_i4_m.35519	1.15567	1.28333	1.11047	0.151171	0.500617	0.655247	no	no change		ccar:109049481		TRINITY_DN191893_c0_g3::TRINITY_DN191893_c0_g3_i4::g.35519 ORF type:3prime_partial len:250 (-) TRINITY_DN191893_c0_g3_i4:1-747(-)
TRINITY_DN207120_c2_g3_i2_m.129922	0.871667	0.935333	1.07304	0.101704	0.579362	0.718323	no	no change				TRINITY_DN207120_c2_g3::TRINITY_DN207120_c2_g3_i2::g.129922 ORF type:internal len:547 (-) TRINITY_DN207120_c2_g3_i2:1-1638(-)
TRINITY_DN182073_c2_g1_i10_m.11483	0.958333	0.979	1.02157	0.0307813	0.452906	0.616203	no	no change		ccar:109082264		TRINITY_DN182073_c2_g1::TRINITY_DN182073_c2_g1_i10::g.11483 ORF type:complete len:444 (+) TRINITY_DN182073_c2_g1_i10:83-1414(+)
TRINITY_DN204481_c4_g7_i6_m.119117	1.02567	0.946	0.922327	-0.11665	0.498661	0.653111	no	no change				TRINITY_DN204481_c4_g7::TRINITY_DN204481_c4_g7_i6::g.119117 ORF type:internal len:198 (-) TRINITY_DN204481_c4_g7_i6:1-591(-)
TRINITY_DN202425_c0_g1_i1_m.99294	1.04233	1.10233	1.05756	0.0807438	0.513943	0.665773	no	no change		ccar:109113598		TRINITY_DN202425_c0_g1::TRINITY_DN202425_c0_g1_i1::g.99294 ORF type:5prime_partial len:727 (-) TRINITY_DN202425_c0_g1_i1:1023-3203(-)
TRINITY_DN202614_c12_g8_i1_m.142900	0.983	0.966667	0.983384	-0.0241729	0.915974	0.947098	no	no change		ccar:109099223		TRINITY_DN202614_c12_g8::TRINITY_DN202614_c12_g8_i1::g.142900 ORF type:3prime_partial len:186 (+) TRINITY_DN202614_c12_g8_i1:371-925(+)
TRINITY_DN174334_c6_g4_i3_m.137463	0.986333	1.07633	1.09125	0.125978	0.0942581	0.250609	no	no change				TRINITY_DN174334_c6_g4::TRINITY_DN174334_c6_g4_i3::g.137463 ORF type:internal len:371 (-) TRINITY_DN174334_c6_g4_i3:1-1110(-)
TRINITY_DN188282_c1_g1_i2_m.117196	0.995	1.098	1.10352	0.14211	0.0804877	0.231474	no	no change		ccar:109046846		TRINITY_DN188282_c1_g1::TRINITY_DN188282_c1_g1_i2::g.117196 ORF type:complete len:699 (+) TRINITY_DN188282_c1_g1_i2:377-2473(+)
TRINITY_DN201206_c0_g1_i4_m.114351	1.03267	1.15933	1.12266	0.166921	0.167268	0.337212	no	no change				TRINITY_DN201206_c0_g1::TRINITY_DN201206_c0_g1_i4::g.114351 ORF type:internal len:494 (+) TRINITY_DN201206_c0_g1_i4:3-1481(+)
TRINITY_DN204584_c3_g29_i1_m.146373	2.272	1.62367	0.714642	-0.484707	0.449499	0.61395	no	down	GO:0016459;GO:0005524;GO:0051015;GO:0003774	ccar:109050073;ccar:109050079		TRINITY_DN204584_c3_g29::TRINITY_DN204584_c3_g29_i1::g.146373 ORF type:internal len:103 (+) TRINITY_DN204584_c3_g29_i1:1-306(+)
TRINITY_DN179605_c2_g3_i2_m.77239	0.914333	1.21833	1.33248	0.414117	0.0194194	0.123695	yes	up		ccar:109059463		TRINITY_DN179605_c2_g3::TRINITY_DN179605_c2_g3_i2::g.77239 ORF type:complete len:631 (+) TRINITY_DN179605_c2_g3_i2:44-1936(+)
TRINITY_DN178855_c1_g3_i1_m.39706	0.983667	1.10733	1.12572	0.170848	0.0557921	0.192928	no	no change		ccar:109049411;ccar:109082525		TRINITY_DN178855_c1_g3::TRINITY_DN178855_c1_g3_i1::g.39706 ORF type:complete len:362 (-) TRINITY_DN178855_c1_g3_i1:962-2047(-)
TRINITY_DN206915_c2_g4_i2_m.106742	0.939667	1.03033	1.09649	0.13289	0.1275	0.293424	no	no change				TRINITY_DN206915_c2_g4::TRINITY_DN206915_c2_g4_i2::g.106742 ORF type:5prime_partial len:641 (+) TRINITY_DN206915_c2_g4_i2:1-1923(+)
TRINITY_DN187905_c2_g6_i1_m.16358	1.056	1.25367	1.18718	0.247544	0.0572926	0.195517	no	no change		ccar:109103094		TRINITY_DN187905_c2_g6::TRINITY_DN187905_c2_g6_i1::g.16358 ORF type:3prime_partial len:133 (-) TRINITY_DN187905_c2_g6_i1:1-396(-)
TRINITY_DN180884_c1_g3_i2_m.39072	1.05	0.686	0.653333	-0.614109	0.0159403	0.118255	yes	down		ccar:109100652		TRINITY_DN180884_c1_g3::TRINITY_DN180884_c1_g3_i2::g.39072 ORF type:internal len:339 (+) TRINITY_DN180884_c1_g3_i2:2-1015(+)
TRINITY_DN97848_c0_g1_i1_m.7170	1.06467	1.26467	1.18785	0.248355	0.475928	0.634886	no	no change		ccar:109081014;ccar:109081025		TRINITY_DN97848_c0_g1::TRINITY_DN97848_c0_g1_i1::g.7170 ORF type:internal len:147 (+) TRINITY_DN97848_c0_g1_i1:3-440(+)
TRINITY_DN187078_c2_g2_i1_m.8939	1.046	0.932	0.891013	-0.166481	0.654008	0.77217	no	no change				TRINITY_DN187078_c2_g2::TRINITY_DN187078_c2_g2_i1::g.8939 ORF type:5prime_partial len:223 (-) TRINITY_DN187078_c2_g2_i1:268-936(-)
TRINITY_DN13853_c0_g1_i1_m.4349	1.031	0.589	0.57129	-0.807705	0.0114531	0.108528	yes	down		ccar:109073156;ccar:109088041		TRINITY_DN13853_c0_g1::TRINITY_DN13853_c0_g1_i1::g.4349 ORF type:5prime_partial len:200 (+) TRINITY_DN13853_c0_g1_i1:1-600(+)
TRINITY_DN183382_c5_g11_i1_m.139130	0.987667	8.92567	9.03712	3.17586	0.0985305	0.255894	no	up				TRINITY_DN183382_c5_g11::TRINITY_DN183382_c5_g11_i1::g.139130 ORF type:internal len:167 (-) TRINITY_DN183382_c5_g11_i1:1-498(-)
TRINITY_DN204973_c2_g4_i1_m.100514	1.06	1.257	1.18585	0.24592	0.326612	0.503402	no	no change		ccar:109084529		TRINITY_DN204973_c2_g4::TRINITY_DN204973_c2_g4_i1::g.100514 ORF type:complete len:393 (-) TRINITY_DN204973_c2_g4_i1:508-1686(-)
TRINITY_DN251686_c0_g1_i1_m.140611	1.01167	1.39833	1.38221	0.466974	0.00290239	0.0750156	yes	up		ccar:109062490		TRINITY_DN251686_c0_g1::TRINITY_DN251686_c0_g1_i1::g.140611 ORF type:internal len:133 (+) TRINITY_DN251686_c0_g1_i1:1-396(+)
TRINITY_DN203273_c2_g12_i1_m.132924	1.034	1.01467	0.981302	-0.0272303	0.8183	0.885147	no	no change		ccar:109110115		TRINITY_DN203273_c2_g12::TRINITY_DN203273_c2_g12_i1::g.132924 ORF type:3prime_partial len:114 (+) TRINITY_DN203273_c2_g12_i1:1-339(+)
TRINITY_DN167134_c0_g4_i1_m.133906	0.944333	1.14667	1.21426	0.280078	0.0429301	0.17062	yes	up				TRINITY_DN167134_c0_g4::TRINITY_DN167134_c0_g4_i1::g.133906 ORF type:complete len:303 (+) TRINITY_DN167134_c0_g4_i1:77-985(+)
TRINITY_DN185695_c2_g7_i1_m.28261	0.995667	1.12033	1.12521	0.170193	0.11712	0.281676	no	no change		ccar:109084298;ccar:109084303		TRINITY_DN185695_c2_g7::TRINITY_DN185695_c2_g7_i1::g.28261 ORF type:complete len:600 (+) TRINITY_DN185695_c2_g7_i1:174-1973(+)
TRINITY_DN160383_c0_g1_i1_m.55555	1.02833	1.42967	1.39028	0.475371	0.000238332	0.0519435	yes	up		ccar:109081484		TRINITY_DN160383_c0_g1::TRINITY_DN160383_c0_g1_i1::g.55555 ORF type:complete len:528 (+) TRINITY_DN160383_c0_g1_i1:809-2392(+)
TRINITY_DN148880_c0_g1_i1_m.75470	0.882667	0.948667	1.07477	0.104033	0.734825	0.830269	no	no change	GO:0004222;GO:0008270	ccar:109057723		TRINITY_DN148880_c0_g1::TRINITY_DN148880_c0_g1_i1::g.75470 ORF type:5prime_partial len:279 (+) TRINITY_DN148880_c0_g1_i1:1-837(+)
TRINITY_DN174852_c0_g1_i1_m.37864	0.969667	1.196	1.23341	0.302657	0.0490577	0.181302	yes	up		ccar:109097902		TRINITY_DN174852_c0_g1::TRINITY_DN174852_c0_g1_i1::g.37864 ORF type:complete len:155 (+) TRINITY_DN174852_c0_g1_i1:104-568(+)
TRINITY_DN200555_c2_g7_i1_m.93146	1.021	1.09367	1.07117	0.0991902	0.175148	0.34626	no	no change		ccar:109095455		TRINITY_DN200555_c2_g7::TRINITY_DN200555_c2_g7_i1::g.93146 ORF type:complete len:775 (+) TRINITY_DN200555_c2_g7_i1:255-2579(+)
TRINITY_DN143989_c0_g4_i1_m.74243	1.542	0.865667	0.561392	-0.832919	0.115105	0.278241	no	down	GO:0016459;GO:0005524;GO:0051015;GO:0003774			TRINITY_DN143989_c0_g4::TRINITY_DN143989_c0_g4_i1::g.74243 ORF type:internal len:105 (+) TRINITY_DN143989_c0_g4_i1:3-314(+)
TRINITY_DN108061_c1_g1_i1_m.7631	0.943667	1.30233	1.38008	0.46475	0.0100101	0.105795	yes	up				TRINITY_DN108061_c1_g1::TRINITY_DN108061_c1_g1_i1::g.7631 ORF type:internal len:121 (-) TRINITY_DN108061_c1_g1_i1:3-362(-)
TRINITY_DN198434_c0_g10_i1_m.78549	0.936	0.867667	0.926994	-0.109368	0.5038	0.657917	no	no change		ccar:109073368;ccar:109054274		TRINITY_DN198434_c0_g10::TRINITY_DN198434_c0_g10_i1::g.78549 ORF type:5prime_partial len:196 (-) TRINITY_DN198434_c0_g10_i1:679-1266(-)
TRINITY_DN205529_c2_g7_i4_m.122556	1.036	1.13367	1.09427	0.129973	0.0495046	0.182286	yes	no change				TRINITY_DN205529_c2_g7::TRINITY_DN205529_c2_g7_i4::g.122556 ORF type:complete len:1133 (-) TRINITY_DN205529_c2_g7_i4:103-3501(-)
TRINITY_DN168884_c0_g1_i1_m.66620	0.971667	1.05	1.08062	0.111856	0.534829	0.683604	no	no change		ccar:109077242		TRINITY_DN168884_c0_g1::TRINITY_DN168884_c0_g1_i1::g.66620 ORF type:5prime_partial len:123 (+) TRINITY_DN168884_c0_g1_i1:2-370(+)
TRINITY_DN176543_c0_g7_i1_m.137159	1.741	0.865667	0.497224	-1.00803	0.285142	0.463679	no	down				TRINITY_DN176543_c0_g7::TRINITY_DN176543_c0_g7_i1::g.137159 ORF type:5prime_partial len:336 (-) TRINITY_DN176543_c0_g7_i1:1430-2437(-)
TRINITY_DN191983_c2_g47_i1_m.12537	1.57633	1.42967	0.906957	-0.140894	0.685841	0.79669	no	no change				TRINITY_DN191983_c2_g47::TRINITY_DN191983_c2_g47_i1::g.12537 ORF type:5prime_partial len:105 (+) TRINITY_DN191983_c2_g47_i1:3-317(+)
TRINITY_DN160120_c0_g1_i2_m.25988	1.753	4.983	2.84256	1.50719	0.260942	0.438109	no	up				TRINITY_DN160120_c0_g1::TRINITY_DN160120_c0_g1_i2::g.25988 ORF type:complete len:135 (-) TRINITY_DN160120_c0_g1_i2:296-700(-)
TRINITY_DN174507_c1_g10_i1_m.93879	0.937667	1.17167	1.24956	0.321415	0.0466036	0.17811	yes	up				TRINITY_DN174507_c1_g10::TRINITY_DN174507_c1_g10_i1::g.93879 ORF type:5prime_partial len:374 (-) TRINITY_DN174507_c1_g10_i1:224-1345(-)
TRINITY_DN201166_c2_g3_i1_m.114508	0.966667	1.082	1.11931	0.16261	0.045871	0.176481	yes	no change		ccar:109060225;ccar:109060215		TRINITY_DN201166_c2_g3::TRINITY_DN201166_c2_g3_i1::g.114508 ORF type:internal len:306 (-) TRINITY_DN201166_c2_g3_i1:3-917(-)
TRINITY_DN164131_c0_g1_i1_m.70013	1.02467	0.689667	0.673064	-0.571184	0.123472	0.290115	no	down				TRINITY_DN164131_c0_g1::TRINITY_DN164131_c0_g1_i1::g.70013 ORF type:5prime_partial len:229 (+) TRINITY_DN164131_c0_g1_i1:2-688(+)
TRINITY_DN180504_c0_g1_i5_m.135223	0.896	1.04767	1.16927	0.225609	0.311667	0.490302	no	no change		ccar:109113413		TRINITY_DN180504_c0_g1::TRINITY_DN180504_c0_g1_i5::g.135223 ORF type:complete len:482 (+) TRINITY_DN180504_c0_g1_i5:114-1559(+)
TRINITY_DN190207_c1_g1_i1_m.37164	0.999667	1.186	1.1864	0.246585	0.0227004	0.131695	yes	no change				TRINITY_DN190207_c1_g1::TRINITY_DN190207_c1_g1_i1::g.37164 ORF type:5prime_partial len:316 (+) TRINITY_DN190207_c1_g1_i1:3-950(+)
TRINITY_DN182015_c0_g1_i6_m.11247	0.881667	1.17467	1.33233	0.413946	0.131318	0.296126	no	up		ccar:109061284		TRINITY_DN182015_c0_g1::TRINITY_DN182015_c0_g1_i6::g.11247 ORF type:5prime_partial len:542 (+) TRINITY_DN182015_c0_g1_i6:1-1626(+)
TRINITY_DN194196_c2_g3_i2_m.69657	1.05267	1.071	1.01742	0.0249098	0.852274	0.908371	no	no change	GO:0005737;GO:0016477;GO:0005885;GO:0034314;GO:0051015	ccar:109112762;ccar:109112764		TRINITY_DN194196_c2_g3::TRINITY_DN194196_c2_g3_i2::g.69657 ORF type:complete len:151 (+) TRINITY_DN194196_c2_g3_i2:141-593(+)
TRINITY_DN189799_c1_g2_i2_m.71474	1.07733	0.810667	0.752475	-0.410284	0.077411	0.228075	no	down				TRINITY_DN189799_c1_g2::TRINITY_DN189799_c1_g2_i2::g.71474 ORF type:complete len:257 (+) TRINITY_DN189799_c1_g2_i2:541-1311(+)
TRINITY_DN201166_c2_g4_i1_m.114510	0.962	1.097	1.14033	0.189455	0.105554	0.265746	no	no change		ccar:109060225		TRINITY_DN201166_c2_g4::TRINITY_DN201166_c2_g4_i1::g.114510 ORF type:internal len:439 (-) TRINITY_DN201166_c2_g4_i1:3-1316(-)
TRINITY_DN175452_c3_g14_i1_m.25237	1.083	0.271	0.250231	-1.99867	0.00598229	0.0933099	yes	down				TRINITY_DN175452_c3_g14::TRINITY_DN175452_c3_g14_i1::g.25237 ORF type:5prime_partial len:114 (+) TRINITY_DN175452_c3_g14_i1:1-342(+)
TRINITY_DN162972_c0_g1_i2_m.54795	0.988	0.495333	0.50135	-0.996111	0.00558527	0.090989	yes	down		ccar:109090096		TRINITY_DN162972_c0_g1::TRINITY_DN162972_c0_g1_i2::g.54795 ORF type:internal len:337 (+) TRINITY_DN162972_c0_g1_i2:3-1010(+)
TRINITY_DN176488_c3_g1_i3_m.96811	1.00733	1.03933	1.03177	0.0451173	0.52848	0.678285	no	no change	GO:0004674;GO:0005524	ccar:109046735;ccar:109046734		TRINITY_DN176488_c3_g1::TRINITY_DN176488_c3_g1_i3::g.96811 ORF type:complete len:398 (+) TRINITY_DN176488_c3_g1_i3:458-1651(+)
TRINITY_DN190392_c7_g10_i1_m.14755	0.786	0.481667	0.612807	-0.706494	0.31936	0.497839	no	down				TRINITY_DN190392_c7_g10::TRINITY_DN190392_c7_g10_i1::g.14755 ORF type:internal len:137 (+) TRINITY_DN190392_c7_g10_i1:2-409(+)
TRINITY_DN181680_c2_g1_i2_m.94550	0.901	0.62	0.688124	-0.539259	0.0188763	0.123054	yes	down		ccar:109113598		TRINITY_DN181680_c2_g1::TRINITY_DN181680_c2_g1_i2::g.94550 ORF type:5prime_partial len:735 (+) TRINITY_DN181680_c2_g1_i2:3-2207(+)
TRINITY_DN207572_c0_g9_i1_m.135460	0.966	1.47033	1.52208	0.606048	0.0161702	0.118758	yes	up		ccar:109054846		TRINITY_DN207572_c0_g9::TRINITY_DN207572_c0_g9_i1::g.135460 ORF type:internal len:160 (+) TRINITY_DN207572_c0_g9_i1:1-477(+)
TRINITY_DN198655_c1_g3_i2_m.56300	1.00867	1.164	1.154	0.206642	0.0447317	0.174259	yes	no change		ccar:109066007		TRINITY_DN198655_c1_g3::TRINITY_DN198655_c1_g3_i2::g.56300 ORF type:complete len:541 (+) TRINITY_DN198655_c1_g3_i2:238-1860(+)
TRINITY_DN152884_c2_g1_i2_m.104925	0.847	0.660333	0.779614	-0.359167	0.169142	0.339209	no	down		ccar:109107898		TRINITY_DN152884_c2_g1::TRINITY_DN152884_c2_g1_i2::g.104925 ORF type:complete len:186 (+) TRINITY_DN152884_c2_g1_i2:157-714(+)
TRINITY_DN200811_c0_g1_i1_m.141388	0.984333	1.10967	1.12733	0.172908	0.0945647	0.251093	no	no change				TRINITY_DN200811_c0_g1::TRINITY_DN200811_c0_g1_i1::g.141388 ORF type:5prime_partial len:640 (+) TRINITY_DN200811_c0_g1_i1:1-1920(+)
TRINITY_DN197388_c1_g5_i2_m.62685	1.05867	0.706	0.666877	-0.584508	0.00169138	0.0671888	yes	down				TRINITY_DN197388_c1_g5::TRINITY_DN197388_c1_g5_i2::g.62685 ORF type:3prime_partial len:334 (-) TRINITY_DN197388_c1_g5_i2:3-1001(-)
TRINITY_DN172770_c4_g1_i3_m.19360	1.02533	1.26267	1.23147	0.300381	0.114524	0.277334	no	up	GO:0003779;GO:0005516;GO:0031032			TRINITY_DN172770_c4_g1::TRINITY_DN172770_c4_g1_i3::g.19360 ORF type:complete len:330 (+) TRINITY_DN172770_c4_g1_i3:171-1160(+)
TRINITY_DN199314_c1_g4_i1_m.34564	0.962333	1.10967	1.1531	0.205518	0.0285529	0.144267	yes	no change		ccar:109058045		TRINITY_DN199314_c1_g4::TRINITY_DN199314_c1_g4_i1::g.34564 ORF type:5prime_partial len:336 (+) TRINITY_DN199314_c1_g4_i1:3-1010(+)
TRINITY_DN189137_c2_g7_i2_m.41757	1.17767	0.242	0.205491	-2.28285	0.00340661	0.0793957	yes	down				TRINITY_DN189137_c2_g7::TRINITY_DN189137_c2_g7_i2::g.41757 ORF type:internal len:283 (+) TRINITY_DN189137_c2_g7_i2:2-847(+)
TRINITY_DN179193_c0_g1_i2_m.119556	0.966	1.119	1.15839	0.212115	0.0241363	0.134324	yes	no change		ccar:109101027		TRINITY_DN179193_c0_g1::TRINITY_DN179193_c0_g1_i2::g.119556 ORF type:complete len:369 (-) TRINITY_DN179193_c0_g1_i2:543-1649(-)
TRINITY_DN198433_c3_g4_i1_m.78380	0.855	0.941333	1.10097	0.138781	0.598009	0.732768	no	no change	GO:0003735;GO:0002181;GO:0003723;GO:0022625	ccar:109110882		TRINITY_DN198433_c3_g4::TRINITY_DN198433_c3_g4_i1::g.78380 ORF type:complete len:205 (+) TRINITY_DN198433_c3_g4_i1:40-654(+)
TRINITY_DN183567_c3_g11_i3_m.37431	0.956	1.32467	1.38563	0.470547	0.00948738	0.104374	yes	up		ccar:109045154		TRINITY_DN183567_c3_g11::TRINITY_DN183567_c3_g11_i3::g.37431 ORF type:5prime_partial len:217 (+) TRINITY_DN183567_c3_g11_i3:1-651(+)
TRINITY_DN177964_c0_g1_i1_m.127324	1.001	1.04	1.03896	0.0551416	0.257399	0.434967	no	no change		ccar:109104916		TRINITY_DN177964_c0_g1::TRINITY_DN177964_c0_g1_i1::g.127324 ORF type:5prime_partial len:438 (+) TRINITY_DN177964_c0_g1_i1:2-1315(+)
TRINITY_DN144373_c2_g10_i1_m.60026	0.975667	0.279333	0.2863	-1.8044	0.00242238	0.0710331	yes	down		ccar:109100277		TRINITY_DN144373_c2_g10::TRINITY_DN144373_c2_g10_i1::g.60026 ORF type:complete len:110 (-) TRINITY_DN144373_c2_g10_i1:268-597(-)
TRINITY_DN176864_c1_g14_i1_m.88288	0.880333	0.89	1.01098	0.0157554	0.944309	0.9644	no	no change	GO:0004364;GO:0008152	ccar:109087083		TRINITY_DN176864_c1_g14::TRINITY_DN176864_c1_g14_i1::g.88288 ORF type:internal len:100 (-) TRINITY_DN176864_c1_g14_i1:3-299(-)
TRINITY_DN202790_c3_g1_i1_m.118447	1.036	0.661333	0.638353	-0.647574	0.384543	0.554435	no	down				TRINITY_DN202790_c3_g1::TRINITY_DN202790_c3_g1_i1::g.118447 ORF type:3prime_partial len:675 (+) TRINITY_DN202790_c3_g1_i1:169-2190(+)
TRINITY_DN171352_c2_g3_i2_m.65323	1.03233	0.678	0.656765	-0.606552	0.0364061	0.161307	yes	down		ccar:109056799		TRINITY_DN171352_c2_g3::TRINITY_DN171352_c2_g3_i2::g.65323 ORF type:complete len:331 (-) TRINITY_DN171352_c2_g3_i2:374-1366(-)
TRINITY_DN200104_c2_g4_i4_m.96290	0.892	0.816667	0.915546	-0.127296	0.365362	0.537937	no	no change				TRINITY_DN200104_c2_g4::TRINITY_DN200104_c2_g4_i4::g.96290 ORF type:complete len:783 (-) TRINITY_DN200104_c2_g4_i4:222-2570(-)
TRINITY_DN199785_c1_g2_i4_m.30346	0.977333	1.45133	1.48499	0.570456	0.00325275	0.0778342	yes	up		ccar:109084316		TRINITY_DN199785_c1_g2::TRINITY_DN199785_c1_g2_i4::g.30346 ORF type:complete len:1363 (+) TRINITY_DN199785_c1_g2_i4:344-4432(+)
TRINITY_DN205082_c0_g4_i1_m.94511	1.03367	1.24833	1.20767	0.272232	0.000796888	0.0636248	yes	up		ccar:109082065		TRINITY_DN205082_c0_g4::TRINITY_DN205082_c0_g4_i1::g.94511 ORF type:5prime_partial len:746 (+) TRINITY_DN205082_c0_g4_i1:3-2240(+)
TRINITY_DN206758_c1_g8_i4_m.112121	1.00433	1.4	1.39396	0.479189	0.0440345	0.172711	yes	up				TRINITY_DN206758_c1_g8::TRINITY_DN206758_c1_g8_i4::g.112121 ORF type:5prime_partial len:470 (+) TRINITY_DN206758_c1_g8_i4:2-1411(+)
TRINITY_DN179042_c0_g2_i1_m.47010	1.054	1.30767	1.24067	0.31112	0.0344886	0.157931	yes	up				TRINITY_DN179042_c0_g2::TRINITY_DN179042_c0_g2_i1::g.47010 ORF type:complete len:308 (+) TRINITY_DN179042_c0_g2_i1:517-1440(+)
TRINITY_DN201538_c0_g3_i2_m.120637	0.978333	1.387	1.41772	0.50357	0.00201473	0.0694306	yes	up		ccar:109070110		TRINITY_DN201538_c0_g3::TRINITY_DN201538_c0_g3_i2::g.120637 ORF type:complete len:253 (+) TRINITY_DN201538_c0_g3_i2:305-1063(+)
TRINITY_DN248913_c0_g1_i1_m.104175	1.25433	2.26567	1.80627	0.853015	0.0616733	0.202004	no	up				TRINITY_DN248913_c0_g1::TRINITY_DN248913_c0_g1_i1::g.104175 ORF type:internal len:101 (+) TRINITY_DN248913_c0_g1_i1:3-302(+)
TRINITY_DN191055_c0_g2_i1_m.49933	1.007	1.00067	0.993711	-0.00910221	0.964246	0.976967	no	no change		ccar:109091161		TRINITY_DN191055_c0_g2::TRINITY_DN191055_c0_g2_i1::g.49933 ORF type:internal len:266 (+) TRINITY_DN191055_c0_g2_i1:3-797(+)
TRINITY_DN184431_c4_g2_i4_m.128264	1.00667	1.40033	1.39106	0.476184	0.00122019	0.0655973	yes	up	GO:0003676;GO:0005524;GO:0004386	ccar:109049413;ccar:109054366		TRINITY_DN184431_c4_g2::TRINITY_DN184431_c4_g2_i4::g.128264 ORF type:internal len:423 (-) TRINITY_DN184431_c4_g2_i4:3-1268(-)
TRINITY_DN123371_c0_g1_i1_m.22042	0.954333	1.28133	1.34265	0.425081	0.335096	0.510141	no	up		ccar:109077417		TRINITY_DN123371_c0_g1::TRINITY_DN123371_c0_g1_i1::g.22042 ORF type:3prime_partial len:252 (-) TRINITY_DN123371_c0_g1_i1:1-753(-)
TRINITY_DN183856_c1_g3_i1_m.35917	0.988	1.413	1.43016	0.516179	0.0960591	0.252649	no	up		ccar:109069928		TRINITY_DN183856_c1_g3::TRINITY_DN183856_c1_g3_i1::g.35917 ORF type:internal len:275 (+) TRINITY_DN183856_c1_g3_i1:1-822(+)
TRINITY_DN202722_c5_g4_i3_m.118986	0.978	1	1.02249	0.0320936	0.917772	0.947621	no	no change	GO:0005525	ccar:109052015;ccar:109046524		TRINITY_DN202722_c5_g4::TRINITY_DN202722_c5_g4_i3::g.118986 ORF type:5prime_partial len:259 (+) TRINITY_DN202722_c5_g4_i3:1-777(+)
TRINITY_DN192639_c0_g2_i1_m.43021	1.01267	1.04467	1.0316	0.0448833	0.804628	0.876709	no	no change		ccar:109082310;ccar:109068145		TRINITY_DN192639_c0_g2::TRINITY_DN192639_c0_g2_i1::g.43021 ORF type:complete len:194 (-) TRINITY_DN192639_c0_g2_i1:358-939(-)
TRINITY_DN195253_c3_g22_i1_m.22902	1.181	1.117	0.945809	-0.0803798	0.622207	0.750782	no	no change		ccar:109076149;ccar:109096206;ccar:109087404;ccar:109097038		TRINITY_DN195253_c3_g22::TRINITY_DN195253_c3_g22_i1::g.22902 ORF type:5prime_partial len:114 (-) TRINITY_DN195253_c3_g22_i1:393-734(-)
TRINITY_DN198864_c0_g1_i4_m.79805	0.978667	1.02433	1.04666	0.0657958	0.337538	0.5126	no	no change		ccar:109102871		TRINITY_DN198864_c0_g1::TRINITY_DN198864_c0_g1_i4::g.79805 ORF type:5prime_partial len:509 (-) TRINITY_DN198864_c0_g1_i4:639-2165(-)
TRINITY_DN178896_c1_g6_i1_m.39552	1.00633	1.34267	1.33422	0.415993	0.000362464	0.0573119	yes	up		ccar:109112335		TRINITY_DN178896_c1_g6::TRINITY_DN178896_c1_g6_i1::g.39552 ORF type:internal len:108 (-) TRINITY_DN178896_c1_g6_i1:3-323(-)
TRINITY_DN207763_c3_g5_i4_m.104241	0.910333	0.946333	1.03955	0.0559535	0.62765	0.754527	no	no change		ccar:109095391		TRINITY_DN207763_c3_g5::TRINITY_DN207763_c3_g5_i4::g.104241 ORF type:internal len:522 (-) TRINITY_DN207763_c3_g5_i4:1-1563(-)
TRINITY_DN183186_c0_g1_i1_m.79866	0.928333	1.03267	1.11239	0.15366	0.30892	0.487883	no	no change				TRINITY_DN183186_c0_g1::TRINITY_DN183186_c0_g1_i1::g.79866 ORF type:complete len:156 (-) TRINITY_DN183186_c0_g1_i1:1776-2243(-)
TRINITY_DN207043_c1_g3_i3_m.127844	0.943	1.025	1.08696	0.120294	0.205247	0.379177	no	no change				TRINITY_DN207043_c1_g3::TRINITY_DN207043_c1_g3_i3::g.127844 ORF type:complete len:936 (+) TRINITY_DN207043_c1_g3_i3:463-3270(+)
TRINITY_DN190879_c7_g1_i1_m.46459	0.941333	1.318	1.40014	0.485573	0.0197747	0.123711	yes	up				TRINITY_DN190879_c7_g1::TRINITY_DN190879_c7_g1_i1::g.46459 ORF type:internal len:315 (+) TRINITY_DN190879_c7_g1_i1:2-943(+)
TRINITY_DN186035_c0_g2_i3_m.79378	0.962333	1.05267	1.09387	0.12944	0.237043	0.414556	no	no change	GO:0016021;GO:0004576;GO:0006486	ccar:109098020;ccar:109097658		TRINITY_DN186035_c0_g2::TRINITY_DN186035_c0_g2_i3::g.79378 ORF type:complete len:706 (+) TRINITY_DN186035_c0_g2_i3:477-2594(+)
TRINITY_DN196815_c6_g1_i8_m.85332	0.998667	2.07533	2.0781	1.05527	0.0686735	0.214312	no	up		ccar:109102750		TRINITY_DN196815_c6_g1::TRINITY_DN196815_c6_g1_i8::g.85332 ORF type:complete len:457 (-) TRINITY_DN196815_c6_g1_i8:404-1774(-)
TRINITY_DN186813_c1_g1_i2_m.34024	1.51033	1.59233	1.05429	0.0762754	0.875235	0.923929	no	no change		ccar:109091363		TRINITY_DN186813_c1_g1::TRINITY_DN186813_c1_g1_i2::g.34024 ORF type:complete len:202 (-) TRINITY_DN186813_c1_g1_i2:961-1566(-)
TRINITY_DN60045_c0_g1_i1_m.3861	0.482333	0.362	0.750518	-0.414041	0.7009	0.807668	no	down				TRINITY_DN60045_c0_g1::TRINITY_DN60045_c0_g1_i1::g.3861 ORF type:internal len:187 (-) TRINITY_DN60045_c0_g1_i1:2-559(-)
TRINITY_DN207241_c1_g1_i1_m.123694	0.855	0.605	0.707602	-0.498989	0.0309217	0.150032	yes	down				TRINITY_DN207241_c1_g1::TRINITY_DN207241_c1_g1_i1::g.123694 ORF type:internal len:963 (-) TRINITY_DN207241_c1_g1_i1:3-2888(-)
TRINITY_DN186036_c2_g5_i10_m.79232	0.982667	1.268	1.29037	0.367781	0.0103208	0.106565	yes	up		ccar:109057650		TRINITY_DN186036_c2_g5::TRINITY_DN186036_c2_g5_i10::g.79232 ORF type:complete len:587 (-) TRINITY_DN186036_c2_g5_i10:803-2563(-)
TRINITY_DN185197_c6_g5_i1_m.76897	0.740667	0.747	1.00855	0.0122838	0.967727	0.979141	no	no change				TRINITY_DN185197_c6_g5::TRINITY_DN185197_c6_g5_i1::g.76897 ORF type:complete len:413 (+) TRINITY_DN185197_c6_g5_i1:75-1313(+)
TRINITY_DN203614_c2_g5_i3_m.145314	1.023	1.09133	1.0668	0.0932857	0.0718619	0.218348	no	no change		ccar:109110513		TRINITY_DN203614_c2_g5::TRINITY_DN203614_c2_g5_i3::g.145314 ORF type:complete len:595 (+) TRINITY_DN203614_c2_g5_i3:245-2029(+)
TRINITY_DN192810_c0_g4_i2_m.8393	1.05867	1.09667	1.03589	0.0508767	0.787199	0.863905	no	no change	GO:0050821;GO:0042593;GO:0043523;GO:0008233;GO:0106045;GO:0030073;GO:0005737;GO:0005634;GO:0005739;GO:1903427;GO:0042803;GO:2000277;GO:0006281;GO:0060548;GO:0006914;GO:0070301;GO:0007338;GO:0006954;GO:0005886;GO:0106046;GO:0034599;GO:0106044;GO:0006979;GO:0045121;GO:0006517;GO:0003729	ccar:109081294		TRINITY_DN192810_c0_g4::TRINITY_DN192810_c0_g4_i2::g.8393 ORF type:complete len:190 (+) TRINITY_DN192810_c0_g4_i2:137-706(+)
TRINITY_DN183959_c3_g15_i2_m.24084	1.05433	1.391	1.31932	0.399791	0.0167718	0.119161	yes	up		ccar:109066807		TRINITY_DN183959_c3_g15::TRINITY_DN183959_c3_g15_i2::g.24084 ORF type:internal len:394 (-) TRINITY_DN183959_c3_g15_i2:3-1181(-)
TRINITY_DN170915_c0_g1_i1_m.60832	0.998	1.20367	1.20608	0.270324	0.00388342	0.0813399	yes	up		ccar:109060753		TRINITY_DN170915_c0_g1::TRINITY_DN170915_c0_g1_i1::g.60832 ORF type:complete len:222 (+) TRINITY_DN170915_c0_g1_i1:49-714(+)
TRINITY_DN161513_c2_g2_i5_m.84219	0.848333	0.813333	0.958743	-0.0607845	0.709372	0.814172	no	no change				TRINITY_DN161513_c2_g2::TRINITY_DN161513_c2_g2_i5::g.84219 ORF type:3prime_partial len:138 (+) TRINITY_DN161513_c2_g2_i5:190-600(+)
TRINITY_DN174989_c1_g6_i4_m.124106	0.95	1.35767	1.42912	0.51513	0.00287263	0.0747255	yes	up	GO:0042157;GO:0005576;GO:0008289;GO:0006869	ccar:109057792		TRINITY_DN174989_c1_g6::TRINITY_DN174989_c1_g6_i4::g.124106 ORF type:complete len:282 (+) TRINITY_DN174989_c1_g6_i4:149-994(+)
TRINITY_DN166156_c1_g1_i5_m.31151	1.01633	1.16667	1.14792	0.199019	0.460632	0.622513	no	no change				TRINITY_DN166156_c1_g1::TRINITY_DN166156_c1_g1_i5::g.31151 ORF type:complete len:255 (-) TRINITY_DN166156_c1_g1_i5:120-884(-)
TRINITY_DN199973_c0_g15_i1_m.42474	0.940667	0.809	0.860028	-0.217544	0.0537353	0.189554	no	no change		ccar:109072128		TRINITY_DN199973_c0_g15::TRINITY_DN199973_c0_g15_i1::g.42474 ORF type:internal len:126 (+) TRINITY_DN199973_c0_g15_i1:1-375(+)
TRINITY_DN180507_c0_g1_i2_m.52895	1.054	1.07967	1.02435	0.0347111	0.602293	0.736004	no	no change		ccar:109065990;ccar:109112427		TRINITY_DN180507_c0_g1::TRINITY_DN180507_c0_g1_i2::g.52895 ORF type:internal len:617 (+) TRINITY_DN180507_c0_g1_i2:1-1848(+)
TRINITY_DN128181_c1_g1_i1_m.107469	0.930333	1.007	1.08241	0.114244	0.364369	0.537161	no	no change		ccar:109049945		TRINITY_DN128181_c1_g1::TRINITY_DN128181_c1_g1_i1::g.107469 ORF type:5prime_partial len:134 (+) TRINITY_DN128181_c1_g1_i1:3-404(+)
TRINITY_DN177225_c2_g8_i1_m.56774	0.964333	1.11667	1.15797	0.211595	0.0915075	0.247706	no	no change				TRINITY_DN177225_c2_g8::TRINITY_DN177225_c2_g8_i1::g.56774 ORF type:complete len:273 (-) TRINITY_DN177225_c2_g8_i1:196-1014(-)
TRINITY_DN175452_c3_g1_i2_m.25236	0.898667	0.554	0.616469	-0.6979	0.231251	0.40904	no	down				TRINITY_DN175452_c3_g1::TRINITY_DN175452_c3_g1_i2::g.25236 ORF type:3prime_partial len:136 (+) TRINITY_DN175452_c3_g1_i2:110-514(+)
TRINITY_DN168462_c0_g1_i1_m.50532	0.489667	0.407	0.831178	-0.266771	0.812349	0.881548	no	no change		ccar:109082826		TRINITY_DN168462_c0_g1::TRINITY_DN168462_c0_g1_i1::g.50532 ORF type:5prime_partial len:125 (+) TRINITY_DN168462_c0_g1_i1:2-376(+)
TRINITY_DN189497_c0_g1_i5_m.17599	1.18933	1.33633	1.1236	0.168127	0.28837	0.466764	no	no change		ccar:109074892;ccar:109102481		TRINITY_DN189497_c0_g1::TRINITY_DN189497_c0_g1_i5::g.17599 ORF type:complete len:205 (+) TRINITY_DN189497_c0_g1_i5:54-668(+)
TRINITY_DN180133_c2_g2_i3_m.35545	1.06567	1.438	1.34939	0.432307	0.218042	0.393794	no	up		ccar:109051643;ccar:109055517		TRINITY_DN180133_c2_g2::TRINITY_DN180133_c2_g2_i3::g.35545 ORF type:complete len:909 (+) TRINITY_DN180133_c2_g2_i3:295-3021(+)
TRINITY_DN195363_c0_g11_i2_m.77651	0.407667	0.0743333	0.182339	-2.45531	0.324392	0.50161	no	down				TRINITY_DN195363_c0_g11::TRINITY_DN195363_c0_g11_i2::g.77651 ORF type:internal len:257 (+) TRINITY_DN195363_c0_g11_i2:2-769(+)
TRINITY_DN191520_c1_g2_i4_m.68055	0.904333	1.041	1.15112	0.203044	0.0956525	0.252237	no	no change				TRINITY_DN191520_c1_g2::TRINITY_DN191520_c1_g2_i4::g.68055 ORF type:complete len:312 (+) TRINITY_DN191520_c1_g2_i4:774-1709(+)
TRINITY_DN100247_c0_g1_i1_m.135451	0.591	0.154333	0.261139	-1.93711	0.132926	0.298085	no	down				TRINITY_DN100247_c0_g1::TRINITY_DN100247_c0_g1_i1::g.135451 ORF type:internal len:266 (+) TRINITY_DN100247_c0_g1_i1:2-796(+)
TRINITY_DN144519_c0_g1_i1_m.45900	0.926333	1.38133	1.49118	0.576458	0.00520984	0.0893875	yes	up				TRINITY_DN144519_c0_g1::TRINITY_DN144519_c0_g1_i1::g.45900 ORF type:internal len:163 (-) TRINITY_DN144519_c0_g1_i1:1-486(-)
TRINITY_DN188317_c0_g1_i2_m.67188	1.15233	0.748333	0.649407	-0.622805	0.0610257	0.201355	no	down		ccar:109051252		TRINITY_DN188317_c0_g1::TRINITY_DN188317_c0_g1_i2::g.67188 ORF type:5prime_partial len:168 (-) TRINITY_DN188317_c0_g1_i2:415-918(-)
TRINITY_DN189653_c1_g1_i1_m.42185	1.13067	1.00433	0.888267	-0.170935	0.508123	0.660995	no	no change	GO:0055037;GO:0003924;GO:0045054;GO:0045055;GO:0032402;GO:0005525	ccar:109083364;ccar:109079612		TRINITY_DN189653_c1_g1::TRINITY_DN189653_c1_g1_i1::g.42185 ORF type:complete len:219 (+) TRINITY_DN189653_c1_g1_i1:168-824(+)
TRINITY_DN186639_c0_g1_i3_m.47908	0.946667	0.985667	1.0412	0.0582433	0.293565	0.472423	no	no change				TRINITY_DN186639_c0_g1::TRINITY_DN186639_c0_g1_i3::g.47908 ORF type:5prime_partial len:720 (-) TRINITY_DN186639_c0_g1_i3:807-2966(-)
TRINITY_DN190901_c2_g1_i1_m.45865	1.337	0.673	0.503366	-0.990321	0.0502045	0.183522	no	down		ccar:109090096		TRINITY_DN190901_c2_g1::TRINITY_DN190901_c2_g1_i1::g.45865 ORF type:internal len:263 (-) TRINITY_DN190901_c2_g1_i1:2-787(-)
TRINITY_DN175911_c0_g1_i2_m.35917	0.973333	1.009	1.03664	0.0519203	0.825464	0.890745	no	no change		ccar:109096739		TRINITY_DN175911_c0_g1::TRINITY_DN175911_c0_g1_i2::g.35917 ORF type:complete len:258 (+) TRINITY_DN175911_c0_g1_i2:186-959(+)
TRINITY_DN201161_c0_g8_i6_m.114089	1.037	1.113	1.07329	0.102038	0.669145	0.784415	no	no change				TRINITY_DN201161_c0_g8::TRINITY_DN201161_c0_g8_i6::g.114089 ORF type:complete len:165 (+) TRINITY_DN201161_c0_g8_i6:938-1432(+)
TRINITY_DN189045_c3_g15_i1_m.130547	0.973	1.283	1.3186	0.399009	0.00121065	0.0659641	yes	up		ccar:109088485		TRINITY_DN189045_c3_g15::TRINITY_DN189045_c3_g15_i1::g.130547 ORF type:5prime_partial len:412 (+) TRINITY_DN189045_c3_g15_i1:2-1237(+)
TRINITY_DN187987_c0_g1_i2_m.47896	0.815667	0.851667	1.04414	0.0623092	0.77727	0.857208	no	no change	GO:0005509;GO:0060271;GO:0005525	ccar:109097955;ccar:109097980		TRINITY_DN187987_c0_g1::TRINITY_DN187987_c0_g1_i2::g.47896 ORF type:3prime_partial len:271 (-) TRINITY_DN187987_c0_g1_i2:2-811(-)
TRINITY_DN175458_c0_g1_i1_m.25035	0.981333	1.18633	1.2089	0.273694	0.0163689	0.118918	yes	up	GO:0005852;GO:0005634;GO:0006413;GO:0003743	ccar:109105417;ccar:109106132		TRINITY_DN175458_c0_g1::TRINITY_DN175458_c0_g1_i1::g.25035 ORF type:5prime_partial len:454 (+) TRINITY_DN175458_c0_g1_i1:2-1363(+)
TRINITY_DN203623_c5_g3_i7_m.145288	1.071	1.39	1.29785	0.376126	0.0372377	0.162756	yes	up		ccar:109052951		TRINITY_DN203623_c5_g3::TRINITY_DN203623_c5_g3_i7::g.145288 ORF type:complete len:593 (-) TRINITY_DN203623_c5_g3_i7:1258-3036(-)
TRINITY_DN184598_c0_g12_i4_m.15077	0.972667	1.17767	1.21076	0.275914	0.0395388	0.166323	yes	up		ccar:109102871		TRINITY_DN184598_c0_g12::TRINITY_DN184598_c0_g12_i4::g.15077 ORF type:internal len:518 (+) TRINITY_DN184598_c0_g12_i4:2-1552(+)
TRINITY_DN183507_c2_g4_i4_m.106076	0.981	1.139	1.16106	0.215443	0.102362	0.2613	no	no change		ccar:109061389		TRINITY_DN183507_c2_g4::TRINITY_DN183507_c2_g4_i4::g.106076 ORF type:complete len:116 (+) TRINITY_DN183507_c2_g4_i4:50-397(+)
TRINITY_DN198260_c0_g3_i2_m.72564	1.019	1.219	1.19627	0.258544	0.0643056	0.206762	no	no change				TRINITY_DN198260_c0_g3::TRINITY_DN198260_c0_g3_i2::g.72564 ORF type:5prime_partial len:504 (-) TRINITY_DN198260_c0_g3_i2:545-2056(-)
TRINITY_DN181674_c0_g1_i1_m.94264	1.03667	1.166	1.12476	0.169616	0.3346	0.50977	no	no change		ccar:109093629		TRINITY_DN181674_c0_g1::TRINITY_DN181674_c0_g1_i1::g.94264 ORF type:internal len:117 (+) TRINITY_DN181674_c0_g1_i1:3-350(+)
TRINITY_DN197350_c0_g1_i5_m.62919	0.810667	0.710333	0.876234	-0.190613	0.467487	0.628198	no	no change				TRINITY_DN197350_c0_g1::TRINITY_DN197350_c0_g1_i5::g.62919 ORF type:complete len:405 (+) TRINITY_DN197350_c0_g1_i5:152-1366(+)
TRINITY_DN198022_c0_g1_i1_m.73967	0.991333	0.92	0.928043	-0.107736	0.486332	0.643336	no	no change		ccar:109100257;ccar:109092672;ccar:109085730		TRINITY_DN198022_c0_g1::TRINITY_DN198022_c0_g1_i1::g.73967 ORF type:5prime_partial len:729 (+) TRINITY_DN198022_c0_g1_i1:3-2189(+)
TRINITY_DN200592_c2_g1_i2_m.93150	0.945667	1.05367	1.11421	0.156015	0.2057	0.37958	no	no change		ccar:109088047		TRINITY_DN200592_c2_g1::TRINITY_DN200592_c2_g1_i2::g.93150 ORF type:5prime_partial len:532 (-) TRINITY_DN200592_c2_g1_i2:528-2123(-)
TRINITY_DN192639_c0_g2_i4_m.43026	0.989	1.05667	1.06842	0.0954779	0.104147	0.263686	no	no change	GO:0016020;GO:0003924;GO:0005622;GO:1902766;GO:0044319;GO:0005886;GO:0007264;GO:0005525	ccar:109092196;ccar:109090675;ccar:109069765;ccar:109082310		TRINITY_DN192639_c0_g2::TRINITY_DN192639_c0_g2_i4::g.43026 ORF type:complete len:194 (-) TRINITY_DN192639_c0_g2_i4:23-604(-)
TRINITY_DN203180_c6_g4_i1_m.141705	0.769667	0.929333	1.20745	0.271962	0.527277	0.677172	no	up				TRINITY_DN203180_c6_g4::TRINITY_DN203180_c6_g4_i1::g.141705 ORF type:internal len:256 (+) TRINITY_DN203180_c6_g4_i1:2-766(+)
TRINITY_DN134391_c0_g1_i1_m.99396	0.851667	1.21567	1.4274	0.513387	0.0906637	0.246498	no	up		ccar:109111339		TRINITY_DN134391_c0_g1::TRINITY_DN134391_c0_g1_i1::g.99396 ORF type:internal len:174 (-) TRINITY_DN134391_c0_g1_i1:1-519(-)
TRINITY_DN187987_c0_g1_i1_m.47895	0.975667	0.953333	0.97711	-0.0334076	0.319614	0.498139	no	no change		ccar:109097955;ccar:109097980		TRINITY_DN187987_c0_g1::TRINITY_DN187987_c0_g1_i1::g.47895 ORF type:3prime_partial len:271 (-) TRINITY_DN187987_c0_g1_i1:2-811(-)
TRINITY_DN185787_c1_g1_i1_m.105076	0.991	1.34033	1.35251	0.435635	0.00887183	0.103685	yes	up		ccar:109091137;ccar:109072618		TRINITY_DN185787_c1_g1::TRINITY_DN185787_c1_g1_i1::g.105076 ORF type:5prime_partial len:220 (+) TRINITY_DN185787_c1_g1_i1:3-662(+)
TRINITY_DN187828_c8_g2_i1_m.16339	2.086	2.31633	1.11042	0.151104	0.790984	0.866879	no	no change		ccar:109062162		TRINITY_DN187828_c8_g2::TRINITY_DN187828_c8_g2_i1::g.16339 ORF type:3prime_partial len:151 (-) TRINITY_DN187828_c8_g2_i1:1-450(-)
TRINITY_DN196489_c0_g1_i1_m.38599	0.947667	1.21767	1.28491	0.361668	0.0571233	0.195353	no	up				TRINITY_DN196489_c0_g1::TRINITY_DN196489_c0_g1_i1::g.38599 ORF type:complete len:482 (+) TRINITY_DN196489_c0_g1_i1:111-1556(+)
TRINITY_DN189916_c1_g12_i1_m.13784	0.974333	1.138	1.16798	0.224013	0.204949	0.378974	no	no change				TRINITY_DN189916_c1_g12::TRINITY_DN189916_c1_g12_i1::g.13784 ORF type:3prime_partial len:335 (+) TRINITY_DN189916_c1_g12_i1:87-1088(+)
TRINITY_DN179361_c3_g1_i1_m.55715	0.939	0.801667	0.853745	-0.228123	0.188854	0.362083	no	no change				TRINITY_DN179361_c3_g1::TRINITY_DN179361_c3_g1_i1::g.55715 ORF type:5prime_partial len:478 (+) TRINITY_DN179361_c3_g1_i1:3-1436(+)
TRINITY_DN160660_c0_g3_i1_m.70310	0.933333	1.26933	1.36	0.443607	0.000920726	0.0645629	yes	up		ccar:109103093;ccar:109103087		TRINITY_DN160660_c0_g3::TRINITY_DN160660_c0_g3_i1::g.70310 ORF type:3prime_partial len:100 (-) TRINITY_DN160660_c0_g3_i1:3-299(-)
TRINITY_DN199405_c4_g2_i4_m.34883	1.04233	1.118	1.07259	0.101103	0.0611627	0.20123	no	no change				TRINITY_DN199405_c4_g2::TRINITY_DN199405_c4_g2_i4::g.34883 ORF type:5prime_partial len:531 (+) TRINITY_DN199405_c4_g2_i4:2-1594(+)
TRINITY_DN189353_c0_g1_i1_m.78060	0.978	1.12	1.14519	0.195592	0.0258342	0.1376	yes	no change	GO:0022624;GO:0090263;GO:0002479;GO:0038061;GO:0033209;GO:0061578;GO:1904813;GO:0031597;GO:0051437;GO:0051436;GO:0061418;GO:0000209;GO:0008237;GO:0006303;GO:0070628;GO:0000724;GO:0043161;GO:0006521;GO:0000165;GO:0055085;GO:0005654;GO:1902036;GO:0005576;GO:0008541;GO:0046872;GO:0016579;GO:0070536;GO:0090090;GO:0050852;GO:0061136;GO:0043687;GO:0061133;GO:0031146;GO:0031145;GO:0060071;GO:0010972;GO:…	ccar:109057832		TRINITY_DN189353_c0_g1::TRINITY_DN189353_c0_g1_i1::g.78060 ORF type:complete len:311 (+) TRINITY_DN189353_c0_g1_i1:104-1036(+)
TRINITY_DN186675_c4_g3_i3_m.47628	1.00367	1.03433	1.03055	0.043421	0.405122	0.573946	no	no change	GO:0005737;GO:0031683;GO:0005834;GO:0016020;GO:0003924;GO:0007188;GO:0004871;GO:0031821;GO:0005525	ccar:109061682;ccar:109061676		TRINITY_DN186675_c4_g3::TRINITY_DN186675_c4_g3_i3::g.47628 ORF type:complete len:355 (+) TRINITY_DN186675_c4_g3_i3:393-1457(+)
TRINITY_DN176151_c0_g1_i3_m.81089	0.958	1.81267	1.89214	0.920016	0.13882	0.304776	no	up		ccar:109109681;ccar:109107670		TRINITY_DN176151_c0_g1::TRINITY_DN176151_c0_g1_i3::g.81089 ORF type:internal len:451 (-) TRINITY_DN176151_c0_g1_i3:3-1352(-)
TRINITY_DN138322_c1_g1_i1_m.28911	0.933	1.01067	1.08324	0.115358	0.423677	0.592119	no	no change		ccar:109063036		TRINITY_DN138322_c1_g1::TRINITY_DN138322_c1_g1_i1::g.28911 ORF type:5prime_partial len:139 (+) TRINITY_DN138322_c1_g1_i1:2-418(+)
TRINITY_DN181641_c1_g2_i2_m.94332	1.04367	1.24133	1.1894	0.25023	0.0455796	0.176032	yes	no change		ccar:109064571		TRINITY_DN181641_c1_g2::TRINITY_DN181641_c1_g2_i2::g.94332 ORF type:complete len:400 (+) TRINITY_DN181641_c1_g2_i2:88-1287(+)
TRINITY_DN207763_c5_g2_i2_m.104252	1.203	1.33933	1.11333	0.154878	0.44588	0.610144	no	no change				TRINITY_DN207763_c5_g2::TRINITY_DN207763_c5_g2_i2::g.104252 ORF type:internal len:759 (+) TRINITY_DN207763_c5_g2_i2:1-2274(+)
TRINITY_DN198422_c1_g3_i4_m.78603	1.07067	0.552	0.515567	-0.955769	0.000309002	0.0593284	yes	down		ccar:109058538		TRINITY_DN198422_c1_g3::TRINITY_DN198422_c1_g3_i4::g.78603 ORF type:complete len:302 (-) TRINITY_DN198422_c1_g3_i4:556-1461(-)
TRINITY_DN183633_c0_g5_i2_m.59918	0.966667	1.079	1.11621	0.158604	0.0610503	0.201354	no	no change				TRINITY_DN183633_c0_g5::TRINITY_DN183633_c0_g5_i2::g.59918 ORF type:5prime_partial len:571 (-) TRINITY_DN183633_c0_g5_i2:332-2044(-)
TRINITY_DN190448_c1_g3_i2_m.125638	0.952667	1.203	1.26277	0.336593	0.0476416	0.179608	yes	up				TRINITY_DN190448_c1_g3::TRINITY_DN190448_c1_g3_i2::g.125638 ORF type:5prime_partial len:531 (+) TRINITY_DN190448_c1_g3_i2:3-1595(+)
TRINITY_DN191358_c2_g1_i1_m.84643	0.889667	0.956667	1.07531	0.104751	0.409792	0.578428	no	no change		ccar:109100813		TRINITY_DN191358_c2_g1::TRINITY_DN191358_c2_g1_i1::g.84643 ORF type:5prime_partial len:316 (+) TRINITY_DN191358_c2_g1_i1:3-950(+)
TRINITY_DN136544_c1_g1_i1_m.133211	0.883	0.913667	1.03473	0.0492545	0.825936	0.891135	no	no change	GO:0003735;GO:0005840;GO:0031016;GO:0006412;GO:0051726	ccar:109068758		TRINITY_DN136544_c1_g1::TRINITY_DN136544_c1_g1_i1::g.133211 ORF type:5prime_partial len:171 (-) TRINITY_DN136544_c1_g1_i1:35-547(-)
TRINITY_DN188757_c1_g1_i1_m.111106	1.00133	1.04733	1.04594	0.0647984	0.551963	0.69678	no	no change		ccar:109096473		TRINITY_DN188757_c1_g1::TRINITY_DN188757_c1_g1_i1::g.111106 ORF type:internal len:276 (+) TRINITY_DN188757_c1_g1_i1:1-825(+)
TRINITY_DN185003_c1_g2_i2_m.15803	1.038	1.05533	1.0167	0.0238923	0.724205	0.824159	no	no change	GO:0003779;GO:0030041;GO:0005885;GO:0034314;GO:0005737	ccar:109054434;ccar:109076148;ccar:109091481;ccar:109061643		TRINITY_DN185003_c1_g2::TRINITY_DN185003_c1_g2_i2::g.15803 ORF type:5prime_partial len:186 (+) TRINITY_DN185003_c1_g2_i2:2-559(+)
TRINITY_DN162403_c2_g10_i2_m.20637	1.176	0.766667	0.651927	-0.617217	0.234654	0.412435	no	down		ccar:109086910;ccar:109099987		TRINITY_DN162403_c2_g10::TRINITY_DN162403_c2_g10_i2::g.20637 ORF type:3prime_partial len:117 (+) TRINITY_DN162403_c2_g10_i2:117-464(+)
TRINITY_DN202558_c0_g3_i2_m.115204	1.085	0.985667	0.908449	-0.138523	0.540794	0.688175	no	no change		ccar:109108741		TRINITY_DN202558_c0_g3::TRINITY_DN202558_c0_g3_i2::g.115204 ORF type:3prime_partial len:240 (-) TRINITY_DN202558_c0_g3_i2:3-719(-)
TRINITY_DN177308_c0_g6_i3_m.56858	0.971333	1.09067	1.12286	0.167172	0.230434	0.40831	no	no change		ccar:109051461		TRINITY_DN177308_c0_g6::TRINITY_DN177308_c0_g6_i3::g.56858 ORF type:internal len:347 (-) TRINITY_DN177308_c0_g6_i3:3-1040(-)
TRINITY_DN167884_c1_g10_i1_m.86279	1.00433	1.00967	1.00531	0.00764091	0.864498	0.917158	no	no change		ccar:109097867		TRINITY_DN167884_c1_g10::TRINITY_DN167884_c1_g10_i1::g.86279 ORF type:5prime_partial len:411 (+) TRINITY_DN167884_c1_g10_i1:3-1235(+)
TRINITY_DN201837_c3_g3_i1_m.128653	0.915	1.08667	1.18761	0.248066	0.105539	0.265791	no	no change				TRINITY_DN201837_c3_g3::TRINITY_DN201837_c3_g3_i1::g.128653 ORF type:5prime_partial len:477 (-) TRINITY_DN201837_c3_g3_i1:319-1749(-)
TRINITY_DN208515_c1_g1_i1_m.142770	1.207	0.725333	0.600939	-0.73471	0.0457523	0.176361	yes	down		ccar:109048412		TRINITY_DN208515_c1_g1::TRINITY_DN208515_c1_g1_i1::g.142770 ORF type:internal len:117 (-) TRINITY_DN208515_c1_g1_i1:2-349(-)
TRINITY_DN207737_c3_g10_i3_m.105520	1.026	1.33233	1.29857	0.376924	0.0121679	0.110748	yes	up		ccar:109072206		TRINITY_DN207737_c3_g10::TRINITY_DN207737_c3_g10_i3::g.105520 ORF type:internal len:1308 (+) TRINITY_DN207737_c3_g10_i3:1-3921(+)
TRINITY_DN187514_c3_g1_i1_m.75982	0.889667	0.868333	0.976021	-0.0350159	0.875976	0.924106	no	no change		ccar:109051961		TRINITY_DN187514_c3_g1::TRINITY_DN187514_c3_g1_i1::g.75982 ORF type:3prime_partial len:398 (-) TRINITY_DN187514_c3_g1_i1:3-1193(-)
TRINITY_DN178896_c1_g13_i3_m.39557	0.991333	1.233	1.24378	0.314731	0.00724246	0.0968543	yes	up		ccar:109064029;ccar:109112335		TRINITY_DN178896_c1_g13::TRINITY_DN178896_c1_g13_i3::g.39557 ORF type:internal len:118 (-) TRINITY_DN178896_c1_g13_i3:1-351(-)
TRINITY_DN197350_c0_g1_i2_m.62915	1.01533	1.049	1.03316	0.0470612	0.634851	0.758773	no	no change				TRINITY_DN197350_c0_g1::TRINITY_DN197350_c0_g1_i2::g.62915 ORF type:complete len:405 (+) TRINITY_DN197350_c0_g1_i2:206-1420(+)
TRINITY_DN184514_c0_g2_i1_m.14815	1.54167	1.09867	0.712649	-0.488737	0.471365	0.631305	no	down				TRINITY_DN184514_c0_g2::TRINITY_DN184514_c0_g2_i1::g.14815 ORF type:complete len:521 (+) TRINITY_DN184514_c0_g2_i1:73-1635(+)
TRINITY_DN189356_c1_g1_i2_m.78206	1.01367	1.10467	1.08977	0.124028	0.127659	0.293372	no	no change		ccar:109073964		TRINITY_DN189356_c1_g1::TRINITY_DN189356_c1_g1_i2::g.78206 ORF type:complete len:397 (+) TRINITY_DN189356_c1_g1_i2:91-1281(+)
TRINITY_DN178549_c1_g9_i3_m.120363	1.10967	1.19533	1.0772	0.107287	0.349456	0.523307	no	no change				TRINITY_DN178549_c1_g9::TRINITY_DN178549_c1_g9_i3::g.120363 ORF type:internal len:277 (+) TRINITY_DN178549_c1_g9_i3:1-828(+)
TRINITY_DN192768_c2_g2_i1_m.63219	1.15733	1.226	1.05933	0.0831545	0.614267	0.744768	no	no change		ccar:109093710		TRINITY_DN192768_c2_g2::TRINITY_DN192768_c2_g2_i1::g.63219 ORF type:complete len:687 (-) TRINITY_DN192768_c2_g2_i1:976-3036(-)
TRINITY_DN175958_c3_g2_i4_m.59056	0.910333	0.942667	1.03552	0.0503528	0.576112	0.716276	no	no change		ccar:109070727		TRINITY_DN175958_c3_g2::TRINITY_DN175958_c3_g2_i4::g.59056 ORF type:complete len:416 (-) TRINITY_DN175958_c3_g2_i4:1067-2314(-)
TRINITY_DN173266_c0_g2_i2_m.73884	1.07433	1.15233	1.0726	0.101116	0.35393	0.526489	no	no change		ccar:109108763		TRINITY_DN173266_c0_g2::TRINITY_DN173266_c0_g2_i2::g.73884 ORF type:complete len:143 (-) TRINITY_DN173266_c0_g2_i2:1771-2199(-)
TRINITY_DN198764_c0_g1_i1_m.66987	1.01567	1.22467	1.20578	0.269962	0.00951273	0.10451	yes	up				TRINITY_DN198764_c0_g1::TRINITY_DN198764_c0_g1_i1::g.66987 ORF type:5prime_partial len:288 (-) TRINITY_DN198764_c0_g1_i1:243-1106(-)
TRINITY_DN178347_c1_g14_i1_m.120196	0.887333	0.916667	1.03306	0.046921	0.782281	0.860381	no	no change				TRINITY_DN178347_c1_g14::TRINITY_DN178347_c1_g14_i1::g.120196 ORF type:internal len:159 (+) TRINITY_DN178347_c1_g14_i1:1-474(+)
TRINITY_DN203155_c2_g3_i3_m.142018	1.07533	0.991667	0.922195	-0.116857	0.237287	0.414532	no	no change	GO:0005737;GO:0035556;GO:0004715;GO:0005524	ccar:109064668;ccar:109113069		TRINITY_DN203155_c2_g3::TRINITY_DN203155_c2_g3_i3::g.142018 ORF type:complete len:609 (+) TRINITY_DN203155_c2_g3_i3:268-2094(+)
TRINITY_DN176745_c4_g1_i1_m.136565	0.948667	1.21367	1.27934	0.355399	0.0567838	0.195019	no	up	GO:0004674;GO:0005524	ccar:109111955		TRINITY_DN176745_c4_g1::TRINITY_DN176745_c4_g1_i1::g.136565 ORF type:complete len:394 (-) TRINITY_DN176745_c4_g1_i1:276-1457(-)
TRINITY_DN190879_c5_g2_i1_m.46448	0.97	1.147	1.18247	0.241809	0.066939	0.21094	no	no change		ccar:109056767		TRINITY_DN190879_c5_g2::TRINITY_DN190879_c5_g2_i1::g.46448 ORF type:internal len:432 (-) TRINITY_DN190879_c5_g2_i1:3-1295(-)
TRINITY_DN175414_c1_g1_i2_m.25244	0.955333	1.016	1.0635	0.0888243	0.615282	0.745438	no	no change				TRINITY_DN175414_c1_g1::TRINITY_DN175414_c1_g1_i2::g.25244 ORF type:complete len:241 (+) TRINITY_DN175414_c1_g1_i2:138-860(+)
TRINITY_DN188609_c6_g46_i1_m.59962	0.976667	1.195	1.22355	0.291072	0.0387014	0.165213	yes	up				TRINITY_DN188609_c6_g46::TRINITY_DN188609_c6_g46_i1::g.59962 ORF type:internal len:109 (-) TRINITY_DN188609_c6_g46_i1:1-324(-)
TRINITY_DN204064_c0_g3_i1_m.143596	1.02933	1.42167	1.38115	0.465873	0.00287044	0.07491	yes	up		ccar:109073624		TRINITY_DN204064_c0_g3::TRINITY_DN204064_c0_g3_i1::g.143596 ORF type:complete len:453 (+) TRINITY_DN204064_c0_g3_i1:334-1692(+)
TRINITY_DN182124_c1_g4_i3_m.15414	1.045	2.00667	1.92026	0.941298	0.0243995	0.135136	yes	up		ccar:109102750		TRINITY_DN182124_c1_g4::TRINITY_DN182124_c1_g4_i3::g.15414 ORF type:3prime_partial len:662 (+) TRINITY_DN182124_c1_g4_i3:160-2142(+)
TRINITY_DN206177_c1_g2_i2_m.97766	0.984333	1.04367	1.06028	0.0844422	0.0968894	0.254004	no	no change		ccar:109047380;ccar:109100282		TRINITY_DN206177_c1_g2::TRINITY_DN206177_c1_g2_i2::g.97766 ORF type:3prime_partial len:468 (-) TRINITY_DN206177_c1_g2_i2:1-1401(-)
TRINITY_DN185019_c0_g12_i2_m.138279	0.979	1.06133	1.0841	0.116497	0.234542	0.412597	no	no change	GO:0005737;GO:0008380;GO:0016607;GO:0003723;GO:0006397	ccar:109109186		TRINITY_DN185019_c0_g12::TRINITY_DN185019_c0_g12_i2::g.138279 ORF type:5prime_partial len:242 (+) TRINITY_DN185019_c0_g12_i2:1-726(+)
TRINITY_DN202206_c1_g11_i6_m.92386	1.06733	1.24233	1.16396	0.219042	0.0311733	0.150618	yes	no change		ccar:109046976		TRINITY_DN202206_c1_g11::TRINITY_DN202206_c1_g11_i6::g.92386 ORF type:complete len:421 (+) TRINITY_DN202206_c1_g11_i6:149-1411(+)
TRINITY_DN196143_c1_g1_i2_m.20261	0.91	0.910667	1.00073	0.00105653	0.992772	0.994869	no	no change				TRINITY_DN196143_c1_g1::TRINITY_DN196143_c1_g1_i2::g.20261 ORF type:complete len:558 (+) TRINITY_DN196143_c1_g1_i2:168-1841(+)
TRINITY_DN199822_c0_g2_i3_m.21479	0.876	0.52	0.593607	-0.752419	0.00559623	0.0908008	yes	down		ccar:109050942		TRINITY_DN199822_c0_g2::TRINITY_DN199822_c0_g2_i3::g.21479 ORF type:internal len:883 (-) TRINITY_DN199822_c0_g2_i3:3-2648(-)
TRINITY_DN204020_c1_g10_i1_m.143497	0.993667	1.20433	1.21201	0.277401	0.00234476	0.0716219	yes	up		ccar:109076309;ccar:109076308;ccar:109054836		TRINITY_DN204020_c1_g10::TRINITY_DN204020_c1_g10_i1::g.143497 ORF type:internal len:970 (-) TRINITY_DN204020_c1_g10_i1:3-2909(-)
TRINITY_DN184378_c0_g1_i2_m.46775	1.03	1.15	1.1165	0.15899	0.0690381	0.214785	no	no change				TRINITY_DN184378_c0_g1::TRINITY_DN184378_c0_g1_i2::g.46775 ORF type:5prime_partial len:276 (-) TRINITY_DN184378_c0_g1_i2:306-1133(-)
TRINITY_DN165024_c0_g1_i2_m.32758	1.016	1.14167	1.12369	0.168241	0.00714585	0.0965229	yes	no change		ccar:109069416;ccar:109077442		TRINITY_DN165024_c0_g1::TRINITY_DN165024_c0_g1_i2::g.32758 ORF type:5prime_partial len:399 (-) TRINITY_DN165024_c0_g1_i2:62-1258(-)
TRINITY_DN178687_c0_g1_i2_m.52201	1.32333	1.77433	1.34081	0.423101	0.0710015	0.216795	no	up		ccar:109098985		TRINITY_DN178687_c0_g1::TRINITY_DN178687_c0_g1_i2::g.52201 ORF type:complete len:188 (-) TRINITY_DN178687_c0_g1_i2:456-1019(-)
TRINITY_DN204438_c1_g3_i2_m.119543	0.944333	1.022	1.08224	0.114027	0.114451	0.27724	no	no change				TRINITY_DN204438_c1_g3::TRINITY_DN204438_c1_g3_i2::g.119543 ORF type:5prime_partial len:378 (-) TRINITY_DN204438_c1_g3_i2:62-1195(-)
TRINITY_DN181974_c2_g6_i1_m.132745	1.201	1.531	1.27477	0.350238	0.03574	0.160026	yes	up		ccar:109062387		TRINITY_DN181974_c2_g6::TRINITY_DN181974_c2_g6_i1::g.132745 ORF type:complete len:394 (-) TRINITY_DN181974_c2_g6_i1:19-1200(-)
TRINITY_DN181324_c0_g1_i1_m.40290	1.133	1.03933	0.917329	-0.124489	0.495329	0.650649	no	no change	GO:0020037;GO:0006123;GO:0006122;GO:0005739;GO:0005758;GO:0043280;GO:0070469;GO:0046872;GO:0055114;GO:0009055			TRINITY_DN181324_c0_g1::TRINITY_DN181324_c0_g1_i1::g.40290 ORF type:complete len:105 (+) TRINITY_DN181324_c0_g1_i1:151-465(+)
TRINITY_DN196892_c0_g3_i1_m.85282	1.02733	1.11	1.08047	0.111655	0.0603893	0.200403	no	no change	GO:0060042;GO:0042074;GO:0003677;GO:0001501;GO:0061026;GO:0030010;GO:0008045;GO:0005737;GO:0005634;GO:0031099;GO:0007259;GO:0042127;GO:0060252;GO:0008361;GO:0008360;GO:0004871;GO:0001736;GO:0003700;GO:0001837;GO:0003401;GO:0060119;GO:0006351;GO:0035677	ccar:109047224;ccar:109080466		TRINITY_DN196892_c0_g3::TRINITY_DN196892_c0_g3_i1::g.85282 ORF type:3prime_partial len:421 (+) TRINITY_DN196892_c0_g3_i1:197-1456(+)
TRINITY_DN190207_c1_g1_i4_m.37165	1.16767	1.343	1.15016	0.201831	0.137905	0.303511	no	no change				TRINITY_DN190207_c1_g1::TRINITY_DN190207_c1_g1_i4::g.37165 ORF type:internal len:250 (+) TRINITY_DN190207_c1_g1_i4:2-748(+)
TRINITY_DN167057_c2_g1_i1_m.83166	1.09067	2.144	1.96577	0.975095	0.0579614	0.196552	no	up		ccar:109087345		TRINITY_DN167057_c2_g1::TRINITY_DN167057_c2_g1_i1::g.83166 ORF type:complete len:183 (+) TRINITY_DN167057_c2_g1_i1:710-1258(+)
TRINITY_DN182002_c4_g2_i7_m.132773	0.94	1.29133	1.37376	0.458129	0.0363059	0.161217	yes	up		ccar:109060307		TRINITY_DN182002_c4_g2::TRINITY_DN182002_c4_g2_i7::g.132773 ORF type:5prime_partial len:518 (+) TRINITY_DN182002_c4_g2_i7:1-1554(+)
TRINITY_DN168265_c4_g2_i3_m.40391	0.928	1.29767	1.39835	0.483723	0.0952321	0.251953	no	up				TRINITY_DN168265_c4_g2::TRINITY_DN168265_c4_g2_i3::g.40391 ORF type:5prime_partial len:323 (+) TRINITY_DN168265_c4_g2_i3:3-971(+)
TRINITY_DN187608_c1_g10_i1_m.122891	0.941667	0.995333	1.05699	0.0799633	0.251827	0.430058	no	no change		ccar:109052549		TRINITY_DN187608_c1_g10::TRINITY_DN187608_c1_g10_i1::g.122891 ORF type:5prime_partial len:908 (+) TRINITY_DN187608_c1_g10_i1:1-2724(+)
TRINITY_DN199704_c1_g2_i1_m.74875	1.138	0.855	0.751318	-0.412504	0.0401781	0.168048	yes	down		ccar:109062487		TRINITY_DN199704_c1_g2::TRINITY_DN199704_c1_g2_i1::g.74875 ORF type:internal len:107 (-) TRINITY_DN199704_c1_g2_i1:2-319(-)
TRINITY_DN176864_c1_g22_i2_m.88289	0.781	0.914	1.17029	0.226872	0.557384	0.701208	no	no change				TRINITY_DN176864_c1_g22::TRINITY_DN176864_c1_g22_i2::g.88289 ORF type:5prime_partial len:146 (-) TRINITY_DN176864_c1_g22_i2:35-472(-)
TRINITY_DN99333_c0_g1_i1_m.2453	1.13967	1.00367	0.880667	-0.183332	0.432629	0.599333	no	no change		ccar:109113089		TRINITY_DN99333_c0_g1::TRINITY_DN99333_c0_g1_i1::g.2453 ORF type:internal len:133 (+) TRINITY_DN99333_c0_g1_i1:1-396(+)
TRINITY_DN196003_c1_g1_i2_m.18819	0.958	0.966667	1.00905	0.0129928	0.912088	0.944048	no	no change		ccar:109047982		TRINITY_DN196003_c1_g1::TRINITY_DN196003_c1_g1_i2::g.18819 ORF type:5prime_partial len:475 (+) TRINITY_DN196003_c1_g1_i2:2-1426(+)
TRINITY_DN191983_c2_g2_i1_m.12533	2.16	1.286	0.59537	-0.748141	0.520275	0.670422	no	down	GO:0016459;GO:0003774	ccar:109050073		TRINITY_DN191983_c2_g2::TRINITY_DN191983_c2_g2_i1::g.12533 ORF type:internal len:117 (+) TRINITY_DN191983_c2_g2_i1:1-348(+)
TRINITY_DN195507_c2_g4_i1_m.64998	1.10933	0.94	0.847356	-0.23896	0.247248	0.425573	no	no change		ccar:109068245		TRINITY_DN195507_c2_g4::TRINITY_DN195507_c2_g4_i1::g.64998 ORF type:complete len:233 (-) TRINITY_DN195507_c2_g4_i1:10-708(-)
TRINITY_DN196547_c5_g1_i4_m.73436	1.004	1.16433	1.15969	0.213745	0.342096	0.516797	no	no change		ccar:109105433		TRINITY_DN196547_c5_g1::TRINITY_DN196547_c5_g1_i4::g.73436 ORF type:complete len:307 (+) TRINITY_DN196547_c5_g1_i4:141-1061(+)
TRINITY_DN195855_c14_g1_i2_m.13076	0.954	1.132	1.18658	0.246813	0.0878156	0.242101	no	no change		ccar:109056306		TRINITY_DN195855_c14_g1::TRINITY_DN195855_c14_g1_i2::g.13076 ORF type:5prime_partial len:438 (+) TRINITY_DN195855_c14_g1_i2:1-1314(+)
TRINITY_DN202683_c0_g2_i2_m.142429	1.096	1.04667	0.954988	-0.0664457	0.667958	0.783593	no	no change		ccar:109048940		TRINITY_DN202683_c0_g2::TRINITY_DN202683_c0_g2_i2::g.142429 ORF type:complete len:821 (-) TRINITY_DN202683_c0_g2_i2:154-2616(-)
TRINITY_DN190931_c2_g1_i2_m.67803	1.07967	0.833667	0.772152	-0.373043	0.0427999	0.170861	yes	down				TRINITY_DN190931_c2_g1::TRINITY_DN190931_c2_g1_i2::g.67803 ORF type:3prime_partial len:4672 (+) TRINITY_DN190931_c2_g1_i2:170-14182(+)
TRINITY_DN176614_c0_g8_i4_m.132352	0.980333	1.09133	1.11323	0.154748	0.328909	0.504819	no	no change	GO:0005737;GO:2000045;GO:0061136;GO:0061133;GO:0008537;GO:0000502;GO:0010950	ccar:109073385		TRINITY_DN176614_c0_g8::TRINITY_DN176614_c0_g8_i4::g.132352 ORF type:5prime_partial len:157 (-) TRINITY_DN176614_c0_g8_i4:966-1436(-)
TRINITY_DN202082_c2_g13_i1_m.101753	1.17967	1.30367	1.10511	0.144196	0.555699	0.700181	no	no change	GO:0051301;GO:0007049;GO:0005525	ccar:109095085;ccar:109084450		TRINITY_DN202082_c2_g13::TRINITY_DN202082_c2_g13_i1::g.101753 ORF type:internal len:201 (-) TRINITY_DN202082_c2_g13_i1:3-602(-)
TRINITY_DN176414_c0_g9_i4_m.96606	1.145	1.131	0.987773	-0.0177487	0.947713	0.966287	no	no change				TRINITY_DN176414_c0_g9::TRINITY_DN176414_c0_g9_i4::g.96606 ORF type:internal len:115 (+) TRINITY_DN176414_c0_g9_i4:1-342(+)
TRINITY_DN155896_c1_g2_i1_m.137858	1.08467	1.39167	1.28304	0.359562	0.145937	0.314157	no	up				TRINITY_DN155896_c1_g2::TRINITY_DN155896_c1_g2_i1::g.137858 ORF type:internal len:417 (-) TRINITY_DN155896_c1_g2_i1:2-1249(-)
TRINITY_DN182015_c0_g1_i4_m.11243	0.929	1.29333	1.39218	0.477344	0.019046	0.12376	yes	up		ccar:109048422		TRINITY_DN182015_c0_g1::TRINITY_DN182015_c0_g1_i4::g.11243 ORF type:complete len:544 (+) TRINITY_DN182015_c0_g1_i4:3-1634(+)
TRINITY_DN188172_c0_g8_i2_m.66240	0.779333	1.161	1.48973	0.575056	0.0428372	0.170587	yes	up				TRINITY_DN188172_c0_g8::TRINITY_DN188172_c0_g8_i2::g.66240 ORF type:internal len:402 (+) TRINITY_DN188172_c0_g8_i2:2-1204(+)
TRINITY_DN206454_c9_g25_i1_m.139308	2.71133	2.703	0.996926	-0.00444098	0.99607	0.997059	no	no change				TRINITY_DN206454_c9_g25::TRINITY_DN206454_c9_g25_i1::g.139308 ORF type:internal len:110 (-) TRINITY_DN206454_c9_g25_i1:3-329(-)
TRINITY_DN191375_c0_g1_i1_m.84648	1.13433	1.589	1.40082	0.486274	0.0374631	0.162946	yes	up		ccar:109109372		TRINITY_DN191375_c0_g1::TRINITY_DN191375_c0_g1_i1::g.84648 ORF type:complete len:437 (+) TRINITY_DN191375_c0_g1_i1:62-1372(+)
TRINITY_DN127998_c0_g3_i1_m.61444	0.949333	1.07433	1.13167	0.178455	0.0473079	0.179441	yes	no change		ccar:109112335		TRINITY_DN127998_c0_g3::TRINITY_DN127998_c0_g3_i1::g.61444 ORF type:internal len:137 (+) TRINITY_DN127998_c0_g3_i1:1-408(+)
TRINITY_DN186743_c2_g1_i1_m.122184	0.942333	1.11067	1.17863	0.237117	0.0126135	0.112393	yes	no change		ccar:109096961		TRINITY_DN186743_c2_g1::TRINITY_DN186743_c2_g1_i1::g.122184 ORF type:5prime_partial len:1454 (-) TRINITY_DN186743_c2_g1_i1:251-4612(-)
TRINITY_DN191190_c0_g3_i2_m.55276	1.032	1.03833	1.00614	0.00882669	0.947164	0.966337	no	no change		ccar:109050663;ccar:109050674		TRINITY_DN191190_c0_g3::TRINITY_DN191190_c0_g3_i2::g.55276 ORF type:complete len:370 (+) TRINITY_DN191190_c0_g3_i2:205-1314(+)
TRINITY_DN184577_c0_g2_i3_m.14936	1.02633	1.02667	1.00032	0.000468484	0.996982	0.9976	no	no change				TRINITY_DN184577_c0_g2::TRINITY_DN184577_c0_g2_i3::g.14936 ORF type:complete len:566 (+) TRINITY_DN184577_c0_g2_i3:189-1886(+)
TRINITY_DN188172_c1_g6_i1_m.66241	1.07233	1.15533	1.0774	0.107556	0.102138	0.260894	no	no change				TRINITY_DN188172_c1_g6::TRINITY_DN188172_c1_g6_i1::g.66241 ORF type:3prime_partial len:572 (+) TRINITY_DN188172_c1_g6_i1:198-1910(+)
TRINITY_DN186752_c0_g3_i1_m.122367	0.981333	1.27367	1.29789	0.376173	0.000754694	0.0621005	yes	up		ccar:109067379		TRINITY_DN186752_c0_g3::TRINITY_DN186752_c0_g3_i1::g.122367 ORF type:complete len:803 (-) TRINITY_DN186752_c0_g3_i1:92-2500(-)
TRINITY_DN206648_c0_g10_i1_m.144251	0.958333	1.07467	1.12139	0.16529	0.0766072	0.227285	no	no change				TRINITY_DN206648_c0_g10::TRINITY_DN206648_c0_g10_i1::g.144251 ORF type:complete len:140 (-) TRINITY_DN206648_c0_g10_i1:1270-1689(-)
TRINITY_DN195269_c8_g12_i4_m.23127	0.796	1.17667	1.47822	0.563865	0.0962275	0.252926	no	up		ccar:109068562;ccar:109107059;ccar:109105127		TRINITY_DN195269_c8_g12::TRINITY_DN195269_c8_g12_i4::g.23127 ORF type:5prime_partial len:395 (+) TRINITY_DN195269_c8_g12_i4:1-1185(+)
TRINITY_DN172985_c0_g2_i1_m.111588	0.995333	0.729	0.732418	-0.449261	0.0126221	0.112345	yes	down	GO:0004252;GO:0005576;GO:0006956			TRINITY_DN172985_c0_g2::TRINITY_DN172985_c0_g2_i1::g.111588 ORF type:5prime_partial len:774 (+) TRINITY_DN172985_c0_g2_i1:3-2324(+)
TRINITY_DN193124_c1_g1_i2_m.81771	1.00633	1.088	1.08115	0.11257	0.120136	0.286029	no	no change	GO:0005737;GO:0070062;GO:0043161;GO:0005634;GO:0004298;GO:0019773	ccar:109066475		TRINITY_DN193124_c1_g1::TRINITY_DN193124_c1_g1_i2::g.81771 ORF type:5prime_partial len:155 (-) TRINITY_DN193124_c1_g1_i2:292-756(-)
TRINITY_DN201592_c0_g1_i2_m.121034	1.02933	1.191	1.15706	0.210463	0.0208114	0.127235	yes	no change		ccar:109087043;ccar:109044997		TRINITY_DN201592_c0_g1::TRINITY_DN201592_c0_g1_i2::g.121034 ORF type:complete len:583 (+) TRINITY_DN201592_c0_g1_i2:2-1750(+)
TRINITY_DN144569_c1_g7_i1_m.71788	0.941667	0.974	1.03434	0.0487053	0.66455	0.781072	no	no change		ccar:109093384		TRINITY_DN144569_c1_g7::TRINITY_DN144569_c1_g7_i1::g.71788 ORF type:5prime_partial len:101 (-) TRINITY_DN144569_c1_g7_i1:44-346(-)
TRINITY_DN207035_c1_g7_i1_m.128276	0.966333	1.08933	1.12729	0.172853	0.206981	0.381159	no	no change				TRINITY_DN207035_c1_g7::TRINITY_DN207035_c1_g7_i1::g.128276 ORF type:3prime_partial len:1202 (+) TRINITY_DN207035_c1_g7_i1:141-3743(+)
TRINITY_DN169566_c1_g14_i2_m.57837	0.914667	0.979667	1.07106	0.0990449	0.507808	0.660797	no	no change	GO:0042541;GO:0005840;GO:0030218;GO:0045646;GO:0003735;GO:0048821;GO:0043009;GO:0035284;GO:0006412;GO:0072332	ccar:109058438;ccar:109104750		TRINITY_DN169566_c1_g14::TRINITY_DN169566_c1_g14_i2::g.57837 ORF type:internal len:134 (-) TRINITY_DN169566_c1_g14_i2:1-399(-)
TRINITY_DN172900_c4_g2_i2_m.43426	0.929	0.978667	1.05346	0.075139	0.305055	0.483864	no	no change	GO:0070121;GO:0001944;GO:0055037;GO:0006887;GO:0003924;GO:0032402;GO:0001525;GO:0005525	ccar:109095336;ccar:109094899;ccar:109110380		TRINITY_DN172900_c4_g2::TRINITY_DN172900_c4_g2_i2::g.43426 ORF type:5prime_partial len:272 (-) TRINITY_DN172900_c4_g2_i2:291-1106(-)
TRINITY_DN174337_c0_g8_i1_m.137681	1.04	1.00133	0.962821	-0.0546612	0.686356	0.796944	no	no change				TRINITY_DN174337_c0_g8::TRINITY_DN174337_c0_g8_i1::g.137681 ORF type:3prime_partial len:196 (-) TRINITY_DN174337_c0_g8_i1:3-587(-)
TRINITY_DN176838_c0_g7_i1_m.55086	1.001	1.15	1.14885	0.200192	0.00447636	0.0847355	yes	no change		ccar:109085886		TRINITY_DN176838_c0_g7::TRINITY_DN176838_c0_g7_i1::g.55086 ORF type:3prime_partial len:218 (+) TRINITY_DN176838_c0_g7_i1:122-772(+)
TRINITY_DN191474_c2_g6_i2_m.27533	0.842	0.782667	0.929533	-0.105422	0.724127	0.824186	no	no change				TRINITY_DN191474_c2_g6::TRINITY_DN191474_c2_g6_i2::g.27533 ORF type:complete len:105 (+) TRINITY_DN191474_c2_g6_i2:2-316(+)
TRINITY_DN187019_c1_g1_i1_m.8876	1.07033	1.72867	1.61507	0.6916	0.0166915	0.119221	yes	up		ccar:109083260;ccar:109083250		TRINITY_DN187019_c1_g1::TRINITY_DN187019_c1_g1_i1::g.8876 ORF type:complete len:452 (+) TRINITY_DN187019_c1_g1_i1:235-1590(+)
TRINITY_DN206759_c2_g1_i1_m.111524	0.938333	1.04833	1.11723	0.159925	0.194783	0.368456	no	no change				TRINITY_DN206759_c2_g1::TRINITY_DN206759_c2_g1_i1::g.111524 ORF type:complete len:1207 (-) TRINITY_DN206759_c2_g1_i1:883-4503(-)
TRINITY_DN34916_c0_g1_i1_m.5068	0.929	0.825333	0.88841	-0.170702	0.0588783	0.198244	no	no change	GO:0016197;GO:0005770;GO:0003924;GO:0005525	ccar:109083629;ccar:109061640		TRINITY_DN34916_c0_g1::TRINITY_DN34916_c0_g1_i1::g.5068 ORF type:internal len:110 (-) TRINITY_DN34916_c0_g1_i1:3-329(-)
TRINITY_DN192666_c5_g3_i11_m.43254	1.019	1.011	0.992149	-0.0113711	0.782564	0.86034	no	no change		ccar:109103535		TRINITY_DN192666_c5_g3::TRINITY_DN192666_c5_g3_i11::g.43254 ORF type:complete len:741 (-) TRINITY_DN192666_c5_g3_i11:255-2477(-)
TRINITY_DN163474_c0_g1_i3_m.76535	0.994	1.15167	1.15862	0.212405	0.0191023	0.123628	yes	no change		ccar:109096432		TRINITY_DN163474_c0_g1::TRINITY_DN163474_c0_g1_i3::g.76535 ORF type:5prime_partial len:274 (+) TRINITY_DN163474_c0_g1_i3:1-822(+)
TRINITY_DN183968_c1_g2_i2_m.23894	0.904333	0.883667	0.977147	-0.0333524	0.735445	0.83062	no	no change				TRINITY_DN183968_c1_g2::TRINITY_DN183968_c1_g2_i2::g.23894 ORF type:complete len:560 (+) TRINITY_DN183968_c1_g2_i2:72-1751(+)
TRINITY_DN184557_c9_g2_i5_m.14947	1.02733	1.317	1.28196	0.358351	0.0026327	0.0732072	yes	up		ccar:109093271;ccar:109106208		TRINITY_DN184557_c9_g2::TRINITY_DN184557_c9_g2_i5::g.14947 ORF type:5prime_partial len:506 (-) TRINITY_DN184557_c9_g2_i5:2034-3551(-)
TRINITY_DN184245_c1_g20_i2_m.116137	1.00767	1.238	1.22858	0.296993	0.0777494	0.228405	no	up	GO:0045261;GO:0015986;GO:0005524;GO:0046933			TRINITY_DN184245_c1_g20::TRINITY_DN184245_c1_g20_i2::g.116137 ORF type:internal len:166 (-) TRINITY_DN184245_c1_g20_i2:3-497(-)
TRINITY_DN189917_c1_g5_i1_m.13918	0.778667	0.387	0.497003	-1.00867	0.0345344	0.157782	yes	down				TRINITY_DN189917_c1_g5::TRINITY_DN189917_c1_g5_i1::g.13918 ORF type:internal len:638 (-) TRINITY_DN189917_c1_g5_i1:1-1911(-)
TRINITY_DN201866_c10_g3_i3_m.128842	1.054	1.285	1.21917	0.285893	0.0283214	0.143728	yes	up		ccar:109090731;ccar:109090740		TRINITY_DN201866_c10_g3::TRINITY_DN201866_c10_g3_i3::g.128842 ORF type:5prime_partial len:614 (+) TRINITY_DN201866_c10_g3_i3:1-1842(+)
TRINITY_DN188252_c0_g6_i1_m.116986	1.385	2.59467	1.87341	0.905663	0.160896	0.329473	no	up		ccar:109061031;ccar:109103447;ccar:109092183;ccar:109061030		TRINITY_DN188252_c0_g6::TRINITY_DN188252_c0_g6_i1::g.116986 ORF type:internal len:135 (+) TRINITY_DN188252_c0_g6_i1:3-404(+)
TRINITY_DN173775_c4_g1_i1_m.89795	0.945	1.062	1.12381	0.168398	0.0998395	0.257387	no	no change		ccar:109063615		TRINITY_DN173775_c4_g1::TRINITY_DN173775_c4_g1_i1::g.89795 ORF type:5prime_partial len:219 (-) TRINITY_DN173775_c4_g1_i1:113-769(-)
TRINITY_DN200987_c0_g3_i3_m.98729	0.985	1.023	1.03858	0.0546105	0.419794	0.588631	no	no change				TRINITY_DN200987_c0_g3::TRINITY_DN200987_c0_g3_i3::g.98729 ORF type:complete len:441 (+) TRINITY_DN200987_c0_g3_i3:174-1496(+)
TRINITY_DN207046_c3_g7_i1_m.128003	1.06533	0.613	0.575407	-0.797346	0.233145	0.411396	no	down		ccar:109098990		TRINITY_DN207046_c3_g7::TRINITY_DN207046_c3_g7_i1::g.128003 ORF type:internal len:253 (-) TRINITY_DN207046_c3_g7_i1:2-757(-)
TRINITY_DN187770_c0_g1_i2_m.14510	0.741	0.437333	0.590193	-0.76074	0.0979043	0.25476	no	down		ccar:109062869;ccar:109050942		TRINITY_DN187770_c0_g1::TRINITY_DN187770_c0_g1_i2::g.14510 ORF type:internal len:442 (+) TRINITY_DN187770_c0_g1_i2:1-1323(+)
TRINITY_DN141398_c0_g1_i1_m.47347	0.905667	0.886333	0.978653	-0.0311308	0.918987	0.948632	no	no change		ccar:109093321		TRINITY_DN141398_c0_g1::TRINITY_DN141398_c0_g1_i1::g.47347 ORF type:complete len:133 (+) TRINITY_DN141398_c0_g1_i1:306-704(+)
TRINITY_DN95268_c0_g1_i1_m.6981	0.939333	1.106	1.17743	0.235642	0.400886	0.570552	no	no change				TRINITY_DN95268_c0_g1::TRINITY_DN95268_c0_g1_i1::g.6981 ORF type:internal len:198 (-) TRINITY_DN95268_c0_g1_i1:1-591(-)
TRINITY_DN198379_c0_g13_i1_m.48507	1.10767	0.995333	0.898586	-0.154272	0.504855	0.658549	no	no change		ccar:109046108;ccar:109089479		TRINITY_DN198379_c0_g13::TRINITY_DN198379_c0_g13_i1::g.48507 ORF type:internal len:180 (+) TRINITY_DN198379_c0_g13_i1:3-539(+)
TRINITY_DN196647_c0_g1_i1_m.113756	1.13	1.539	1.36195	0.44567	0.00831431	0.101586	yes	up		ccar:109112338		TRINITY_DN196647_c0_g1::TRINITY_DN196647_c0_g1_i1::g.113756 ORF type:internal len:155 (+) TRINITY_DN196647_c0_g1_i1:2-463(+)
TRINITY_DN168031_c0_g13_i2_m.23714	1.037	0.916333	0.883639	-0.178471	0.124032	0.290163	no	no change		ccar:109049234		TRINITY_DN168031_c0_g13::TRINITY_DN168031_c0_g13_i2::g.23714 ORF type:internal len:145 (+) TRINITY_DN168031_c0_g13_i2:3-434(+)
TRINITY_DN204032_c1_g3_i6_m.143658	1.11233	0.204	0.183398	-2.44695	0.0138192	0.114531	yes	down				TRINITY_DN204032_c1_g3::TRINITY_DN204032_c1_g3_i6::g.143658 ORF type:complete len:471 (+) TRINITY_DN204032_c1_g3_i6:633-2045(+)
TRINITY_DN190703_c2_g1_i3_m.68883	0.916667	0.358667	0.391273	-1.35375	0.0790936	0.229428	no	down				TRINITY_DN190703_c2_g1::TRINITY_DN190703_c2_g1_i3::g.68883 ORF type:5prime_partial len:347 (+) TRINITY_DN190703_c2_g1_i3:2-1042(+)
TRINITY_DN196153_c1_g1_i2_m.20374	1.143	1.20833	1.05716	0.0801931	0.754031	0.843344	no	no change		ccar:109078814		TRINITY_DN196153_c1_g1::TRINITY_DN196153_c1_g1_i2::g.20374 ORF type:complete len:394 (+) TRINITY_DN196153_c1_g1_i2:114-1295(+)
TRINITY_DN187106_c5_g1_i1_m.13141	0.936333	1.008	1.07654	0.106402	0.184254	0.356826	no	no change				TRINITY_DN187106_c5_g1::TRINITY_DN187106_c5_g1_i1::g.13141 ORF type:complete len:887 (+) TRINITY_DN187106_c5_g1_i1:264-2924(+)
TRINITY_DN180209_c0_g1_i1_m.42375	1.018	1.26	1.23772	0.307686	0.00209395	0.0700648	yes	up	GO:0007165	ccar:109090021;ccar:109088431		TRINITY_DN180209_c0_g1::TRINITY_DN180209_c0_g1_i1::g.42375 ORF type:3prime_partial len:283 (+) TRINITY_DN180209_c0_g1_i1:239-1084(+)
TRINITY_DN196010_c0_g7_i1_m.56869	1.07967	0.565333	0.523618	-0.933412	0.0181475	0.121647	yes	down				TRINITY_DN196010_c0_g7::TRINITY_DN196010_c0_g7_i1::g.56869 ORF type:internal len:137 (+) TRINITY_DN196010_c0_g7_i1:1-408(+)
TRINITY_DN204481_c4_g13_i1_m.119119	0.864667	0.477667	0.552429	-0.85614	0.00952689	0.104099	yes	down				TRINITY_DN204481_c4_g13::TRINITY_DN204481_c4_g13_i1::g.119119 ORF type:internal len:334 (-) TRINITY_DN204481_c4_g13_i1:3-1001(-)
TRINITY_DN189060_c2_g8_i1_m.130107	1.16967	1.82433	1.5597	0.641272	0.21943	0.395238	no	up		ccar:109063376		TRINITY_DN189060_c2_g8::TRINITY_DN189060_c2_g8_i1::g.130107 ORF type:internal len:104 (+) TRINITY_DN189060_c2_g8_i1:2-310(+)
TRINITY_DN201112_c5_g17_i3_m.114548	1.027	1.50567	1.46608	0.551966	0.00197465	0.0701478	yes	up		ccar:109059915		TRINITY_DN201112_c5_g17::TRINITY_DN201112_c5_g17_i3::g.114548 ORF type:3prime_partial len:166 (+) TRINITY_DN201112_c5_g17_i3:99-593(+)
TRINITY_DN160208_c1_g3_i1_m.25973	1.22333	1.30933	1.0703	0.0980149	0.815874	0.884183	no	no change		ccar:109096106		TRINITY_DN160208_c1_g3::TRINITY_DN160208_c1_g3_i1::g.25973 ORF type:complete len:216 (-) TRINITY_DN160208_c1_g3_i1:161-808(-)
TRINITY_DN189450_c3_g1_i2_m.29264	0.941667	0.965667	1.02549	0.0363088	0.774742	0.856059	no	no change		ccar:109097980		TRINITY_DN189450_c3_g1::TRINITY_DN189450_c3_g1_i2::g.29264 ORF type:5prime_partial len:303 (-) TRINITY_DN189450_c3_g1_i2:581-1489(-)
TRINITY_DN197443_c0_g1_i1_m.9744	1.04833	1.00867	0.962162	-0.055648	0.48592	0.643319	no	no change		ccar:109100825		TRINITY_DN197443_c0_g1::TRINITY_DN197443_c0_g1_i1::g.9744 ORF type:complete len:292 (-) TRINITY_DN197443_c0_g1_i1:594-1469(-)
TRINITY_DN205647_c2_g1_i2_m.100325	0.995333	1.04867	1.05358	0.0753045	0.114581	0.277389	no	no change				TRINITY_DN205647_c2_g1::TRINITY_DN205647_c2_g1_i2::g.100325 ORF type:5prime_partial len:383 (+) TRINITY_DN205647_c2_g1_i2:2-1150(+)
TRINITY_DN198764_c0_g2_i2_m.66989	1.01167	1.072	1.05964	0.0835709	0.0585184	0.197527	no	no change		ccar:109108510;ccar:109089253		TRINITY_DN198764_c0_g2::TRINITY_DN198764_c0_g2_i2::g.66989 ORF type:3prime_partial len:287 (-) TRINITY_DN198764_c0_g2_i2:3-860(-)
TRINITY_DN203549_c1_g1_i3_m.136753	1.00533	1.21833	1.21187	0.277235	0.00576931	0.0926767	yes	up		ccar:109100088		TRINITY_DN203549_c1_g1::TRINITY_DN203549_c1_g1_i3::g.136753 ORF type:complete len:611 (+) TRINITY_DN203549_c1_g1_i3:182-2014(+)
TRINITY_DN196007_c0_g1_i1_m.56611	0.946333	0.997667	1.05424	0.0762094	0.552244	0.696807	no	no change		ccar:109052272		TRINITY_DN196007_c0_g1::TRINITY_DN196007_c0_g1_i1::g.56611 ORF type:complete len:510 (-) TRINITY_DN196007_c0_g1_i1:843-2372(-)
TRINITY_DN176827_c5_g4_i1_m.88334	0.805667	1.82567	2.26603	1.18017	0.00209346	0.0703404	yes	up				TRINITY_DN176827_c5_g4::TRINITY_DN176827_c5_g4_i1::g.88334 ORF type:5prime_partial len:285 (+) TRINITY_DN176827_c5_g4_i1:1-855(+)
TRINITY_DN184133_c2_g4_i3_m.50811	0.904	0.617	0.682522	-0.551052	0.176868	0.34804	no	down				TRINITY_DN184133_c2_g4::TRINITY_DN184133_c2_g4_i3::g.50811 ORF type:internal len:233 (-) TRINITY_DN184133_c2_g4_i3:2-697(-)
TRINITY_DN169177_c1_g3_i3_m.127647	0.969667	1.31867	1.35992	0.443519	0.0151881	0.116534	yes	up		ccar:109087415		TRINITY_DN169177_c1_g3::TRINITY_DN169177_c1_g3_i3::g.127647 ORF type:3prime_partial len:264 (+) TRINITY_DN169177_c1_g3_i3:325-1113(+)
TRINITY_DN203582_c0_g5_i1_m.137077	1.04833	1.12867	1.07663	0.106522	0.246212	0.424424	no	no change		ccar:109081060		TRINITY_DN203582_c0_g5::TRINITY_DN203582_c0_g5_i1::g.137077 ORF type:complete len:503 (-) TRINITY_DN203582_c0_g5_i1:116-1624(-)
TRINITY_DN182772_c0_g1_i1_m.58842	1.15733	1.02767	0.887961	-0.171432	0.259589	0.437202	no	no change				TRINITY_DN182772_c0_g1::TRINITY_DN182772_c0_g1_i1::g.58842 ORF type:complete len:327 (+) TRINITY_DN182772_c0_g1_i1:116-1096(+)
TRINITY_DN179194_c1_g1_i1_m.119462	1.00633	1.06733	1.06062	0.0849026	0.574917	0.715453	no	no change				TRINITY_DN179194_c1_g1::TRINITY_DN179194_c1_g1_i1::g.119462 ORF type:5prime_partial len:377 (+) TRINITY_DN179194_c1_g1_i1:2-1132(+)
TRINITY_DN182002_c4_g2_i2_m.132770	1.09233	1.82733	1.67287	0.742327	0.00165926	0.0682667	yes	up				TRINITY_DN182002_c4_g2::TRINITY_DN182002_c4_g2_i2::g.132770 ORF type:5prime_partial len:539 (+) TRINITY_DN182002_c4_g2_i2:1-1617(+)
TRINITY_DN199050_c1_g2_i1_m.45069	0.987333	1.47	1.48886	0.574207	0.329597	0.505684	no	up		ccar:109052969;ccar:109104106		TRINITY_DN199050_c1_g2::TRINITY_DN199050_c1_g2_i1::g.45069 ORF type:3prime_partial len:248 (+) TRINITY_DN199050_c1_g2_i1:324-1064(+)
TRINITY_DN185566_c2_g1_i2_m.48122	1.004	1.126	1.12151	0.165448	0.013959	0.114629	yes	no change		ccar:109103147		TRINITY_DN185566_c2_g1::TRINITY_DN185566_c2_g1_i2::g.48122 ORF type:5prime_partial len:482 (+) TRINITY_DN185566_c2_g1_i2:1-1446(+)
TRINITY_DN204779_c6_g4_i4_m.89371	1.062	1.02733	0.967357	-0.0478794	0.385826	0.555391	no	no change				TRINITY_DN204779_c6_g4::TRINITY_DN204779_c6_g4_i4::g.89371 ORF type:3prime_partial len:555 (-) TRINITY_DN204779_c6_g4_i4:2-1663(-)
TRINITY_DN162403_c2_g4_i3_m.20635	1.203	0.783	0.650873	-0.619552	0.254934	0.43298	no	down	GO:0000015;GO:0000287;GO:0004634;GO:0006096	ccar:109086910;ccar:109099987		TRINITY_DN162403_c2_g4::TRINITY_DN162403_c2_g4_i3::g.20635 ORF type:internal len:110 (+) TRINITY_DN162403_c2_g4_i3:1-327(+)
TRINITY_DN193124_c1_g1_i1_m.81770	0.928	1.01567	1.09447	0.13023	0.196961	0.370491	no	no change	GO:0005737;GO:0070062;GO:0043161;GO:0005634;GO:0004298;GO:0019773	ccar:109097290		TRINITY_DN193124_c1_g1::TRINITY_DN193124_c1_g1_i1::g.81770 ORF type:5prime_partial len:155 (-) TRINITY_DN193124_c1_g1_i1:301-765(-)
TRINITY_DN199228_c4_g3_i4_m.81114	1.046	1.18267	1.13066	0.177161	0.0322448	0.152864	yes	no change				TRINITY_DN199228_c4_g3::TRINITY_DN199228_c4_g3_i4::g.81114 ORF type:5prime_partial len:199 (-) TRINITY_DN199228_c4_g3_i4:151-747(-)
TRINITY_DN186554_c3_g1_i1_m.55763	0.962333	1.033	1.07343	0.102232	0.21468	0.389466	no	no change		ccar:109105851		TRINITY_DN186554_c3_g1::TRINITY_DN186554_c3_g1_i1::g.55763 ORF type:5prime_partial len:256 (+) TRINITY_DN186554_c3_g1_i1:3-770(+)
TRINITY_DN170459_c0_g1_i1_m.104806	1.04833	0.992667	0.9469	-0.0787163	0.439522	0.604728	no	no change		ccar:109107123;ccar:109107125		TRINITY_DN170459_c0_g1::TRINITY_DN170459_c0_g1_i1::g.104806 ORF type:5prime_partial len:206 (-) TRINITY_DN170459_c0_g1_i1:150-767(-)
TRINITY_DN188743_c1_g1_i3_m.69414	0.883333	0.994333	1.12566	0.170772	0.479948	0.638347	no	no change		ccar:109047183;ccar:109084530		TRINITY_DN188743_c1_g1::TRINITY_DN188743_c1_g1_i3::g.69414 ORF type:internal len:168 (+) TRINITY_DN188743_c1_g1_i3:3-503(+)
TRINITY_DN183567_c3_g8_i1_m.37428	2.60767	3.519	1.34948	0.432406	0.553692	0.698307	no	up		ccar:109045154		TRINITY_DN183567_c3_g8::TRINITY_DN183567_c3_g8_i1::g.37428 ORF type:internal len:113 (+) TRINITY_DN183567_c3_g8_i1:1-336(+)
TRINITY_DN162266_c0_g1_i1_m.68525	1.032	0.500333	0.484819	-1.04448	0.00414321	0.0831116	yes	down		ccar:109095935		TRINITY_DN162266_c0_g1::TRINITY_DN162266_c0_g1_i1::g.68525 ORF type:internal len:177 (+) TRINITY_DN162266_c0_g1_i1:2-529(+)
TRINITY_DN189808_c3_g3_i1_m.115396	0.966333	0.696	0.720248	-0.473434	0.0291609	0.145877	yes	down		ccar:109110256		TRINITY_DN189808_c3_g3::TRINITY_DN189808_c3_g3_i1::g.115396 ORF type:5prime_partial len:548 (-) TRINITY_DN189808_c3_g3_i1:585-2228(-)
TRINITY_DN189461_c2_g1_i2_m.17659	0.779333	0.848	1.08811	0.121824	0.574861	0.715493	no	no change	GO:0006310;GO:0051321;GO:0006281;GO:0006342;GO:0005634;GO:0000786;GO:0006974;GO:0005813;GO:0000790;GO:0003677;GO:0046982	ccar:109059526;ccar:109090526;ccar:109055589;ccar:109112494;ccar:109051002;ccar:109097964;ccar:109045489		TRINITY_DN189461_c2_g1::TRINITY_DN189461_c2_g1_i2::g.17659 ORF type:complete len:143 (-) TRINITY_DN189461_c2_g1_i2:148-576(-)
TRINITY_DN178054_c3_g12_i2_m.67501	1.126	1.94167	1.72439	0.786089	0.0347927	0.158067	yes	up		ccar:109102282;ccar:109082219		TRINITY_DN178054_c3_g12::TRINITY_DN178054_c3_g12_i2::g.67501 ORF type:3prime_partial len:120 (+) TRINITY_DN178054_c3_g12_i2:375-731(+)
TRINITY_DN179044_c1_g2_i2_m.28770	1.13233	0.818667	0.722991	-0.467951	0.0568018	0.194998	no	down		ccar:109072795		TRINITY_DN179044_c1_g2::TRINITY_DN179044_c1_g2_i2::g.28770 ORF type:5prime_partial len:194 (-) TRINITY_DN179044_c1_g2_i2:629-1210(-)
TRINITY_DN202710_c1_g11_i2_m.118688	0.974667	1.072	1.09986	0.137324	0.0708459	0.216813	no	no change	GO:0071346;GO:0070062;GO:0005524	ccar:109080967		TRINITY_DN202710_c1_g11::TRINITY_DN202710_c1_g11_i2::g.118688 ORF type:internal len:193 (-) TRINITY_DN202710_c1_g11_i2:3-578(-)
TRINITY_DN172676_c0_g3_i1_m.30945	0.944667	0.984667	1.04234	0.0598301	0.248946	0.42731	no	no change	GO:0004707;GO:0007369;GO:0005524;GO:0005622	ccar:109082573		TRINITY_DN172676_c0_g3::TRINITY_DN172676_c0_g3_i1::g.30945 ORF type:complete len:370 (+) TRINITY_DN172676_c0_g3_i1:275-1384(+)
TRINITY_DN173604_c4_g10_i3_m.19117	1.10333	1.29767	1.17613	0.234051	0.122224	0.288783	no	no change				TRINITY_DN173604_c4_g10::TRINITY_DN173604_c4_g10_i3::g.19117 ORF type:5prime_partial len:310 (+) TRINITY_DN173604_c4_g10_i3:1-930(+)
TRINITY_DN195105_c2_g4_i1_m.83058	1.10633	3.79033	3.42603	1.77654	0.0628186	0.204015	no	up				TRINITY_DN195105_c2_g4::TRINITY_DN195105_c2_g4_i1::g.83058 ORF type:complete len:294 (-) TRINITY_DN195105_c2_g4_i1:1008-1889(-)
TRINITY_DN206194_c11_g1_i3_m.97880	0.986333	1.06867	1.08347	0.115665	0.086982	0.241288	no	no change		ccar:109100486		TRINITY_DN206194_c11_g1::TRINITY_DN206194_c11_g1_i3::g.97880 ORF type:3prime_partial len:293 (-) TRINITY_DN206194_c11_g1_i3:2-877(-)
TRINITY_DN176899_c0_g1_i1_m.55101	0.947667	1.05067	1.10869	0.148853	0.154256	0.322426	no	no change		ccar:109100228;ccar:109049042;ccar:109088527		TRINITY_DN176899_c0_g1::TRINITY_DN176899_c0_g1_i1::g.55101 ORF type:complete len:118 (-) TRINITY_DN176899_c0_g1_i1:58-411(-)
TRINITY_DN167483_c0_g3_i1_m.31213	1.15967	0.539333	0.465076	-1.10446	0.0381135	0.163919	yes	down				TRINITY_DN167483_c0_g3::TRINITY_DN167483_c0_g3_i1::g.31213 ORF type:internal len:238 (-) TRINITY_DN167483_c0_g3_i1:1-711(-)
TRINITY_DN204481_c4_g1_i1_m.119115	0.785333	0.360667	0.459253	-1.12264	0.024693	0.135828	yes	down				TRINITY_DN204481_c4_g1::TRINITY_DN204481_c4_g1_i1::g.119115 ORF type:internal len:165 (-) TRINITY_DN204481_c4_g1_i1:2-493(-)
TRINITY_DN182210_c3_g1_i2_m.15306	1.08067	1.77467	1.6422	0.715626	0.0357322	0.16008	yes	up		ccar:109087781		TRINITY_DN182210_c3_g1::TRINITY_DN182210_c3_g1_i2::g.15306 ORF type:complete len:454 (-) TRINITY_DN182210_c3_g1_i2:735-2096(-)
TRINITY_DN199677_c2_g7_i1_m.74902	0.979333	1.05	1.07216	0.100517	0.535101	0.683736	no	no change				TRINITY_DN199677_c2_g7::TRINITY_DN199677_c2_g7_i1::g.74902 ORF type:complete len:178 (+) TRINITY_DN199677_c2_g7_i1:132-665(+)
[truncated: 6,500 more rows]

## Sheet: H vs W
Accession	Y	H	FC(H/Y)	log2FC(H/Y)	Pvalue(H/Y)	FDR	significant	regulate	GO	KEGG	KOG	Description
[truncated: 8,064 more rows]
